# Supplementary material for: Comparative Transcriptomics Analysis Reveals Genes Associated with a Dehiscent-Corolla Mutant in Sesame (Sesamum indicum L.)
Source: Int J Mol Sci. 2025 Dec 8;26(24):11841. doi: 10.3390/ijms262411841 (PMC12732340; doi:10.3390/ijms262411841)
Supplement: Supplementary file 1 [file ijms-26-11841-s001.zip]

Archive with 12 entries (12 files):
- Figure s1.tif
- Figure s2.tif
- Table S1 Summary of transcriptome data.xlsx
- Table S10.xlsx
- Table S2 Expression level of 65 flower-specific expressed genes in css1 mutant.xlsx
- table s3.xlsx
- table s4.xlsx
- table s5.xlsx
- table s6.xlsx
- table s7.xlsx
- table s8 GO terms of network genes in greenyellow modoule.xlsx
- table s9 GO terms of network genes in magenta modoule.xlsx
