# Supplementary material for: Comparative Transcriptomics Analysis Reveals Genes Associated with a Dehiscent-Corolla Mutant in Sesame (Sesamum indicum L.)
Source: Int J Mol Sci. 2025 Dec 8;26(24):11841. doi: 10.3390/ijms262411841 (PMC12732340; doi:10.3390/ijms262411841)
Supplement: Supplementary file 1 [file ijms-26-11841-s001.zip › Table S1 Summary of transcriptome data.xlsx]

## Sheet: Sheet1
Table S1 summary of transcriptome data
Sample	css1_L1	css1_L2	css1_L3	css1_M1	css1_M2	css1_M3	css1_Fru1	css1_Fru2	css1_Fru3	css1_Leaf1	css1_Leaf2	css1_Leaf3	css1_Root1	css1_Root2	css1_Root3	css1_Stem1	css1_Stem2	css1_Stem3	Yu11_L1	Yu11_L2	Yu11_L3	Yu11_M1	Yu11_M2	Yu11_M3
Raw Reads Number	47595102	49118164	46821588	44219750	54324868	48669740	47845682	52615264	46973074	43004884	49825210	45088446	47389284	42189708	46870240	44325916	48010850	48301272	46275364	47876764	50658318	50171958	48293048	49942588
Raw Bases Number	7139265300	7367724600	7023238200	6632962500	8148730200	7300461000	7176852300	7892289600	7045961100	6450732600	7473781500	6763266900	7108392600	6328456200	7030536000	6648887400	7201627500	7245190800	6941304600	7181514600	7598747700	7525793700	7243957200	7491388200
Clean Reads Number	44521546	47205626	44012146	40212574	44500808	46118842	46147812	47887318	45421600	41402868	47529482	40931702	45707842	39894890	44650600	42424610	46218552	45165064	44308292	45878006	47807402	47963852	45433844	46011174
Clean Reads Rate(%)	93.54	96.11	94	90.94	81.92	94.76	96.45	91.01	96.7	96.27	95.39	90.78	96.45	94.56	95.26	95.71	96.27	93.51	95.75	95.83	94.37	95.6	94.08	92.13
Clean Bases Number	6678231900	7080843900	6601821900	6031886100	6675121200	6917826300	6922171800	7183097700	6813240000	6210430200	7129422300	6139755300	6856176300	5984233500	6697590000	6363691500	6932782800	6774759600	6646243800	6881700900	7171110300	7194577800	6815076600	6901676100
Low-quality Reads Number	83858	76028	82550	70760	112066	76514	83636	77780	85038	68320	82034	59850	67212	65824	80978	62644	75480	83640	75244	88130	102692	93950	78600	85364
Low-quality Reads Rate(%)	0.18	0.15	0.18	0.16	0.21	0.16	0.17	0.15	0.18	0.16	0.16	0.13	0.14	0.16	0.17	0.14	0.16	0.17	0.16	0.18	0.2	0.19	0.16	0.17
Ns Reads Number	790	1164	844	1246	1468	1456	1606	1600	1536	1254	1560	1340	1586	1276	1428	1268	1550	1500	1320	1430	1640	1236	1426	1654
Ns Reads Rate(%)	0	0	0	0	0	0	0	0	0	0	0	0	0	0	0	0	0	0	0	0	0	0	0	0
Adapter Polluted Reads Number	2988908	1835346	2726048	3935170	9710526	2472928	1612628	4648566	1464900	1532442	2212134	4095554	1612644	2227718	2137234	1837394	1715268	3051068	1890508	1909198	2746584	2112920	2779178	3844396
Adapter Polluted Reads Rate(%)	6.28	3.74	5.82	8.9	17.87	5.08	3.37	8.84	3.12	3.56	4.44	9.08	3.4	5.28	4.56	4.15	3.57	6.32	4.09	3.99	5.42	4.21	5.75	7.7
Raw Q30 Bases Rate(%)	97.12	97.67	97.3	96.89	95.86	97.58	97.43	97.03	97.25	97.48	97.53	97.01	97.68	97.35	97.3	97.7	97.49	97.13	97.46	97.29	97.11	97.28	97.47	97.07
Clean Q30 Bases Rate(%)	97.59	97.89	97.56	97.67	97.47	97.81	97.67	97.74	97.49	97.71	97.77	97.89	97.88	97.77	97.55	97.93	97.71	97.56	97.7	97.56	97.53	97.53	97.72	97.66
Raw GC percent(%)	47.86	47.34	48.03	48.06	48.55	47.69	47.7	48.3	48.15	48.42	48.63	48.99	47.33	45.8	47.29	47.61	47.7	47.99	47.4	47.55	47.63	47.59	46.18	47.5
Clean GC percent(%)	47.73	47.27	47.99	47.81	48.14	47.64	47.62	48.09	48.09	48.35	48.58	48.75	47.27	45.62	47.22	47.53	47.64	47.86	47.32	47.47	47.5	47.52	46.07	47.34

## Sheet: Sheet2
Sample	Clean Bases Number	Clean Reads Number	Clean Reads Rate(%)		Low-quality Reads Rate(%)	Clean Q30 Bases Rate(%)	Clean GC percent(%)							45.62		97.47
KLF_L1	6678231900	44521546	93.54		0.18	97.59	47.73							46.07		97.49
KLF_L2	7080843900	47205626	96.11		0.15	97.89	47.27							47.22		97.53
KLF_L3	6601821900	44012146	94		0.18	97.56	47.99							47.27		97.53
KLF_M1	6031886100	40212574	90.94		0.16	97.67	47.81							47.27		97.55
KLF_M2	6675121200	44500808	81.92		0.21	97.47	48.14							47.32		97.56
KLF_M3	6917826300	46118842	94.76		0.16	97.81	47.64							47.34		97.56
KLFru1	6922171800	46147812	96.45		0.17	97.67	47.62							47.47		97.56
KLFru2	7183097700	47887318	91.01		0.15	97.74	48.09							47.5		97.59
KLFru3	6813240000	45421600	96.7		0.18	97.49	48.09							47.52		97.66
KLL1	6210430200	41402868	96.27		0.16	97.71	48.35							47.53		97.67
KLL2	7129422300	47529482	95.39		0.16	97.77	48.58							47.62		97.67
KLL3	6139755300	40931702	90.78		0.13	97.89	48.75							47.64		97.7
KLR1	6856176300	45707842	96.45		0.14	97.88	47.27							47.64		97.71
KLR2	5984233500	39894890	94.56		0.16	97.77	45.62							47.73		97.71
KLR3	6697590000	44650600	95.26		0.17	97.55	47.22							47.81		97.72
KLS1	6363691500	42424610	95.71		0.14	97.93	47.53							47.86		97.74
KLS2	6932782800	46218552	96.27		0.16	97.71	47.64							47.99		97.77
KLS3	6774759600	45165064	93.51		0.17	97.56	47.86							48.09		97.77
Yu11F_L1	6646243800	44308292	95.75		0.16	97.7	47.32							48.09		97.81
Yu11F_L2	6881700900	45878006	95.83		0.18	97.56	47.47							48.14		97.88
Yu11F_L3	7171110300	47807402	94.37		0.2	97.53	47.5							48.35		97.89
Yu11F_M1	7194577800	47963852	95.6		0.19	97.53	47.52							48.58		97.89
Yu11F_M2	6815076600	45433844	94.08		0.16	97.72	46.07							48.75		97.93
Yu11F_M3	6901676100	46011174	92.13		0.17	97.66	47.34
	161603467800	1077356452
	6733477825	4.48899e+07

## Sheet: Sheet3
M133_CK-0_1		Y11_CK-0_1
M133_CK-0_2		Y11_CK-0_2
M133_CK-0_3		Y11_CK-0_3
M133_CK-12h-Rt1	M133_4C-12h-Rt1	Y11_CK-12h-Rt1	Y11_4C-12h-Rt1
M133_CK-12h-Rt2	M133_4C-12h-Rt2	Y11_CK-12h-Rt2	Y11_4C-12h-Rt2
M133_CK-12h-Rt3	M133_4C-12h-Rt3	Y11_CK-12h-Rt3	Y11_4C-12h-Rt3
M133_CK-12h-Sm1	M133_4C-12h-Sm1	Y11_CK-12h-Sm1	Y11_4C-12h-Sm1
M133_CK-12h-Sm2	M133_4C-12h-Sm2	Y11_CK-12h-Sm2	Y11_4C-12h-Sm2
M133_CK-12h-Sm3	M133_4C-12h-Sm3	Y11_CK-12h-Sm3	Y11_4C-12h-Sm3
M133_CK-24h-Rt1	M133_4C-24h-Rt1	Y11_CK-24h-Rt1	Y11_4C-24h-Rt1
M133_CK-24h-Rt2	M133_4C-24h-Rt2	Y11_CK-24h-Rt2	Y11_4C-24h-Rt2
M133_CK-24h-Rt3	M133_4C-24h-Rt3	Y11_CK-24h-Rt3	Y11_4C-24h-Rt3
M133_CK-24h-Sm1	M133_4C-24h-Sm1	Y11_CK-24h-Sm1	Y11_4C-24h-Sm1
M133_CK-24h-Sm2	M133_4C-24h-Sm2	Y11_CK-24h-Sm2	Y11_4C-24h-Sm2
M133_CK-24h-Sm3	M133_4C-24h-Sm3	Y11_CK-24h-Sm3	Y11_4C-24h-Sm3
M133_CK-36h-Rt1	M133_4C-36h-Rt1	Y11_CK-36h-Rt1	Y11_4C-36h-Rt1
M133_CK-36h-Rt2	M133_4C-36h-Rt2	Y11_CK-36h-Rt2	Y11_4C-36h-Rt2
M133_CK-36h-Rt3	M133_4C-36h-Rt3	Y11_CK-36h-Rt3	Y11_4C-36h-Rt3
M133_CK-36h-Sm1	M133_4C-36h-Sm1	Y11_CK-36h-Sm1	Y11_4C-36h-Sm1
M133_CK-36h-Sm2	M133_4C-36h-Sm2	Y11_CK-36h-Sm2	Y11_4C-36h-Sm2
M133_CK-36h-Sm3	M133_4C-36h-Sm3	Y11_CK-36h-Sm3	Y11_4C-36h-Sm3
M133_CK-48h-Rt1	M133_4C-48h-Rt1	Y11_CK-48h-Rt1	Y11_4C-48h-Rt1
M133_CK-48h-Rt2	M133_4C-48h-Rt2	Y11_CK-48h-Rt2	Y11_4C-48h-Rt2
M133_CK-48h-Rt3	M133_4C-48h-Rt3	Y11_CK-48h-Rt3	Y11_4C-48h-Rt3
M133_CK-48h-Sm1	M133_4C-48h-Sm1	Y11_CK-48h-Sm1	Y11_4C-48h-Sm1
M133_CK-48h-Sm2	M133_4C-48h-Sm2	Y11_CK-48h-Sm2	Y11_4C-48h-Sm2
M133_CK-48h-Sm3	M133_4C-48h-Sm3	Y11_CK-48h-Sm3	Y11_4C-48h-Sm3
M133_CK-72h-Rt1	M133_4C-72h-Rt1	Y11_CK-72h-Rt1	Y11_4C-72h-Rt1
M133_CK-72h-Rt2	M133_4C-72h-Rt2	Y11_CK-72h-Rt2	Y11_4C-72h-Rt2
M133_CK-72h-Rt3	M133_4C-72h-Rt3	Y11_CK-72h-Rt3	Y11_4C-72h-Rt3
M133_CK-72h-Sm1	M133_4C-72h-Sm1	Y11_CK-72h-Sm1	Y11_4C-72h-Sm1
M133_CK-72h-Sm2	M133_4C-72h-Sm2	Y11_CK-72h-Sm2	Y11_4C-72h-Sm2
M133_CK-72h-Sm3	M133_4C-72h-Sm3	Y11_CK-72h-Sm3	Y11_4C-72h-Sm3
