# Supplementary material for: Comparative Transcriptomics Analysis Reveals Genes Associated with a Dehiscent-Corolla Mutant in Sesame (Sesamum indicum L.)
Source: Int J Mol Sci. 2025 Dec 8;26(24):11841. doi: 10.3390/ijms262411841 (PMC12732340; doi:10.3390/ijms262411841)
Supplement: Supplementary file 1 [file ijms-26-11841-s001.zip › Table S10.xlsx]

## Sheet: Sheet2
Table S10 Primer sequences of selected DEGs and hub genes for qRT-PCR
Gene ID	Sequence (from 5' to 3')
Sin4G01630_F	TCTCTTCTCTCTCTCGTTCGGT
Sin4G01630_R	CTTCCTTGTCCACCACCGATAA
Sin8G00065_F	TGGTGGAATCGACAATACAGCA
Sin8G00065_R	TCCTGGAAGAGCAAGACAACTC
Sin8G01165_F	GGTCGATGAAGAAGGAGAGCAA
Sin8G01165_R	ACCTTCCTTATAACGCTGCACA
Sin6G01211_F	GGTTACACCTCGGAATAGCGAT
Sin6G01211_R	ATTCCCCTCCTGGATTTTCCAC
Sin6G01721_F	CACAACCTACTCTCCACCCTTC
Sin6G01721_R	ATAACAGGGATAGGGGCACTCT
Sin10G00063_F	TGCCAAGAACCTGTGTCTATCC
Sin10G00063_R	CGATTATCTCGCTCCTCCCAAA
Sin7G02105_F	ATGAAACTCAACCAGCAATGCC
Sin7G02105_R	CTCCCTTTTCAACCCCTCTACC
Sin4G01985_F	CGGGCATAAGGACTACTACGAC
Sin4G01985_R	GTGATATCCGCTGAGCATCTGA
Sin8G01785_F	TGCAAGATGTACCCGGATTTGA
Sin8G01785_R	ATATGTCTTCTGAGGGGCAACG
Sin8G01921_F	GCTTGTAGTGTGACTGGTGAGA
Sin8G01921_R	ATCTCAACACACACGGGCTTAT
Sin9G00106_F	AAGGGTTTTGCCTTCAGTCGTA
Sin9G00106_R	GCCCACTCCAAGGATGACAATA
Sin2G01581_F	GAAATGCCGACATCTCGTTCAG
Sin2G01581_R	CTTAGGACCGTGAAGAGAGTGG
Sin2G02068_F	ATTAGGCAGACCAACTTCCCTG
Sin2G02068_R	GTAGTTCTCAGTGTCGAGTGCA
Sin5G00221_F	TCTGCCATGCCTAAAGCTGTAA
Sin5G00221_R	GGGAGCAGGTAGGTTGATCAAA
Sin12G01791_F	CTTTCTGTTGGGATCCGGATCA
Sin12G01791_R	AGAGGCATGTTGTTGGTTTTCG
Sin10G01035_F	CACACAAAAACCGTTGGATCGA
Sin10G01035_R	TTGACGATGCCTTTGTAGACGA
Sin7G01593_F	CGGGCGTTCTTGAATCCATTAC
Sin7G01593_R	TCTCAACATCTCCCTTGGTGTG
