# Supplementary material for: Comparative Transcriptomics Analysis Reveals Genes Associated with a Dehiscent-Corolla Mutant in Sesame (Sesamum indicum L.)
Source: Int J Mol Sci. 2025 Dec 8;26(24):11841. doi: 10.3390/ijms262411841 (PMC12732340; doi:10.3390/ijms262411841)
Supplement: Supplementary file 1 [file ijms-26-11841-s001.zip › Table S2 Expression level of 65 flower-specific expressed genes in css1 mutant.xlsx]

## Sheet: Sheet1
Table S2 Expression level of 65 flower-specific expressed genes in css1 mutant
GeneID	annotation	css1_L1	css1_L2	css1_L3	css1_M1	css1_M2	css1_M3	css1_Fru1	css1_Fru2	css1_Fru3	css1_Leaf1	css1_Leaf2	css1_Leaf3	css1_Root1	css1_Root2	css1_Root3	css1_Stem1	css1_Stem2	css1_Stem3
SindChr6T02546.1	Plant lipoxygenase may be involved in a number of diverse aspects of plant physiology including growth and development, pest resistance, and senescence or responses to wounding	0	224.373	179.592	170.37	0	0	0	0	0	0	0	0	0	0	0	0	0	0
SindChr13T01358.1	Glycosyl hydrolases family 28	75.5856	2.80525	6.92461	45.8248	61.4642	52.6236	0	0	0	0	0	0	0	0	0	0	0	0
SindChr10T00321.1	.	0	29.5544	0	42.4585	39.4155	55.26	0	0	0	0	0	0	0	0	0	0	0	0
SindChr6T00149.1	At4g13230-like	19.0287	14.1386	4.22708	29.2445	37.8435	44.339	0	0	0	0	0	0	0	0	0	0	0	0
SindChr9T00679.1	L-ascorbate oxidase homolog	0.026829	17.5281	0	0.422882	0.541512	1.28037	0	0	0	0	0	0	0	0	0	0	0	0
SindChr3T03034.1	Belongs to the carbohydrate kinase PfkB family	11.5641	0.909257	0.499227	13.5343	9.28713	5.79278	0	0	0	0	0	0	0	0	0	0	0	0
SindChr1T00196.1	HCO3- transporter family	8.13793	10.7926	1.02229	10.6734	23.149	16.3308	0	0	0	0	0	0	0	0	0	0	0	0
SindChr6T01992.1	Pollen-specific protein	7.30093	10.0841	1.90942	6.61427	21.4565	20.0454	0	0	0	0	0	0	0	0	0	0	0	0
SindChr6T01718.1	Belongs to the DEFL family	6.35292	9.23409	2.9229	7.54885	22.8838	18.4885	0	0	0	0	0	0	0	0	0	0	0	0
SindChr6T02260.1	Pollen proteins Ole e I like	8.21554	3.27511	2.0517	9.72785	16.562	16.5964	0	0	0	0	0	0	0	0	0	0	0	0
SindChr9T00953.1	.	5.73258	3.73942	0.633588	5.038	13.4326	9.31916	0	0	0	0	0	0	0	0	0	0	0	0
SindChr13T01119.1	Plant invertase/pectin methylesterase inhibitor	4.11194	5.40357	1.14912	4.5161	13.0294	12.821	0	0	0	0	0	0	0	0	0	0	0	0
SindChr1T01670.1	Hydrolyzes glycerol-phospholipids at the terminal phosphodiesteric bond	5.30967	2.64651	0.867213	10.2717	8.32379	11.5755	0	0	0	0	0	0	0	0	0	0	0	0
SindChr12T00714.1	.	4.6717	4.71455	1.80537	6.41967	10.898	14.2339	0	0	0	0	0	0	0	0	0	0	0	0
SindChr8T00207.1	Belongs to the syntaxin family	3.15576	4.70486	1.2607	1.17585	11.6748	9.26257	0	0	0	0	0	0	0	0	0	0	0	0
SindChr5T00055.2	Belongs to the iron ascorbate-dependent oxidoreductase family	4.59312	2.21017	0	0	0	2.34288	0	0	0	0	0	0	0	0	0	0	0	0
SindChr9T01654.1	Belongs to the major facilitator superfamily. Sugar transporter (TC 2.A.1.1) family	4.53274	1.24212	0	10.533	6.98639	7.30123	0	0	0	0	0	0	0	0	0	0	0	0
SindChr12T00752.1	Rapid ALkalinization Factor (RALF)	4.43153	1.54077	0.808685	8.29705	9.7247	8.34399	0	0	0	0	0	0	0	0	0	0	0	0
SindChr6T00943.1	Early nodulin-93-like	4.08054	2.19527	1.00433	1.48966	5.80706	8.40494	0	0	0	0	0	0	0	0	0	0	0	0
SindChr7T01384.1	Actin depolymerisation factor/cofilin -like domains	3.74056	3.4361	1.30202	3.98773	10.9952	11.683	0	0	0	0	0	0	0	0	0	0	0	0
SindChr3T01361.1	Dormancy auxin associated	1.01435	3.53298	1.03487	2.60286	8.54317	6.712	0	0	0	0	0	0	0	0	0	0	0	0
SindChr1T01708.1	Plasma membrane	3.40791	0	0	5.6871	0	1.67069	0	0	0	0	0	0	0	0	0	0	0	0
SindChr9T01686.1	Belongs to the DEFL family	3.35502	2.70573	1.21688	4.34947	7.22932	10.0675	0	0	0	0	0	0	0	0	0	0	0	0
SindChr3T01596.1	Tetraspanin family	3.12166	3.20537	0.946119	3.63461	7.54858	5.53458	0	0	0	0	0	0	0	0	0	0	0	0
SindChr9T01650.1	Belongs to the group II decarboxylase family	3.03466	2.0222	0.620309	5.78173	6.04391	8.38828	0	0	0	0	0	0	0	0	0	0	0	0
SindChr13T01414.1	Belongs to the DEFL family	2.98588	2.17085	0.789774	0.169016	4.88394	9.46971	0	0	0	0	0	0	0	0	0	0	0	0
SindChr10T00319.1	Belongs to the iron ascorbate-dependent oxidoreductase family	2.88022	1.61297	0.595895	4.66356	4.95349	6.62204	0	0	0	0	0	0	0	0	0	0	0	0
SindChr7T00782.1	Plasma membrane ATPase	2.83862	1.36352	0.144306	4.64748	2.64008	2.22471	0	0	0	0	0	0	0	0	0	0	0	0
SindChr7T01172.1	lob domain-containing protein	0.126898	1.87162	2.431	1.05421	0.944256	0	0	0	0	0	0	0	0	0	0	0	0	0
SindChr5T01005.1	.	1.16789	2.3724	0.643389	0.810639	7.96824	5.18583	0	0	0	0	0	0	0	0	0	0	0	0
SindChr13T00085.1	.	0	0	2.17774	1.92552	0	0	0	0	0	0	0	0	0	0	0	0	0	0
SindChr9T01199.1	Nitrate reductase is a key enzyme involved in the first step of nitrate assimilation in plants, fungi and bacteria	1.27283	2.13821	1.26665	2.54236	2.65663	2.7947	0	0	0	0	0	0	0	0	0	0	0	0
SindChr13T01116.1	Plant invertase/pectin methylesterase inhibitor	2.01066	2.05651	0.774916	0.251917	8.53063	8.3075	0	0	0	0	0	0	0	0	0	0	0	0
SindChr13T01432.1	Belongs to the DEFL family	1.95114	1.86552	0.424887	1.10344	3.88505	5.78365	0	0	0	0	0	0	0	0	0	0	0	0
SindChr11T00334.1	PLAC8 family	0.646134	1.13447	1.92397	1.34421	4.29329	1.59325	0	0	0	0	0	0	0	0	0	0	0	0
SindChr7T00959.1	.	1.8587	0	0	16.1666	9.99224	0	0	0	0	0	0	0	0	0	0	0	0	0
SindChr12T00613.1	.	1.85862	0.551706	0.246021	6.75814	4.9311	5.48257	0	0	0	0	0	0	0	0	0	0	0	0
SindChr1T02522.1	Bulb-type mannose-specific lectin	1.68914	1.32837	0.558102	2.64954	1.58054	3.76333	0	0	0	0	0	0	0	0	0	0	0	0
SindChr7T00222.1	.	1.68607	0.935176	0.34217	2.29351	2.02722	3.47507	0	0	0	0	0	0	0	0	0	0	0	0
SindChr13T01631.1	.	1.63156	1.18845	0.576665	1.62868	2.89401	2.44845	0	0	0	0	0	0	0	0	0	0	0	0
SindChr4T00051.1	Belongs to the protein kinase superfamily. Tyr protein kinase family	0.545065	1.58705	0.091856	1.52601	3.28548	3.97663	0	0	0	0	0	0	0	0	0	0	0	0
SindChr7T00843.1	Protein PLANT CADMIUM RESISTANCE	0.952853	1.36914	0.158871	0.75859	3.58069	1.77446	0	0	0	0	0	0	0	0	0	0	0	0
SindChr10T01859.5	Sugar (and other) transporter	1.31844	0.786431	0	3.33786	2.37318	2.01536	0	0	0	0	0	0	0	0	0	0	0	0
SindChr4T02085.1	Protein kinase domain	0.578352	1.2795	0.214073	0.561878	2.81823	1.95688	0	0	0	0	0	0	0	0	0	0	0	0
SindChr6T01438.1	.	1.25895	0.862837	0.110212	1.95764	2.39682	2.76151	0	0	0	0	0	0	0	0	0	0	0	0
SindChr3T01740.1	.	1.22524	0.253103	0.13201	1.49148	0.897232	0.971412	0	0	0	0	0	0	0	0	0	0	0	0
SindChr2T01126.1	.	1.2167	0.287616	0.278331	1.78848	1.3316	0.435998	0	0	0	0	0	0	0	0	0	0	0	0
SindChr13T01430.1	Protein of unknown function (DUF502)	1.1682	0.571437	0.178379	2.12891	0.706375	1.80587	0	0	0	0	0	0	0	0	0	0	0	0
SindChr10T00154.1	Protein kinase domain	1.14396	0.231872	0.665344	2.59125	10.2299	0.397335	0	0	0	0	0	0	0	0	0	0	0	0
SindChr13T01677.1	.	1.12554	0	0.030056	0	0	1.56396	0	0	0	0	0	0	0	0	0	0	0	0
SindChr8T01415.1	.	1.11982	0.577815	0.19505	1.00155	0.639605	0.901837	0	0	0	0	0	0	0	0	0	0	0	0
SindChr9T01806.1	Nuclear transcription factor Y subunit	1.10444	0.691296	0.354632	0.76488	1.48725	1.93917	0	0	0	0	0	0	0	0	0	0	0	0
SindChr2T01097.1	Belongs to the peptidase S10 family	0.329137	0.43114	1.05634	0.864827	1.05584	0.651479	0	0	0	0	0	0	0	0	0	0	0	0
SindChr13T01288.1	Protein kinase domain	1.03006	1.04861	0.204259	1.11135	2.84333	3.23152	0	0	0	0	0	0	0	0	0	0	0	0
SindChr3T00273.1	RING-type zinc-finger	1.03156	0.057041	0.15087	1.06821	0.678702	0.737893	0	0	0	0	0	0	0	0	0	0	0	0
