# Supplementary material for: Comparative Transcriptomics Analysis Reveals Genes Associated with a Dehiscent-Corolla Mutant in Sesame (Sesamum indicum L.)
Source: Int J Mol Sci. 2025 Dec 8;26(24):11841. doi: 10.3390/ijms262411841 (PMC12732340; doi:10.3390/ijms262411841)
Supplement: Supplementary file 1 [file ijms-26-11841-s001.zip › table s3.xlsx]

## Sheet: KLF_M-vs-Yu11F_M.DESeq2
Table S3 DEGs in CS_yz_M group
Gene_ID	css1_M1	css1_M2	css1_M3	Yu11_M1	Yu11_M2	Yu11_M3	log2FoldChange	pvalue	padj	Sig	Up/Down	annotation
SindChr1T01769.2	0	0	17.4938	0	0	0	25.5403	6.26e-11	2.41e-08	yes	up	Calreticulin family
SindChr8T02222.1	0	0	7.45188	0	0	0	24.7809	2.26e-10	7.3e-08	yes	up	RNA polymerase I-specific transcription initiation factor
SindChr7T00301.1	0	0	2.96381	0	0	0	24.7758	2.28e-10	7.3e-08	yes	up	AAA domain
SindChr3T02706.1	12.246	0	0	0	0	0	24.6304	2.9e-10	8.93e-08	yes	up	Random slug protein
SindChr6T01894.1	0	6.06024	0	0	0	0	24.4028	4.21e-10	1.27e-07	yes	up	.
SindChr11T00514.1	0	0	2.12783	0	0	0	23.4294	2.02e-09	4.42e-07	yes	up	.
SindChr12T00121.1	0	5.54859	0	0	0	0	23.2264	2.77e-09	5.8e-07	yes	up	.
SindChr13T01217.1	5.29564	0	0	0	0	0	23.152	3.12e-09	6.46e-07	yes	up	.
SindChr6T02270.1	2.91489	0	0	0	0	0	23.1227	3.26e-09	6.7e-07	yes	up	Belongs to the cytochrome P450 family
SindChr4T00480.1	4.0065	0	0	0	0	0	23.0201	3.83e-09	7.53e-07	yes	up	Possibly involved in carbohydrate binding
SindChr9T01700.1	5.91726	0	0	0	0	0	22.9646	4.17e-09	7.94e-07	yes	up	Mitochondrial membrane ATP synthase (F(1)F(0) ATP synthase or Complex V) produces ATP from ADP in the presence of a proton gradient across the membrane which is generated by electron transport complexes of the respiratory chain. F-type ATPases consist of two structural domains, F(1) - containing the extramembraneous catalytic core and F(0) - containing the membrane proton channel, linked together…
SindChr5T01372.1	0	0	1.36258	0	0	0	22.9598	4.2e-09	7.94e-07	yes	up	Belongs to the TRAFAC class myosin-kinesin ATPase superfamily. Kinesin family
SindChr13T00085.1	1.92552	0	0	0	0	0	22.9477	4.28e-09	8.02e-07	yes	up	.
SindChr6T02301.1	0	0	5.5133	0	0	0	22.892	4.67e-09	8.48e-07	yes	up	Dirigent proteins impart stereoselectivity on the phenoxy radical-coupling reaction, yielding optically active lignans from two molecules of coniferyl alcohol in the biosynthesis of lignans, flavonolignans, and alkaloids and thus plays a central role in plant secondary metabolism
SindChr7T01530.1	0.897157	0	0	0	0	0	22.7242	6.04e-09	1.05e-06	yes	up	Lung seven transmembrane receptor
SindChr12T00025.1	0	3.84706	0	0	0	0	22.7186	6.1e-09	1.05e-06	yes	up	.
SindChr4T00455.1	0	0	1.04108	0	0	0	22.5417	7.99e-09	1.33e-06	yes	up	Phosphorylase is an important allosteric enzyme in carbohydrate metabolism. Enzymes from different sources differ in their regulatory mechanisms and in their natural substrates. However, all known phosphorylases share catalytic and structural properties
SindChr2T01412.1	0	1.13105	0	0	0	0	22.4489	9.2e-09	1.43e-06	yes	up	Protein kinase domain
SindChr3T02745.1	0	3.00192	0	0	0	0	22.4065	9.81e-09	1.49e-06	yes	up	Floral homeotic protein
SindChr7T01504.2	0	0	1.77978	0	0	0	22.2932	1.16e-08	1.7e-06	yes	up	Belongs to the Glu Leu Phe Val dehydrogenases family
SindChr13T01700.1	0	2.07983	0	0	0	0	22.2571	1.23e-08	1.76e-06	yes	up	Pectate lyase
SindChr12T00106.1	2.71478	0	0	0	0	0	22.2566	1.23e-08	1.76e-06	yes	up	.
SindChr13T00129.1	0	0	0.795808	0	0	0	22.2341	1.27e-08	1.81e-06	yes	up	.
SindChr10T02002.1	0	0.397843	0	0	0	0	22.1835	1.37e-08	1.93e-06	yes	up	BEST Arabidopsis thaliana protein match is
SindChr13T00949.1	0	2.39039	0	0	0	0	22.0074	1.79e-08	2.43e-06	yes	up	Proteasome subunit beta
SindChr5T01567.1	0	1.29415	0	0	0	0	22.0049	1.79e-08	2.43e-06	yes	up	DYW family of nucleic acid deaminases
SindChr9T01771.1	0	2.76528	0	0	0	0	21.985	1.85e-08	2.47e-06	yes	up	.
SindChr1T00201.1	0	0	1.15618	0	0	0	21.9809	1.86e-08	2.47e-06	yes	up	assists the folding of proteins upon ATP hydrolysis
SindChr13T00031.1	2.01904	0	0	0	0	0	21.8383	2.3e-08	2.93e-06	yes	up	.
SindChr9T00647.1	0	0	1.23974	0	0	0	21.7697	2.54e-08	3.19e-06	yes	up	Protein of unknown function (DUF1639)
SindChr7T00406.3	0	0.516226	0	0	0	0	21.7092	2.78e-08	3.45e-06	yes	up	Filament-like plant protein
SindChr7T01176.3	0	0.890577	0	0	0	0	21.6975	2.83e-08	3.48e-06	yes	up	ACT domain
SindChr13T00019.1	1.90049	0	0	0	0	0	21.6951	2.84e-08	3.48e-06	yes	up	.
SindChr12T00176.1	0	0	1.6999	0	0	0	21.6861	2.88e-08	3.51e-06	yes	up	.
SindChr4T01006.3	0	0.478911	0	0	0	0	21.6794	2.91e-08	3.51e-06	yes	up	WEB family
SindChr11T01240.1	1.47152	0	0	0	0	0	21.6647	2.97e-08	3.57e-06	yes	up	.
SindChr1T01534.1	0	0.578549	0	0	0	0	21.6455	3.05e-08	3.61e-06	yes	up	Exportin 1-like protein
SindChr11T01329.1	0	0	1.53191	0	0	0	21.4769	3.91e-08	4.47e-06	yes	up	Vacuolar protein-sorting-associated protein 37 homolog
SindChr1T01890.1	0.646291	0	0	0	0	0	21.3842	4.47e-08	5.02e-06	yes	up	Amidase
SindChr8T02066.1	0	0	0.260868	0	0	0	21.3543	4.67e-08	5.16e-06	yes	up	Protein of unknown function (DUF627)
SindChr6T00959.3	0.672457	0	0	0	0	0	21.3261	4.87e-08	5.31e-06	yes	up	RNA polymerase sigma factor
SindChr6T02770.1	1.46341	0	0	0	0	0	21.2156	5.68e-08	6.13e-06	yes	up	OB-fold nucleic acid binding domain
SindChr13T00075.1	0	0	0.227021	0	0	0	21.0206	7.57e-08	7.98e-06	yes	up	.
SindChr3T03025.2	0.808211	0	0	0	0	0	21.0149	7.63e-08	8.01e-06	yes	up	Belongs to the 'GDSL' lipolytic enzyme family
SindChr1T00227.2	0	0	1.70553	0	0	0	20.9963	7.74e-08	8.09e-06	yes	up	Aspartate aminotransferase
SindChr9T01780.1	0	0	0.1932	0	0	0	20.8482	9.68e-08	1.01e-05	yes	up	Callose synthase 5
SindChr6T00138.1	0	0	0.973081	0	0	0	20.8191	1.01e-07	1.05e-05	yes	up	isoform X1
SindChr8T02019.1	0	0	0.469827	0	0	0	20.79	1.05e-07	1.09e-05	yes	up	protease Do-like
SindChr2T01915.1	0.653807	0	0	0	0	0	20.7425	1.12e-07	1.14e-05	yes	up	Floral homeotic protein APETALA 1-like
SindChr6T00565.1	0	0	0.907535	0	0	0	20.0662	2.85e-07	2.68e-05	yes	up	RmlD substrate binding domain
SindChr12T00845.1	0	0	0.695355	0	0	0	20.0662	2.85e-07	2.68e-05	yes	up	Plant protein of unknown function
SindChr10T00298.1	0	0	0.522202	0	0	0	19.5134	5.99e-07	5.39e-05	yes	up	CorA-like Mg2+ transporter protein
SindChr2T01211.1	6.77792	5.43194	8.48451	0	0	0	12.604	1.87e-23	4.39e-20	yes	up	finger protein
SindChr7T01348.1	4.51142	3.54498	2.10685	0	0	0	11.7812	2.18e-19	2.69e-16	yes	up	.
SindChr6T03060.1	0.542179	1.09526	0.532896	0	0	0	10.5489	2.9e-15	2.12e-12	yes	up	ABC transporter transmembrane region
SindChr10T00263.1	3.40414	0.939371	0.810232	0	0	0	10.5217	8.43e-11	3.13e-08	yes	up	.
SindChr3T02193.1	0.206576	2.94406	1.21378	0	0	0	10.4073	5.74e-08	6.17e-06	yes	up	Rhomboid protein
SindChr11T01188.1	0.981688	1.39411	0.741208	0	0	0	9.21817	4.96e-13	2.83e-10	yes	up	KR domain
SindChr5T01665.1	1.29483	1.68473	0.571911	0	0	0	9.17159	5.95e-11	2.36e-08	yes	up	Belongs to the MIP aquaporin (TC 1.A.8) family
SindChr4T00105.2	0.079733	0.06388	0.740689	0	0	0	8.76937	2.81e-05	0.00176939	yes	up	Belongs to the glycosyl hydrolase 28 family
SindChr11T01457.1	0.187623	0.184027	0.314268	0	0	0	8.6386	4.59e-11	1.89e-08	yes	up	.
SindChr6T01002.1	0.228988	0.760917	0.104168	0	0	0	8.48504	1.07e-06	9.1e-05	yes	up	IQ-domain
SindChr1T01567.1	0.671114	1.30752	1.83227	0	0	0	8.47557	1.75e-09	4.06e-07	yes	up	.
SindChr5T01226.1	42.7694	16.2978	3.7849	0	0.179213	0	8.41714	0.000137241	0.0066161	yes	up	Serine acetyltransferase, N-terminal
SindChr8T02535.3	0.197214	0.22579	0.572693	0	0	0	8.40584	1.94e-08	2.55e-06	yes	up	Endoplasmic reticulum-Golgi intermediate compartment protein
SindChr11T01583.1	0.629226	0.152262	0.633956	0	0	0	8.32172	1.37e-07	1.36e-05	yes	up	Aldo-keto reductase family 4 member
SindChr10T01218.1	0.194645	0.007086	0.692293	0.002669	0	0	8.1123	0.000111725	0.00553069	yes	up	BRCT domain, a BRCA1 C-terminus domain
SindChr3T00002.1	0.563818	0.527663	0.502239	0	0.005998	0	7.70592	8.3e-24	2.16e-20	yes	up	ribonuclease H protein
SindChr4T01956.1	1.93925	0.182276	0.022303	0	0	0	7.69858	0.0014633	0.0429619	yes	up	.
SindChr12T00810.1	0.026798	0.106832	0.489958	0	0	0	7.67867	0.000165395	0.00770385	yes	up	Beta-amylase
SindChr3T01973.1	0.000923	0.176461	0.419517	0	0	0	7.61588	0.00116469	0.0365505	yes	up	May be involved in the synthesis of minor phospholipids and in modulation of IP3-mediated signal transduction
SindChr1T01300.1	10.4921	0	8.99163	0.016809	0.061905	0.016277	7.59509	0.000341474	0.0139623	yes	up	Protein of unknown function (DUF789)
SindChr1T01346.1	0.78605	0.685558	0.540862	0.003058	0.002378	0.002235	7.42231	1.2e-29	5.62e-26	yes	up	.
SindChr7T00029.1	0.186809	0.236867	0.279368	0	0	0	7.40904	5.14e-09	9.06e-07	yes	up	ribonuclease H protein
SindChr10T00748.1	0.006506	0.013912	0.204821	0	0	0	7.33057	0.00154133	0.0444728	yes	up	Tetratricopeptide repeat
SindChr1T00486.1	0.082769	0.087721	0.267667	0	0	0	7.30821	2.63e-06	0.000210688	yes	up	UAA transporter family
SindChr1T02399.1	0.282895	0.367448	0.320525	0	0	0	7.29572	3.89e-09	7.6e-07	yes	up	EF-hand domain
SindChr3T00111.2	1.47292	0.864097	0.560321	0	0.021538	0	6.8397	4.19e-09	7.94e-07	yes	up	Vesicle-associated membrane protein 724
SindChr8T02257.2	0.136996	0.106606	0.430058	0	0	0	6.76031	3.41e-05	0.00210126	yes	up	DnaJ homolog subfamily B member
SindChr2T00514.1	0.096431	0.156134	0.053599	0	0	0	6.65404	2.28e-06	0.000185135	yes	up	Pentatricopeptide repeat-containing protein
SindChr11T00277.1	0.247495	0.183037	0.142715	0.002788	0	0.001275	6.61374	1.74e-12	9.08e-10	yes	up	Encoded by
SindChr2T00948.1	0.119587	0.152822	0.030358	0	0	0	6.52155	2.32e-05	0.00150295	yes	up	Carbohydrate esterase, sialic acid-specific acetylesterase
SindChr3T01856.1	0.034816	0.067316	0.070182	0	0	0	6.50846	1.42e-06	0.00011798	yes	up	Leucine Rich Repeat
SindChr4T01768.2	0.088121	0.196476	0.150704	0	0	0	6.50609	1.47e-06	0.000122205	yes	up	Protein CHAPERONE-LIKE PROTEIN OF POR1-like
SindChr2T01370.1	0.454182	0.036318	0.115506	0.004871	0	0	6.40433	0.000223263	0.00986948	yes	up	Conserved gene of
SindChr5T01077.1	0.183934	0.026708	0.233642	0	0	0	6.38742	0.000330638	0.0135904	yes	up	.
SindChr6T02856.1	0.409358	0.339623	0.256995	0.004573	0.002393	0.003521	6.20147	3.97e-22	8.45e-19	yes	up	.
SindChr5T00832.1	0.251091	0.174007	0.015406	0	0.002066	0	6.19848	0.000432499	0.0166378	yes	up	FAD dependent oxidoreductase
SindChr9T01885.1	0.01268	0.058361	0.00874	0	0	0	6.15932	0.000436135	0.0166964	yes	up	Nrap protein nucleotidyltransferase domain 4
SindChr6T01311.1	0.603555	0.224367	0.318211	0	0	0	6.01871	2.49e-05	0.00160234	yes	up	.
SindChr10T00358.1	0.030298	7.51714	0.263845	0.014607	0.055013	0.039817	5.95308	0.000589524	0.0212165	yes	up	Peroxidase
SindChr6T00894.1	0.632485	0.02863	0.655039	0.001337	0	0.01727	5.94956	0.000289688	0.0122732	yes	up	Myb-like DNA-binding domain
SindChr9T00679.1	0.422882	0.541512	1.28037	0.033347	0	0	5.88372	0.000190435	0.00865802	yes	up	L-ascorbate oxidase homolog
SindChr11T01029.1	0.030345	0.184222	0.035142	0	0	0	5.7802	0.000756365	0.0257571	yes	up	Pentatricopeptide repeat-containing protein
SindChr3T01681.1	0.812638	0.534157	0.4445	0	0	0	5.77465	1.21e-05	0.00085451	yes	up	.
SindChr3T02223.1	0.055921	0.092064	0.142203	0	0	0	5.75385	5.86e-05	0.00333266	yes	up	Removal of H(2)O(2), oxidation of toxic reductants, biosynthesis and degradation of lignin, suberization, auxin catabolism, response to environmental stresses such as wounding, pathogen attack and oxidative stress
SindChr3T00218.1	0.073619	0.025874	0.094491	0	0	0	5.72747	0.000149527	0.00709162	yes	up	Belongs to the cytochrome P450 family
SindChr9T00001.1	1.65302	1.2956	1.28614	0.0553	0.01007	0	5.62173	1.71e-10	5.9e-08	yes	up	.
SindChr7T01699.1	1.96543	1.94317	1.56727	0	0.058404	0.042616	5.59058	1.48e-21	2.9e-18	yes	up	Transcription factor that specifically binds AT-rich DNA sequences related to the nuclear matrix attachment regions (MARs)
SindChr12T00255.1	0.09543	0.054626	0.043703	0	0	0	5.50642	5.98e-05	0.00339065	yes	up	.
SindChr13T00965.1	0.055969	0.037493	0.027343	0	0	0	5.30926	9.8e-05	0.00499677	yes	up	bHLH-MYC and R2R3-MYB transcription factors N-terminal
SindChr6T01601.1	0.037662	0.034361	0.032069	0	0	0	5.30169	5.32e-05	0.00308577	yes	up	ribonuclease H protein
SindChr2T01285.1	0.119879	0.198441	0.162278	0	0	0	5.22411	8.5e-05	0.00448503	yes	up	.
SindChr6T01037.1	0.437146	3.66227	0.113018	0.032826	0	0.058478	5.19912	0.00179409	0.0498031	yes	up	ribosomal protein
SindChr11T01454.1	1.07112	0.72818	0.893794	0	0.070888	0	5.19708	2.31e-05	0.00150295	yes	up	.
SindChr10T01967.1	0.05755	0.038122	0.031936	0	0	0	5.16425	0.000141532	0.00679497	yes	up	Lipase (class 3)
SindChr12T00587.1	0.034534	0.030385	0.032818	0	0	0	5.15664	9.82e-05	0.00499677	yes	up	.
SindChr9T02645.1	0.039645	0.071376	0.172833	0	0	0	5.14431	0.000796999	0.0268874	yes	up	transcription repressor
SindChr11T01382.1	0.112676	0.393416	0.220977	0	0	0	5.13586	0.000461386	0.0174032	yes	up	.
SindChr9T00754.3	0.251727	0.116535	0.085017	0.01167	0	0	5.10853	0.000147158	0.00702283	yes	up	Essential component of the vacuolar proton pump (V- ATPase), a multimeric enzyme that catalyzes the translocation of protons across the membranes. Required for assembly and activity of the V-ATPase
SindChr13T00187.1	0.035489	0.025882	0.005444	0	0	0	5.09419	0.0015692	0.0452212	yes	up	transposition, RNA-mediated
SindChr11T01685.1	0.058369	0.034854	0.030221	0	0	0	5.00328	0.000231746	0.010206	yes	up	PMR5 N terminal Domain
SindChr10T02089.1	0.750468	0.690094	2.70703	0	0.102544	0.038701	4.89003	0.00132118	0.0397866	yes	up	Component of IIS longevity pathway SMK-1
SindChr8T01385.1	7.12417	5.98656	0.176507	0.117563	0.220346	0.096541	4.87884	6.07e-05	0.003425	yes	up	Nuclear-pore anchor
SindChr5T01925.1	0.055075	0.028102	0.039037	0	0	0	4.82243	0.000440863	0.0167678	yes	up	Belongs to the universal ribosomal protein uL15 family
SindChr13T01027.1	0.027044	0.032284	0.039209	0	0	0	4.81213	0.000392533	0.0154048	yes	up	Putative adipose-regulatory protein (Seipin)
SindChr6T02518.1	0.771562	0.171113	1.68652	0.06026	0.006039	0.003089	4.80219	8.32e-05	0.00443012	yes	up	CcmE
SindChr10T01503.1	75.4272	78.4361	112.174	4.19955	1.22858	4.47251	4.68708	5.09e-13	2.84e-10	yes	up	.
SindChr6T02582.1	0.468086	0.397604	0.139523	0	0.037741	0	4.67036	0.000472227	0.0176175	yes	up	protein At4g13200, chloroplastic
SindChr1T01283.2	0.203793	0.127449	0.995239	0.006932	0.013796	0.021842	4.62336	3.02e-05	0.00188191	yes	up	Prolyl 4-hydroxylase alpha subunit homologues.
SindChr3T03005.1	0.16435	0.136777	0.180377	0	0	0	4.60881	0.000772916	0.0262064	yes	up	Auxin responsive protein
SindChr11T01456.1	0.404482	0.422059	0.383028	0	0.044335	0	4.55054	4.35e-07	4.02e-05	yes	up	.
SindChr1T01895.1	0.073585	0.081501	0.067725	0	0	0	4.36451	0.00173024	0.0485483	yes	up	.
SindChr13T00188.1	0.532926	1.09601	0.57113	0.05084	0.031224	0	4.33156	7.22e-07	6.33e-05	yes	up	.
SindChr1T00861.1	1.28335	2.23718	2.41744	0.103875	0.209489	0.007774	4.19585	7.76e-05	0.0042094	yes	up	.
SindChr6T02183.1	0.254102	0.397015	3.17684	0.041958	0.13933	0.050523	4.06058	0.000667505	0.0233767	yes	up	Vps5 C terminal like
SindChr3T02206.3	0.046837	0.063285	0.092139	0	0	0.011286	4.04436	0.00118848	0.0370772	yes	up	2-isopropylmalate synthase
SindChr5T00244.1	1.31635	3.105	0.53158	0.073728	0	0.182151	4.01485	0.00140795	0.0417556	yes	up	.
SindChr6T02779.1	0.136171	0.092995	0.105423	0.008427	0	0.006133	3.91275	0.000592961	0.0213075	yes	up	Proline-rich nuclear receptor coactivator motif
SindChr6T00569.1	3.57747	3.80567	3.30332	0.204252	0.236556	0.311407	3.7691	1.59e-63	3.73e-59	yes	up	.
SindChr5T01165.1	4.38722	2.92294	5.69034	0.294191	0.340894	0.312494	3.74068	8.95e-21	1.5e-17	yes	up	.
SindChr7T01123.1	0.303854	0.429271	0.320883	0.072221	0	0	3.66827	0.000328899	0.0135427	yes	up	.
SindChr8T02989.1	0.207837	0.307373	0.172606	0	0.04931	0	3.63785	0.000594395	0.0213263	yes	up	Dirigent proteins impart stereoselectivity on the phenoxy radical-coupling reaction, yielding optically active lignans from two molecules of coniferyl alcohol in the biosynthesis of lignans, flavonolignans, and alkaloids and thus plays a central role in plant secondary metabolism
SindChr5T01242.1	0.403669	0.265695	0.195023	0	0	0.064801	3.59649	0.0013072	0.0395221	yes	up	phospholipase
SindChr9T00513.1	0.716612	0.878896	0.649458	0.06285	0.040321	0.095863	3.37586	9.34e-17	8.42e-14	yes	up	Belongs to the cytochrome P450 family
SindChr6T01791.1	7.56403	2.4834	3.2677	0.683964	0.50043	0.178155	3.2122	1.83e-05	0.00123319	yes	up	inhibitor
SindChr4T00305.1	1.40225	2.43274	2.67609	0.245531	0.1658	0.268764	3.186	6.71e-12	3.14e-09	yes	up	Helix-loop-helix DNA-binding domain
SindChr8T02591.1	0.676433	0.447171	0.639765	0.086691	0.06602	0.031286	3.15552	1.19e-09	2.99e-07	yes	up	synthase
SindChr8T01299.1	4.11472	0.474941	3.34977	0.327272	0.186713	0.375892	3.09435	0.000694941	0.0240499	yes	up	Bromo adjacent homology domain
SindChr13T00648.1	6.51408	10.9093	2.79071	0.543091	0.544792	1.28624	3.0057	2.6e-05	0.00166389	yes	up	.
SindChr1T01422.1	2.90741	1.35966	7.45282	0.585515	0.639453	0.246304	2.98273	0.000354598	0.0143746	yes	up	transcription factor
SindChr2T01744.1	0.103744	0.405853	0.308544	0.022586	0.014268	0.065232	2.8561	0.000754636	0.0257356	yes	up	FAS-associated factor
SindChr9T00512.1	1.08013	1.21439	0.265918	0.080485	0.156735	0.07839	2.81822	0.000363985	0.0146275	yes	up	RING-H2 finger protein
SindChr3T02646.1	6.33586	6.59524	4.4377	0.573625	0.911151	0.965851	2.7757	1.78e-18	1.89e-15	yes	up	Carboxylesterase family
SindChr2T01521.1	0.584745	0.890861	0.511925	0.04936	0.067108	0.168704	2.71775	4.94e-06	0.000374463	yes	up	Glutaredoxin
SindChr7T01589.1	3.27401	4.453	6.13378	1.3007	0.559009	0.27617	2.64006	0.000288795	0.0122576	yes	up	Myb-like DNA-binding domain
SindChr5T01912.1	1.71395	0.700043	0.791227	0.24265	0.04808	0.192223	2.6148	0.000830149	0.0277851	yes	up	BEST Arabidopsis thaliana protein match is
SindChr5T01612.1	1.22795	1.98107	0.784474	0.263192	0.321488	0.087932	2.5091	0.00012601	0.00616344	yes	up	growth-regulating factor
SindChr12T01052.1	0.19782	0.175005	0.199125	0.01918	0.031859	0.038973	2.48441	2.26e-05	0.00147696	yes	up	.
SindChr8T02870.1	7.98098	6.38703	5.84121	2.27289	0.496446	0.852235	2.39852	0.00063644	0.0226613	yes	up	.
SindChr11T01803.1	0.822773	2.81966	2.7929	0.397344	0.422597	0.35999	2.39592	8.02e-05	0.00430986	yes	up	.
SindChr7T00860.1	5.33839	19.9271	6.62381	1.17962	2.82435	1.95878	2.37594	0.000675897	0.0236	yes	up	Plastocyanin-like domain
SindChr3T00258.1	0.386319	0.59447	0.228732	0.088709	0.091167	0.04143	2.34912	3.62e-05	0.00221815	yes	up	Isochorismate synthase
SindChr1T02259.1	2.96727	3.74421	1.63449	0.397432	0.558688	0.656341	2.31699	1.1e-07	1.12e-05	yes	up	Belongs to the peptidase A1 family
SindChr2T01896.1	0.737346	0.444453	0.739948	0.051251	0.218585	0.113999	2.29769	0.000199901	0.00897217	yes	up	.
SindChr1T00451.1	1.33105	1.20009	0.822129	0.237798	0.316544	0.127961	2.25626	2.1e-07	2.03e-05	yes	up	.
SindChr4T01244.1	0.436132	0.70907	0.582826	0.170446	0.089561	0.090803	2.22245	6.63e-07	5.89e-05	yes	up	dnaJ protein ERDJ2A-like
SindChr7T01232.1	1.67336	1.61239	0.425658	0.222333	0.207797	0.329691	2.18334	0.00168664	0.0476112	yes	up	S-norcoclaurine synthase-like
SindChr10T01428.1	0.383137	0.362596	0.359158	0.088439	0.071805	0.066251	2.18062	1.04e-09	2.71e-07	yes	up	Binding domain of DNA repair protein Ercc1 (rad10/Swi10)
SindChr8T01256.1	0.355626	0.461346	0.261442	0.072762	0.092322	0.064197	2.15355	2.53e-07	2.44e-05	yes	up	Involved in biosynthesis of the thiamine precursor thiazole. Catalyzes the conversion of NAD and glycine to adenosine diphosphate 5-(2-hydroxyethyl)-4-methylthiazole-2-carboxylic acid (ADT), an adenylated thiazole intermediate. The reaction includes an iron-dependent sulfide transfer from a conserved cysteine residue of the protein to a thiazole intermediate. The enzyme can only undergo a single …
SindChr1T00082.1	1.62372	1.58674	3.20809	0.466034	0.323033	0.593331	2.14201	0.00012683	0.00619062	yes	up	Late embryogenesis abundant (LEA) group 1
SindChr10T01864.1	0.322604	0.332829	0.321635	0.097112	0.071602	0.042243	2.12087	3.13e-05	0.00194714	yes	up	.
SindChr9T02780.1	0.350962	0.269526	0.409828	0.074422	0.068208	0.081379	2.08538	1.22e-05	0.000860844	yes	up	Light regulated protein Lir1
SindChr6T01844.2	4.9944	2.98637	3.70349	1.30914	0.422648	0.899537	2.07986	0.000320883	0.0132592	yes	up	Pyridine nucleotide-disulphide oxidoreductase
SindChr3T02361.1	15.0427	33.3779	16.0974	7.25779	2.78322	4.743	2.05358	0.000610372	0.0218327	yes	up	Gigantea-like
SindChr3T00343.1	0.656822	0.950278	0.48581	0.2572	0.092462	0.122503	2.04986	0.000443148	0.0168274	yes	up	oxidation-reduction process
SindChr2T01336.1	1.04304	1.16146	0.369583	0.170564	0.156145	0.265651	2.03151	0.000588686	0.0212165	yes	up	Zinc finger protein
SindChr3T00238.1	2.20398	1.338	1.38772	0.442112	0.549578	0.199652	1.99542	6.18e-05	0.00345727	yes	up	Belongs to the imidazoleglycerol-phosphate dehydratase family
SindChr10T00575.1	0.720261	1.11585	1.05927	0.281916	0.255974	0.195605	1.92111	8.34e-09	1.35e-06	yes	up	Belongs to the importin alpha family
SindChr5T01569.1	2.5555	1.91166	1.50857	0.472641	0.563826	0.488019	1.91992	2.09e-11	9.08e-09	yes	up	.
SindChr2T00012.1	2.85613	1.50048	1.04752	0.490487	0.552822	0.352367	1.89611	0.000163513	0.00763138	yes	up	Belongs to the glycosyltransferase 31 family
SindChr8T02996.1	0.853129	1.19013	0.568736	0.193692	0.335372	0.145977	1.89437	7.12e-05	0.00394127	yes	up	Transmembrane amino acid transporter protein
SindChr12T01195.1	0.741007	0.956151	0.609883	0.20949	0.099132	0.293552	1.86574	0.000375699	0.0149444	yes	up	Rare lipoprotein A (RlpA)-like double-psi beta-barrel
SindChr8T00131.1	0.64306	0.645605	0.552667	0.158877	0.159051	0.166707	1.8638	2.85e-12	1.39e-09	yes	up	GDSL-like Lipase/Acylhydrolase
SindChr3T01738.1	0.42195	0.668791	0.26679	0.127387	0.119482	0.109312	1.84887	5.3e-05	0.00308577	yes	up	SAM dependent carboxyl methyltransferase
SindChr6T01841.1	1.8135	2.13863	0.863866	0.414728	0.475581	0.431617	1.80613	2.39e-05	0.00154163	yes	up	Zinc finger protein
SindChr12T02351.1	54.2613	63.1769	45.6253	22.5494	13.8233	9.34894	1.77918	7.65e-05	0.00416	yes	up	GDA1/CD39 (nucleoside phosphatase) family
SindChr8T02568.1	0.878914	0.694247	0.68324	0.143906	0.302945	0.204599	1.75206	6.3e-07	5.63e-05	yes	up	Protein of unknown function (DUF563)
SindChr8T00414.1	4.8787	6.87815	5.63193	1.38104	2.0284	1.65902	1.74239	1.55e-13	9.53e-11	yes	up	Belongs to the glycosyltransferase 8 family
SindChr7T00621.1	0.139504	0.228799	0.08778	0.047737	0.037468	0.042922	1.7311	0.000841293	0.0281179	yes	up	B3 domain-containing protein
SindChr6T01781.3	0.900206	0.576319	0.755332	0.235883	0.122728	0.287335	1.72514	0.000291774	0.0123171	yes	up	Tetratricopeptide repeat
SindChr12T01042.1	0.555887	0.291643	0.477551	0.129396	0.157848	0.104146	1.70763	1.61e-05	0.00110399	yes	up	Belongs to the peptidase A1 family
SindChr6T02362.1	69.7476	64.7427	33.3282	19.2219	14.6642	15.8812	1.69403	1.21e-05	0.00085451	yes	up	Plant lipid transfer protein / seed storage protein / trypsin-alpha amylase inhibitor domain family
SindChr9T01034.1	0.387182	0.599181	0.59779	0.23192	0.132232	0.111807	1.66499	0.000267507	0.011521	yes	up	BEL1-like homeodomain protein
SindChr2T00309.1	2.21776	2.11674	1.46646	0.590118	0.537495	0.642086	1.65819	4.32e-11	1.84e-08	yes	up	Fibronectin type III-like domain
SindChr12T02227.1	25.2655	27.7586	12.4693	6.66635	4.77367	8.43426	1.65536	0.000390713	0.0153591	yes	up	.
SindChr13T01618.1	21.8916	20.6034	8.22775	5.56104	4.21195	5.95528	1.62452	0.000982982	0.0319421	yes	up	Polysaccharide biosynthesis
SindChr2T01214.1	0.38756	0.47682	0.252524	0.108555	0.126598	0.116142	1.62098	7.1e-05	0.00393942	yes	up	F-box protein At5g07610-like
SindChr7T00806.1	4.10908	2.60777	1.82599	0.880677	0.683456	1.08421	1.61775	0.000484269	0.0180094	yes	up	Protein of unknown function (DUF1677)
SindChr7T00688.1	1.48764	1.61557	0.892435	0.344238	0.390968	0.512488	1.61626	1.02e-05	0.000735829	yes	up	Transcription factor
SindChr8T01263.1	5.41684	5.02094	2.84464	1.17235	1.97934	1.16676	1.58241	5.17e-05	0.00303006	yes	up	cytochrome P450
SindChr9T02499.1	0.399667	0.736619	0.352212	0.114202	0.224483	0.149998	1.55654	0.00158691	0.0455634	yes	up	auxin efflux carrier
SindChr1T00980.1	6.89662	14.4428	5.51575	2.76804	2.935	3.24986	1.52594	0.00110861	0.0352672	yes	up	Glutathione S-transferase, N-terminal domain
SindChr8T01173.1	21.9907	18.4955	14.1346	3.93195	6.53404	8.125	1.51166	8.8e-05	0.00460347	yes	up	Pollen proteins Ole e I like
SindChr1T02478.1	1.68231	1.4219	0.685965	0.344581	0.410292	0.518062	1.50678	0.00100769	0.0324747	yes	up	transcription factor
SindChr3T00150.1	2.80328	3.87399	3.05496	1.02201	1.45341	0.873506	1.49505	1.65e-07	1.61e-05	yes	up	Classical arabinogalactan protein
SindChr10T01542.1	0.941271	1.50253	1.43841	0.415837	0.281327	0.611725	1.49301	0.00122692	0.0380233	yes	up	glycine-rich cell wall structural protein
SindChr3T02625.1	0.313234	0.578199	0.456168	0.188845	0.106676	0.159068	1.49217	0.000687782	0.0238727	yes	up	Lipase (class 3)
SindChr9T00124.1	0.87503	0.895746	0.679428	0.299259	0.230119	0.315259	1.47853	2.05e-08	2.68e-06	yes	up	.
SindChr1T01898.1	64.7403	63.7258	45.5851	23.8541	18.4004	18.601	1.46286	9.34e-09	1.44e-06	yes	up	Thaumatin family
SindChr1T01248.1	0.60035	0.484635	0.635993	0.167736	0.201259	0.245218	1.4389	8.09e-07	7.02e-05	yes	up	Multicopper oxidase
SindChr7T00490.1	61.4575	66.5267	46.4897	24.484	16.9627	20.6197	1.43485	2.73e-07	2.61e-05	yes	up	WAT1-related protein
SindChr9T00484.1	18.0484	14.0652	14.1855	4.55612	5.14358	6.96824	1.42988	2.67e-07	2.56e-05	yes	up	dvl11,rtfl8
SindChr2T00914.1	1.85362	2.23839	1.79085	0.963698	0.6644	0.48095	1.42325	0.000111241	0.00552174	yes	up	WUSCHEL-related homeobox
SindChr9T02274.3	7.44954	6.27817	7.48289	2.49771	2.28508	2.92681	1.41725	2.1e-10	7.04e-08	yes	up	mediator of RNA polymerase II transcription subunit
SindChr2T01188.1	0.832781	0.548842	0.512893	0.158599	0.274984	0.261034	1.40139	0.000230969	0.0101909	yes	up	Belongs to the peroxidase family. Classical plant (class III) peroxidase subfamily
SindChr7T01736.1	2.68676	2.29129	1.27213	0.762877	0.778139	0.741347	1.39651	0.000104263	0.00521962	yes	up	Prolyl 4-hydroxylase alpha subunit homologues.
SindChr5T01200.1	6.35998	6.56118	5.05715	1.90689	2.27841	2.55903	1.36891	2.29e-12	1.14e-09	yes	up	pectinesterase
SindChr9T02209.1	5.04887	4.68121	2.13723	1.54388	1.65504	1.23372	1.36813	0.00125064	0.0384914	yes	up	B3 domain-containing protein
SindChr3T02703.1	7.67637	11.0327	5.22377	2.72351	3.45104	2.78678	1.36705	8.38e-05	0.00444311	yes	up	Deoxyuridine 5'-triphosphate nucleotidohydrolase
SindChr9T02142.5	1.34006	1.37393	1.74853	0.572378	0.383061	0.720534	1.35964	0.00040712	0.0157921	yes	up	Molybdate-anion transporter-like isoform X1
SindChr5T01540.1	0.848566	0.956597	0.616357	0.192816	0.404051	0.325976	1.35317	0.000363148	0.0146189	yes	up	transcription repressor
SindChr4T01660.1	0.86814	1.05279	0.728788	0.214503	0.418865	0.370987	1.35316	9.23e-05	0.00479252	yes	up	N-(5'-phosphoribosyl)anthranilate isomerase
SindChr5T00216.3	51.7027	32.5606	27.0007	13.1544	14.3088	14.9831	1.34272	4.06e-05	0.00244945	yes	up	Serine hydrolase (FSH1)
SindChr1T01335.1	0.728993	0.97764	1.07112	0.257119	0.436002	0.379876	1.33493	5.69e-05	0.00326014	yes	up	Zinc finger protein
SindChr1T02260.1	149.348	167.713	89.7122	44.2432	74.0395	39.7401	1.32701	0.000763064	0.0259475	yes	up	Belongs to the peptidase A1 family
SindChr12T01136.1	0.388648	0.416323	0.232712	0.114694	0.188512	0.100089	1.31616	0.00125353	0.0384914	yes	up	Glycosyltransferase Family 4
SindChr1T02438.1	5.29489	3.83488	5.05433	2.27517	2.25348	1.08461	1.30244	0.0018033	0.0498814	yes	up	VIT family
SindChr9T00416.1	3.694	3.66385	4.5674	1.32423	1.93434	1.48424	1.30056	6.6e-08	7.06e-06	yes	up	Nudix hydrolase
SindChr6T02315.1	0.435369	0.424347	0.342112	0.106723	0.179655	0.195628	1.26018	0.000119411	0.00587748	yes	up	RF-1 domain
SindChr3T02657.3	2.3657	1.4863	1.79639	0.718477	0.677711	0.903732	1.24821	5.63e-05	0.0032335	yes	up	Belongs to the cytochrome P450 family
SindChr7T01239.1	6.22232	6.05572	8.31068	3.04217	2.51479	2.89012	1.24521	4.71e-06	0.000358344	yes	up	AMP-binding enzyme C-terminal domain
SindChr10T01796.1	11.5336	10.1821	6.49445	3.17132	4.38243	4.03954	1.23777	3.72e-05	0.00227143	yes	up	EPIDERMAL PATTERNING FACTOR-like protein
SindChr6T02765.1	1.67018	1.9794	2.23356	0.657932	1.10727	0.691544	1.23384	5.82e-05	0.00332407	yes	up	KIP1-like protein
SindChr8T03012.1	4.76104	7.44463	4.17557	2.27823	2.18516	2.29292	1.22537	4.11e-05	0.00246517	yes	up	Histone-binding protein RBBP4 or subunit C of CAF1 complex
SindChr9T02056.1	2.07523	2.35981	1.69673	0.534863	0.883389	1.14109	1.21376	0.00133542	0.0400426	yes	up	.
SindChr5T01628.1	9.6816	10.4909	10.3137	4.73456	2.86814	5.10425	1.20872	0.000460565	0.0174032	yes	up	Domain of unknown function (DUF296)
SindChr9T01722.1	1.32061	1.4602	1.3414	0.424998	0.604183	0.728938	1.20426	0.000615363	0.0219442	yes	up	Auxin responsive protein
SindChr9T00387.1	0.458364	0.542523	0.526191	0.174123	0.167741	0.307812	1.18401	0.00133319	0.0400426	yes	up	POT family
SindChr9T01635.1	6.57041	5.21927	5.05984	1.80432	2.22777	3.23043	1.16904	0.000369424	0.01477	yes	up	Heat shock chaperonin-binding motif.
SindChr5T01103.1	440.374	433.921	368.082	201.964	164.584	167.664	1.16872	1.86e-10	6.3e-08	yes	up	Hydrophobic seed protein
SindChr8T03055.1	4.35927	5.44486	2.93784	1.82179	1.48374	2.15135	1.1627	0.000875203	0.029003	yes	up	Late embryogenesis abundant protein
SindChr9T02569.1	6.55954	5.71617	5.4253	3.24755	1.72679	2.6403	1.15753	0.0013396	0.0400835	yes	up	.
SindChr10T01473.1	3.46673	5.58848	2.69921	1.57579	1.60569	1.88225	1.15697	0.0014569	0.0428377	yes	up	Possibly involved in carbohydrate binding
SindChr1T01311.1	2.61811	4.16601	1.99735	1.12345	1.44118	1.25589	1.15005	0.00129707	0.0395035	yes	up	Zinc finger protein
SindChr9T00555.1	37.7201	29.4467	30.3527	16.7869	10.5418	15.0478	1.14925	0.000257264	0.0111207	yes	up	Eukaryotic aspartyl protease
SindChr7T01675.1	5.74638	6.77477	6.48962	2.84079	2.98341	2.52687	1.14742	3.35e-14	2.24e-11	yes	up	Mitochondrial glycoprotein
SindChr10T00145.1	5.11972	4.73618	5.03709	2.51145	2.05376	1.94715	1.14469	2.16e-08	2.81e-06	yes	up	Glycine-rich RNA-binding protein
SindChr13T00358.1	20.7468	18.8169	12.7461	7.58411	7.29265	7.99039	1.14243	4.14e-06	0.000318132	yes	up	Transferase family
SindChr8T02771.1	15.0033	17.3687	24.0715	8.8096	8.51207	7.66638	1.14205	0.000121645	0.0059749	yes	up	Nitrite/Sulfite reductase ferredoxin-like half domain
SindChr11T00043.1	71.915	63.5834	83.221	38.2624	22.5864	35.3513	1.13605	0.00147177	0.0431025	yes	up	.
SindChr13T00264.1	10.919	9.26925	6.67148	3.58802	4.88936	3.54032	1.11976	2.68e-05	0.0017131	yes	up	Belongs to the glycosyl hydrolase 1 family
SindChr12T01269.1	30.4785	31.7365	23.276	11.6788	12.3082	14.1244	1.11794	4.65e-09	8.48e-07	yes	up	Protein of unknown function, DUF538
SindChr9T01042.1	10.6578	9.99457	6.98218	4.45427	3.37825	4.43301	1.11466	9.61e-05	0.00491532	yes	up	Late embryogenesis abundant protein
SindChr1T02336.1	1.19889	1.03638	0.709083	0.532092	0.359598	0.43681	1.09024	0.00162544	0.046345	yes	up	Zinc-dependent metalloprotease
SindChr4T01521.1	0.489958	0.769141	0.69731	0.330958	0.313914	0.239693	1.09	0.00147564	0.0431619	yes	up	.
SindChr9T02210.1	1.11342	0.996361	0.716803	0.374244	0.355714	0.54376	1.0867	0.00117395	0.0367708	yes	up	B3 domain-containing protein
SindChr12T01051.1	808.76	691.906	719.408	220.893	442.188	363.247	1.08478	0.000686066	0.0238484	yes	up	polyphenol oxidase
SindChr9T00888.1	271.765	332.821	184.218	134.969	99.2868	122.8	1.08473	0.000924508	0.0304645	yes	up	Stress responsive A/B Barrel Domain
SindChr8T00203.1	20.6005	20.2028	11.4604	6.22295	8.29603	9.34452	1.08214	0.00157669	0.0453811	yes	up	Formiminotransferase domain, N-terminal subdomain
SindChr1T00258.1	12.5903	14.2193	14.8637	5.3465	6.45788	7.40768	1.07926	2.87e-07	2.69e-05	yes	up	Allows the formation of correctly charged Gln-tRNA(Gln) through the transamidation of misacylated Glu-tRNA(Gln) in chloroplasts and mitochondria. The reaction takes place in the presence of glutamine and ATP through an activated gamma-phospho- Glu-tRNA(Gln)
SindChr12T02212.1	7.56221	5.29891	7.02338	2.71606	2.79698	3.67325	1.07372	0.000148426	0.00706518	yes	up	ABC transporter C family member 2-like
SindChr9T02672.1	0.846987	0.889801	0.598119	0.422663	0.333536	0.309335	1.06652	0.000826273	0.0276949	yes	up	Protein of unknown function (DUF971)
SindChr11T00983.1	327.713	292.945	170.633	106.493	133.066	127.397	1.06059	0.000804088	0.0270287	yes	up	Plant invertase/pectin methylesterase inhibitor
SindChr8T02029.1	11.7765	10.4376	11.6837	4.43637	5.50113	5.9086	1.05906	1.2e-08	1.74e-06	yes	up	Gibberellin regulated protein
SindChr13T00736.1	9.11502	6.21474	6.5308	2.80054	4.5744	2.95161	1.051	0.00066396	0.0233222	yes	up	Fasciclin-like arabinogalactan protein
SindChr12T01590.1	16.2381	16.234	11.8609	7.13916	5.88	7.68854	1.04498	1.62e-05	0.00110399	yes	up	Protein of unknown function (DUF620)
SindChr5T01652.1	0.719326	0.617596	0.703563	0.261707	0.45713	0.256616	1.0318	0.00129699	0.0395035	yes	up	dnaJ homolog subfamily C member
SindChr8T01325.1	1.06644	0.983906	0.906544	0.405849	0.648496	0.352716	1.0301	0.000415281	0.0160555	yes	up	Cytochrome b561 and DOMON domain-containing protein At5g47530-like
SindChr5T01064.1	8.27951	5.96436	4.79021	2.77142	3.10956	3.1402	1.02937	0.000175788	0.00809144	yes	up	axial regulator YABBY
SindChr3T00463.1	3.46949	3.89089	2.59387	1.35508	1.89848	1.48818	1.0292	9.12e-06	0.000659459	yes	up	BURP domain
SindChr8T02076.1	3.39686	3.05655	2.46928	1.14804	1.29316	1.80549	1.02451	0.000414114	0.0160368	yes	up	integral membrane HPP family protein
SindChr8T02727.1	4.84013	4.65444	3.57704	1.83006	2.3504	2.05433	1.02015	1.5e-07	1.47e-05	yes	up	Belongs to the complex I LYR family
SindChr8T03069.1	21.1791	22.8711	22.9592	9.93328	10.4557	11.7922	1.01686	2.19e-12	1.12e-09	yes	up	GPI-anchored protein 2
SindChr1T01122.1	8.09863	13.5581	7.94222	4.75903	4.55152	4.77799	1.01675	0.000844555	0.0281867	yes	up	Late embryogenesis abundant protein
SindChr11T00352.2	1.71164	1.37747	1.10878	0.641506	0.547493	0.816544	1.01026	0.00122242	0.0379843	yes	up	assists the folding of proteins upon ATP hydrolysis
SindChr1T02096.1	9.7635	9.39618	8.09453	18.0475	17.3125	18.0423	-1.0168	7.15e-16	5.64e-13	yes	down	.
SindChr9T02097.2	0.53738	0.661333	0.819079	1.36655	1.38317	1.24894	-1.02052	9.89e-05	0.00500244	yes	down	Belongs to the small GTPase superfamily. Arf family
SindChr2T01233.1	1.14354	1.4239	1.04464	1.75489	2.25612	3.12284	-1.02728	0.00170331	0.047965	yes	down	Belongs to the CTL (choline transporter-like) family
SindChr6T00130.1	8.91238	8.12279	8.59735	18.5086	15.8431	16.4429	-1.03077	2.47e-10	7.81e-08	yes	down	PPPDE putative peptidase domain
SindChr12T01876.1	2.72271	2.887	3.13916	6.11675	5.63654	5.65902	-1.03081	3.92e-10	1.19e-07	yes	down	TatD related DNase
SindChr10T00355.1	1.83708	3.17634	2.84669	4.79286	4.88842	5.99311	-1.03663	0.00123541	0.0381349	yes	down	No apical meristem (NAM) protein
SindChr12T02019.1	4.0635	3.64636	3.4694	8.05449	6.56955	7.57779	-1.03789	6.85e-08	7.29e-06	yes	down	Conserved hypothetical protein (Lin0512_fam)
SindChr7T01211.1	0.488494	0.443772	0.455078	0.951536	1.05429	0.780235	-1.03857	2.5e-06	0.000200587	yes	down	.
SindChr4T00207.1	1.20447	1.76161	1.74865	3.26746	2.71187	3.56044	-1.05933	0.000335989	0.0137861	yes	down	Belongs to the glycosyl hydrolase 17 family
SindChr4T01071.1	30.0118	26.9754	25.7159	70.2856	49.8414	46.5315	-1.06018	9.59e-05	0.00491532	yes	down	Heavy-metal-associated domain
SindChr7T01388.2	0.427535	0.352033	0.341945	0.549435	0.832041	0.907291	-1.06869	0.000567712	0.0205897	yes	down	Remorin, N-terminal region
SindChr2T00066.1	1.3746	1.94576	1.24462	2.75437	3.45553	3.10852	-1.07159	5.95e-06	0.00044714	yes	down	Belongs to the cytochrome P450 family
SindChr6T02377.1	1.71073	3.01565	2.10047	4.22853	5.29571	4.48086	-1.07648	0.000190684	0.00865802	yes	down	Domain of unknown function (DUF3546)
SindChr3T00600.1	4.45622	5.30854	7.10244	9.91266	14.4548	10.7037	-1.07971	0.000540657	0.0198543	yes	down	Ferric reduction oxidase 8
SindChr13T00792.1	0.30618	0.378911	0.347349	0.697817	0.925394	0.523054	-1.08325	0.000302675	0.0127086	yes	down	Belongs to the ATCase OTCase family
SindChr5T01445.1	8.48661	7.05342	7.92918	14.1785	12.4665	21.7036	-1.0893	0.00125024	0.0384914	yes	down	Belongs to the cytochrome P450 family
SindChr3T02734.1	0.284171	0.432248	0.434546	0.694167	1.01941	0.717437	-1.09698	0.000395595	0.0154731	yes	down	GTP-binding protein
SindChr5T00326.2	3.70535	5.38637	6.03492	10.8781	11.5327	9.40997	-1.10624	0.000134479	0.00652319	yes	down	TGACG-sequence-specific DNA-binding protein
SindChr11T00038.1	0.516939	0.705939	0.539838	1.39975	1.01888	1.29958	-1.10791	0.000299531	0.0126218	yes	down	Belongs to the yippee family
SindChr1T02102.2	1.04027	1.4522	1.24361	1.88602	2.4802	3.49999	-1.11453	0.00149755	0.0435311	yes	down	Molybdenum Cofactor Synthesis C
SindChr3T02902.1	0.523765	0.462353	0.532187	1.01378	0.956683	1.25395	-1.12649	2.93e-05	0.00183136	yes	down	Mediator-associated protein
SindChr11T01593.1	0.240233	0.220935	0.205918	0.395331	0.597524	0.437816	-1.1348	8.38e-05	0.00444311	yes	down	.
SindChr2T01210.1	6.37682	5.11922	7.98241	12.507	11.8851	17.5052	-1.14247	0.000979381	0.0319129	yes	down	.
SindChr13T00833.1	0.662223	0.492007	0.444881	1.34265	0.976552	1.10408	-1.14467	0.000171675	0.00793328	yes	down	Component of the endosomal sorting complex required for transport II (ESCRT-II), which is required for multivesicular body (MVB) formation and sorting of endosomal cargo proteins into MVBs
SindChr1T00825.1	0.035426	0.041749	0.042037	0.070494	0.099139	0.092159	-1.14736	0.000463126	0.0174167	yes	down	Component of the cytochrome b6-f complex, which mediates electron transfer between photosystem II (PSII) and photosystem I (PSI), cyclic electron flow around PSI, and state transitions
SindChr11T01113.1	4.59637	6.47155	4.24826	7.20107	13.8913	12.2294	-1.15704	0.00110939	0.0352672	yes	down	.
SindChr8T02665.1	3.60466	3.62392	5.11667	6.33056	10.993	9.85684	-1.16174	0.000719471	0.0247526	yes	down	zinc metallopeptidase EGY3, chloroplastic
SindChr11T00128.1	1.04603	1.55186	1.19433	1.8574	3.78865	2.75558	-1.16447	0.00163038	0.0463582	yes	down	.
SindChr9T00117.1	9.729	11.6558	12.3268	27.2821	19.5751	26.2997	-1.16462	2.54e-05	0.00163321	yes	down	Carboxylesterase family
SindChr9T00071.1	1.09888	0.976497	0.763688	1.75528	2.41177	2.02655	-1.16544	2.32e-08	2.94e-06	yes	down	.
SindChr9T02285.1	22.2403	41.2445	28.7007	67.3084	63.395	70.3941	-1.17285	0.000193474	0.0087339	yes	down	Converts proline to delta-1-pyrroline-5-carboxylate
SindChr4T01026.1	1.33783	1.38014	1.79412	3.03604	4.58981	2.54483	-1.19405	0.000304365	0.0127567	yes	down	Belongs to the major facilitator superfamily. Sugar transporter (TC 2.A.1.1) family
SindChr2T01829.1	0.243794	0.466458	0.416115	0.86297	0.937884	0.749682	-1.20581	0.000395361	0.0154731	yes	down	XPC-binding domain
SindChr10T02041.1	3.60783	3.22712	3.96494	6.36006	8.34363	10.161	-1.23834	7.11e-06	0.000523977	yes	down	.
SindChr3T02360.1	0.695757	0.366178	0.577263	1.00456	1.5927	1.20658	-1.2384	0.000995619	0.0322187	yes	down	Triose-phosphate Transporter family
SindChr13T01081.1	0.44612	0.529478	0.667999	1.29761	1.2096	1.29921	-1.23988	3.09e-06	0.000243846	yes	down	Vinorine synthase-like
SindChr1T01428.1	34.2589	37.3671	38.1579	68.824	106.659	79.9933	-1.24843	2.36e-09	5.08e-07	yes	down	Heat shock protein
SindChr6T00689.1	3.79446	3.64153	3.94337	7.31801	9.47029	9.63515	-1.25076	4.65e-13	2.72e-10	yes	down	Belongs to the glycosyl hydrolase 17 family
SindChr6T02915.2	0.17929	0.296612	0.365021	0.6336	0.656373	0.704897	-1.25932	0.000545887	0.020015	yes	down	WD40 repeats
SindChr10T01927.1	5.31925	7.6172	4.96325	8.97362	14.2486	18.7488	-1.2731	0.00131349	0.0396059	yes	down	Glycosyl hydrolase family 14
SindChr9T01516.1	2.01576	2.93379	3.5553	5.64092	7.6658	6.8816	-1.27503	9.91e-05	0.00500506	yes	down	LRR receptor-like serine threonine-protein kinase
SindChr11T00114.1	1.01184	1.68287	1.51607	2.26565	4.00229	3.74216	-1.27705	0.000569463	0.0206212	yes	down	Heavy-metal-associated domain
SindChr5T00025.1	1.90018	1.36833	1.11606	2.99881	4.56749	2.86977	-1.28355	9.85e-05	0.00499677	yes	down	OTU-like cysteine protease
SindChr2T00594.1	0.17366	0.25699	0.193504	0.322297	0.605034	0.579156	-1.28445	0.00106394	0.0340069	yes	down	Cytochrome p450
SindChr2T01580.1	3.76872	4.66781	5.78465	13.4829	12.3481	8.19527	-1.29125	0.000234853	0.0102859	yes	down	GEM-like protein 8
SindChr3T00169.1	0.657666	0.963766	0.813772	2.07849	2.09999	1.63937	-1.2916	3.56e-07	3.31e-05	yes	down	Dienelactone hydrolase family
SindChr7T00785.1	0.749801	1.10753	0.769265	1.97781	2.42823	1.87186	-1.29784	5.27e-08	5.72e-06	yes	down	Leucine-rich repeats, outliers
SindChr1T01317.1	8.21979	9.6079	7.28433	11.5809	21.2965	27.3438	-1.30135	0.00148384	0.0432937	yes	down	transcription factor
SindChr8T02103.1	1.01189	0.811158	0.538389	1.25057	2.67017	1.78728	-1.30736	0.00178888	0.0497172	yes	down	DYW family of nucleic acid deaminases
SindChr6T00949.1	0.675573	1.01112	0.472843	1.35221	2.15705	1.71639	-1.31194	0.00054801	0.0200615	yes	down	Uncharacterized protein family UPF0054
SindChr3T00652.1	5.43093	6.8315	5.60647	8.5895	17.5746	17.3338	-1.31581	0.000366623	0.0146831	yes	down	Galactinol--sucrose galactosyltransferase
SindChr8T02738.1	4.53784	5.29427	4.69572	8.60679	18.503	8.55413	-1.31597	0.000970749	0.0316955	yes	down	Belongs to the D-isomer specific 2-hydroxyacid dehydrogenase family
SindChr7T00661.1	0.186726	0.107651	0.129894	0.426428	0.364237	0.257074	-1.32118	0.000980719	0.0319129	yes	down	Protein DCL, chloroplastic-like
SindChr8T02286.1	6.11327	12.547	8.57409	19.1771	20.7385	26.3541	-1.32929	0.000462025	0.0174032	yes	down	Alkaline and neutral invertase
SindChr2T00056.1	3.48282	5.55761	4.33245	9.94125	14.749	8.28343	-1.33284	7.91e-05	0.00427918	yes	down	PDDEXK-like family of unknown function
SindChr3T02932.1	0.165131	0.192497	0.090477	0.345968	0.37148	0.410589	-1.37205	0.00147077	0.0431025	yes	down	Transcription factor
SindChr5T01701.1	1.2327	2.68973	1.92653	6.03945	3.8469	4.85137	-1.38401	0.00163042	0.0463582	yes	down	Cytokinin-activating enzyme working in the direct activation pathway. Phosphoribohydrolase that converts inactive cytokinin nucleotides to the biologically active free-base forms
SindChr4T00086.1	2.11559	2.70773	3.9939	6.51453	10.4362	5.92462	-1.39114	0.000967367	0.0316543	yes	down	MYB-CC type transfactor, LHEQLE motif
SindChr5T01215.1	1.01636	0.823581	0.960603	2.76496	1.93703	2.41755	-1.39319	9.55e-07	8.26e-05	yes	down	NUDIX domain
SindChr4T00350.1	4.87415	8.16886	4.62763	9.828	18.6912	16.6945	-1.39364	0.000521729	0.0192801	yes	down	Cyclic dof factor
SindChr6T00684.1	0.317525	0.287494	0.309293	0.879596	0.84394	0.635871	-1.39388	9.15e-09	1.43e-06	yes	down	Nucleotide-diphospho-sugar transferase
SindChr3T01525.1	0.711024	0.967906	0.537469	1.58188	2.8753	1.27692	-1.40036	0.00167874	0.0475127	yes	down	Transcription factor
SindChr5T01502.1	1.47595	1.48039	0.953562	2.96226	2.5606	4.63394	-1.43402	0.000238183	0.0103918	yes	down	.
SindChr9T01759.1	2.44768	4.8143	5.50329	8.93283	11.9563	12.9837	-1.43557	0.00111957	0.0355425	yes	down	Belongs to the small heat shock protein (HSP20) family
SindChr1T01053.1	4.02386	7.24999	5.18739	18.0483	13.1028	11.8891	-1.43667	0.000102492	0.00514196	yes	down	Aminotransferase class I and II
SindChr1T02457.1	0.370229	0.275508	0.283505	0.790588	0.92594	0.756889	-1.44225	1.03e-11	4.64e-09	yes	down	Belongs to the protein kinase superfamily
SindChr4T01957.1	0.169163	0.377527	0.318706	0.627666	0.961034	0.746132	-1.45443	0.000465654	0.0174405	yes	down	Synaptotagmin-like mitochondrial-lipid-binding domain
SindChr8T02836.1	3.31783	2.36693	2.21184	4.32888	8.49241	8.4075	-1.46127	0.000158552	0.00744433	yes	down	NmrA-like family
SindChr6T00660.1	0.186866	0.367527	0.308888	0.543392	0.915962	0.900191	-1.4709	0.00043355	0.0166378	yes	down	Benzyl alcohol
SindChr8T01783.1	3.57186	6.6575	6.07676	10.0295	13.7532	20.3479	-1.47403	0.00125271	0.0384914	yes	down	molybdenum cofactor sulfurtransferase activity
SindChr11T00020.1	0.386709	0.480048	0.313625	1.3625	1.09991	0.748061	-1.49028	3.47e-05	0.0021341	yes	down	.
SindChr13T01387.1	2.51515	2.27956	2.29521	5.91315	5.56042	7.86766	-1.49317	5.01e-10	1.45e-07	yes	down	Regulator of chromosome condensation (RCC1) repeat
SindChr11T01374.2	0.370298	0.284715	0.346109	0.582331	1.30292	0.964673	-1.52582	8.45e-05	0.0044699	yes	down	UDP-glucoronosyl and UDP-glucosyl transferase
SindChr8T02616.1	0.692098	0.96698	0.337246	1.74955	1.92514	1.89549	-1.531	0.000604705	0.0216631	yes	down	Oligopeptide transporter
SindChr5T01816.1	0.68735	0.705543	0.636811	1.75916	2.27973	1.7131	-1.53835	5.32e-19	5.93e-16	yes	down	POT family
SindChr1T01390.1	2.51906	6.20468	4.70884	11.081	14.1638	12.7806	-1.53856	0.000320067	0.0132592	yes	down	phosphate transporter
SindChr10T02131.2	0.098442	0.061288	0.062808	0.248367	0.141103	0.255855	-1.54471	0.00133652	0.0400426	yes	down	.
SindChr4T01073.1	1.11204	0.583094	0.587484	1.76751	2.92799	1.87052	-1.54737	0.000236593	0.0103417	yes	down	Heavy-metal-associated domain
SindChr12T00278.1	0.088036	0.077638	0.057669	0.148647	0.184615	0.312846	-1.57134	0.000557973	0.0202993	yes	down	ATPase activity, coupled to transmembrane movement of substances
SindChr1T02044.1	1.75156	4.40406	2.36877	7.30726	8.36538	9.04467	-1.58349	0.000356669	0.0144082	yes	down	Belongs to the cytochrome P450 family
SindChr1T01106.1	5.93254	5.90316	6.26751	19.6507	16.8794	16.2858	-1.58755	2.77e-20	4.06e-17	yes	down	Endoglucanase
SindChr5T00425.1	0.507503	0.744624	0.474272	1.60265	1.84307	1.60396	-1.58863	4.55e-11	1.89e-08	yes	down	Glycosyl hydrolases family 28
SindChr2T02022.1	0.858476	1.28578	1.44266	3.00273	5.25992	2.51787	-1.60364	0.00019478	0.00877594	yes	down	transcription factor
SindChr2T01173.1	1.19414	1.30383	1.9436	3.40222	5.03857	4.86593	-1.60472	4.08e-06	0.000315373	yes	down	.
SindChr2T01579.1	3.33664	5.19255	5.36655	17.4121	14.2848	9.83126	-1.61801	3.2e-05	0.00198113	yes	down	GEM-like protein 8
SindChr12T02073.1	0.725646	0.991503	0.975933	1.51699	2.94496	3.63816	-1.61854	0.000251164	0.0109175	yes	down	heat shock factor
SindChr5T01258.1	0.08648	0.093637	0.06825	0.203318	0.360676	0.195319	-1.62453	1.31e-05	0.000910718	yes	down	Fanconi Anaemia group E protein FANCE
SindChr3T02151.1	0.150118	0.127173	0.110975	0.396671	0.584817	0.211255	-1.62843	0.00160167	0.045844	yes	down	.
SindChr10T01238.1	0.055846	0.100375	0.118684	0.239468	0.29191	0.334455	-1.64203	5.32e-05	0.00308577	yes	down	.
SindChr9T01379.1	0.480751	0.651085	0.490179	2.05254	1.2263	1.6776	-1.66387	1.69e-06	0.000139787	yes	down	Belongs to the UDP-glycosyltransferase family
SindChr2T00611.1	0.211726	0.187521	0.198964	0.50871	0.618681	0.726658	-1.67049	6.12e-11	2.39e-08	yes	down	E4 E8 binding protein-1
SindChr9T00515.1	0.315591	0.277167	0.218145	0.802908	1.05109	0.676877	-1.67498	5.9e-10	1.64e-07	yes	down	Belongs to the cytochrome P450 family
SindChr6T02316.1	3.53088	7.57157	4.78468	10.4984	13.7951	24.9136	-1.67945	0.00176048	0.04922	yes	down	CBS domain-containing protein CBSX3
SindChr11T01242.1	0.109793	0.199994	0.219229	0.474872	0.484785	0.758929	-1.69196	0.000389981	0.0153591	yes	down	phosphatidylethanolamine binding
SindChr13T01941.1	0.046814	0.028708	0.040038	0.127612	0.099972	0.160849	-1.70302	0.000252232	0.0109436	yes	down	Crossover junction endonuclease
SindChr13T00762.1	0.47499	0.356361	0.605119	0.997349	1.24755	2.34462	-1.70325	0.000950122	0.0311771	yes	down	NADH-ubiquinone oxidoreductase complex I, 21 kDa subunit
SindChr2T01905.1	0.135313	0.193613	0.310503	0.508138	0.914764	0.648558	-1.70742	0.000337941	0.013842	yes	down	isoform X1
SindChr10T01224.1	0.151089	0.077407	0.120295	0.27328	0.434572	0.434286	-1.72448	1.8e-05	0.00121841	yes	down	Pentatricopeptide repeat-containing protein
SindChr4T01001.1	1.14776	1.02815	1.15201	4.63319	4.0808	2.08417	-1.72915	2.85e-05	0.00178883	yes	down	Belongs to the cystatin family. Phytocystatin subfamily
SindChr11T01703.2	0.148573	0.162577	0.10828	0.395553	0.475509	0.488177	-1.73408	4.97e-09	8.83e-07	yes	down	Myb-like DNA-binding domain
SindChr6T02577.1	1.26228	1.56287	1.49451	4.43675	5.14648	4.51493	-1.73877	9.85e-31	7.69e-27	yes	down	PPPDE putative peptidase domain
SindChr11T00092.1	11.3779	9.82362	12.5881	39.1148	29.0227	42.047	-1.75017	1.8e-09	4.13e-07	yes	down	Belongs to the ubiquitin-conjugating enzyme family
SindChr5T01780.1	0.247547	0.402356	0.592744	1.46559	1.47963	1.17609	-1.75283	7.56e-05	0.00412623	yes	down	WD domain, G-beta repeat
SindChr7T01299.1	3.22603	2.30644	0.955127	8.93122	6.21013	5.86074	-1.75686	0.00178853	0.0497172	yes	down	Belongs to the heat shock protein 70 family
SindChr8T02869.1	0.807832	1.52775	2.66948	4.88801	5.55378	6.30429	-1.76331	0.00173578	0.0486454	yes	down	At1g01500-like
SindChr10T02164.1	0.05886	0.07702	0.109763	0.189489	0.445139	0.212523	-1.76873	0.00136325	0.0406357	yes	down	Novel plant snare
SindChr11T01775.1	1.52049	2.25524	1.40958	3.35343	6.13374	7.67718	-1.76881	4.95e-05	0.0029241	yes	down	Protein of unknown function, DUF599
SindChr12T01650.1	0.498227	0.222141	0.530844	1.19643	1.99027	1.04421	-1.76885	0.000644719	0.0228865	yes	down	Microtubule-associated protein 70
SindChr9T02712.1	0.372425	0.446968	0.860245	1.57611	2.01987	2.25103	-1.79109	0.000147177	0.00702283	yes	down	.
SindChr1T01410.1	1.61762	0.805398	1.41767	3.42655	4.15	5.46229	-1.79559	2.24e-05	0.00147213	yes	down	BEST Arabidopsis thaliana protein match is
SindChr9T00030.1	7.49664	8.86787	5.13298	30.2128	25.8552	16.4681	-1.80521	2.14e-06	0.000175568	yes	down	Serine arginine-rich SC35-like splicing factor
SindChr1T02454.1	0.179956	0.152319	0.197312	0.37551	0.75094	0.74239	-1.82153	1.98e-05	0.00132049	yes	down	26S proteasome subunit RPN7
SindChr10T00528.1	0.848469	0.789055	0.383804	2.28527	1.98524	2.6575	-1.8369	5.91e-06	0.000444883	yes	down	Glycosyl hydrolases family 28
SindChr1T00094.1	1.58912	1.61597	2.46211	6.77586	6.99856	6.2214	-1.84781	5.3e-10	1.51e-07	yes	down	Zinc-finger of C2H2 type
SindChr5T00966.1	1.60832	2.72549	1.69819	3.48185	8.27106	9.64413	-1.86257	0.000356684	0.0144082	yes	down	Homeobox protein knotted-1-like LET12
SindChr4T01120.3	0.70652	0.541237	0.546464	2.30413	2.34427	1.71437	-1.86347	4.07e-14	2.65e-11	yes	down	Belongs to the AAA ATPase family
SindChr1T01872.1	0.051286	0.033693	0.048395	0.165396	0.221102	0.093749	-1.87476	9.25e-05	0.00479366	yes	down	NB-ARC domain
SindChr10T01463.1	0.087749	0.103317	0.084825	0.334712	0.485269	0.19701	-1.87506	3.65e-05	0.00223196	yes	down	Belongs to the disease resistance NB-LRR family
SindChr1T01039.1	0.014292	0.011272	0.025182	0.073296	0.085596	0.044841	-1.89085	0.000524323	0.0193455	yes	down	.
SindChr5T01395.2	1.93887	0.839996	1.30072	5.26283	4.06618	5.55219	-1.91289	1.3e-05	0.000905747	yes	down	CemA family
SindChr2T01752.1	14.1078	27.7525	15.0083	68.2364	99.1014	43.735	-1.92814	5.83e-05	0.00332407	yes	down	S-adenosylmethionine-dependent methyltransferase
SindChr10T01973.1	0.597562	0.913595	0.610886	1.92142	2.49996	3.47664	-1.93717	1.41e-07	1.39e-05	yes	down	E3 ubiquitin-protein ligase
SindChr3T01860.1	0.753937	0.992268	1.3865	4.13655	2.63909	4.93313	-1.93807	2.75e-05	0.00174093	yes	down	Belongs to the MIP aquaporin (TC 1.A.8) family
SindChr2T01064.1	0.288925	0.328178	0.167503	0.562701	1.33487	1.07995	-1.95656	3.77e-05	0.0022913	yes	down	.
SindChr8T00201.3	0.40099	0.355236	0.153778	0.951363	0.686847	1.76807	-1.96315	0.00152653	0.0441544	yes	down	.
SindChr13T01093.1	0.20519	0.177113	0.223907	0.806512	1.19927	0.36466	-1.96928	0.00035277	0.0143491	yes	down	Belongs to the iron ascorbate-dependent oxidoreductase family
SindChr7T01386.1	0.073852	0.281607	0.113855	0.583803	0.451472	0.738046	-1.979	0.00174955	0.0489727	yes	down	Low-temperature-induced 65 kDa
SindChr8T01307.1	0.041297	0.018011	0.015064	0.102047	0.08925	0.118372	-2.01296	0.000399628	0.0155788	yes	down	E3 ubiquitin-protein ligase COP1-like
SindChr6T02476.1	6.01765	19.1084	12.2671	40.1003	43.8166	63.5652	-2.02707	0.000264708	0.0114214	yes	down	.
SindChr6T01267.1	0.073921	0.042557	0.127808	0.335334	0.385162	0.310529	-2.03376	1.48e-05	0.00102531	yes	down	AP-1 complex subunit
SindChr1T01415.1	2.11018	7.50937	3.83936	18.4626	20.3324	16.2987	-2.07738	0.000183944	0.00840083	yes	down	Basic leucine zipper
SindChr12T00701.1	0.563488	1.5431	1.34162	3.30271	4.39469	6.54143	-2.08081	0.00021059	0.00939791	yes	down	Belongs to the class-III pyridoxal-phosphate-dependent aminotransferase family
SindChr10T01938.1	0.034342	0.077069	0.080599	0.262178	0.430781	0.144539	-2.08407	0.000747415	0.0255265	yes	down	RING-variant domain
SindChr1T01165.1	2.8434	1.91992	0.868661	9.97807	5.91005	7.85475	-2.14236	0.000155764	0.00732809	yes	down	Methyltransferase
SindChr3T01870.1	0.266703	0.145922	0.106761	0.554838	0.89524	0.794492	-2.15032	2.37e-06	0.000191471	yes	down	Leucine-rich repeat extensin-like protein 3
SindChr9T00150.1	0.51663	0.397666	0.1431	1.38795	2.10963	1.09777	-2.15561	0.000220976	0.00978685	yes	down	Coiled-coil domain-containing protein 55 (DUF2040)
SindChr6T02263.2	0.640144	0.643296	0.483819	1.57421	3.86227	2.52301	-2.19532	7.3e-08	7.74e-06	yes	down	isoform X1
SindChr9T01934.1	0.66275	0.281585	0.30338	1.88234	2.32846	1.49767	-2.22293	2.49e-06	0.000200587	yes	down	Rhomboid family
SindChr13T01168.1	0.346942	0.236627	0.182086	0.763292	1.82881	0.998843	-2.2368	4.1e-06	0.000315618	yes	down	.
SindChr12T02300.1	0.171716	0.213199	0.143587	0.895972	0.794572	0.856906	-2.26365	2.06e-13	1.23e-10	yes	down	Phloem protein 2
SindChr8T00114.1	1.12343	1.02381	0.856764	3.59109	4.07424	6.50767	-2.28028	1.12e-10	4.12e-08	yes	down	DNA-binding protein DDB_G0278111-like isoform X1
SindChr6T02475.1	0.118078	0.012562	0.069449	0.304163	0.431479	0.300314	-2.28845	0.000971334	0.0316955	yes	down	Protein RETICULATA-related
SindChr6T01759.1	0.172845	0.364579	0.234378	0.825394	0.802823	2.0479	-2.29971	0.000206543	0.00923491	yes	down	Squalene epoxidase
SindChr1T00856.1	10.8869	42.7108	23.5219	71.7834	124.892	178.756	-2.32774	0.000680153	0.023678	yes	down	Protein STAY-GREEN, chloroplastic-like
SindChr6T02129.1	0.546766	0.399677	0.503062	3.64907	1.4321	1.98337	-2.33764	6.24e-06	0.000465291	yes	down	DUF1771
SindChr6T02852.1	0.003534	0.014416	0.00356	0.027966	0.04125	0.058091	-2.39078	0.00149195	0.0434223	yes	down	Breast carcinoma amplified sequence 3
SindChr12T02017.1	0.046185	0.018761	0.041976	0.171739	0.202032	0.2751	-2.47331	5.1e-06	0.000385321	yes	down	.
SindChr2T01281.1	0.718346	0.380276	0.461459	3.61587	3.79244	1.1512	-2.48886	5.4e-05	0.00311968	yes	down	.
SindChr3T00126.1	0.47833	0.951429	0.456008	3.95424	1.6312	4.82116	-2.50357	0.000122353	0.00599709	yes	down	Glutaredoxin
SindChr10T00326.1	0.689757	2.41175	0.995547	12.1848	4.10266	5.95144	-2.5093	0.000779706	0.0263985	yes	down	Polyadenylate-binding protein 2-like
SindChr13T01487.1	0.075158	0.037442	0.041642	0.309827	0.47218	0.148171	-2.51198	0.000193288	0.0087339	yes	down	Lipid phosphate phosphatase
SindChr8T02613.1	0.263332	0.084473	0.277978	0.91409	1.91144	0.748524	-2.51729	0.000242272	0.0105505	yes	down	.
SindChr2T00615.1	0.255668	0.32796	0.244546	0.753998	2.38898	1.61445	-2.54082	5.9e-07	5.36e-05	yes	down	Leucine Rich Repeat
SindChr2T00923.1	0.203526	0.091602	0.084554	0.721715	0.905555	0.572375	-2.54841	1.09e-07	1.12e-05	yes	down	At4g06744-like
SindChr13T01723.1	0.24772	0.317283	0.317204	1.66376	2.28381	1.27806	-2.58276	2.06e-16	1.73e-13	yes	down	.
SindChr1T02109.1	0.238911	0.23373	0.142937	0.38296	0.977282	2.25867	-2.58843	0.000802514	0.0270145	yes	down	zinc-RING finger domain
SindChr11T00045.1	0.038459	0.059982	0.080875	0.361519	0.389705	0.347227	-2.60714	4.41e-14	2.79e-11	yes	down	CAS/CSE protein, C-terminus
SindChr1T00876.1	0.093101	0.150094	0.169193	1.16413	0.753138	0.61639	-2.65168	1.43e-08	1.98e-06	yes	down	cyclic nucleotide-gated ion channel 16
SindChr6T00985.1	0.029644	0.08414	0.040772	0.489482	0.201964	0.341328	-2.73261	1.85e-05	0.00124237	yes	down	Histone deacetylase domain
SindChr3T02132.1	0.156851	0.089831	0.064049	0.625789	1.19013	0.282885	-2.76801	7.64e-05	0.00416	yes	down	26S proteasome non-ATPase regulatory subunit 1 homolog
SindChr7T00996.1	0.026719	0.133925	0.175593	0.524724	0.966399	0.872004	-2.77358	4.11e-05	0.00246517	yes	down	.
SindChr10T01912.1	0.090941	0.013378	0.063697	0.25567	0.730963	0.235618	-2.83272	0.00113563	0.0359063	yes	down	Adaptor complexes medium subunit family
SindChr1T00106.1	0.152819	0.026136	0.060113	0.693714	0.606696	0.524538	-2.88393	1.08e-06	9.17e-05	yes	down	AIG2-like
SindChr8T01810.1	0.41913	0.262101	0.063739	2.13086	1.48676	2.01666	-2.97738	3.96e-05	0.00239662	yes	down	Pyridoxal-dependent decarboxylase conserved domain
SindChr8T02533.1	0.36116	0.326873	0.342316	2.27807	3.83097	2.02918	-2.99385	2.38e-18	2.43e-15	yes	down	CRS1_YhbY
SindChr3T01711.1	0.110519	0.028856	0.031531	0.761856	0.227744	0.381573	-3.02834	0.000320465	0.0132592	yes	down	Long chain base biosynthesis protein
SindChr7T00675.1	0.439471	0.235406	0.187457	2.54186	0.633816	4.05017	-3.13689	0.0004055	0.0157815	yes	down	EF-hand domain
SindChr4T01511.1	0.118861	0.148541	0.034091	1.36611	1.00557	0.192009	-3.14272	0.000912589	0.0301566	yes	down	.
SindChr4T01603.1	0.088051	0.097762	0.088948	0.632194	1.50196	0.423284	-3.17257	5.11e-07	4.68e-05	yes	down	.
SindChr3T01934.1	0.232037	0.551359	0.215414	1.70554	5.51761	1.79341	-3.17979	8.19e-06	0.000601411	yes	down	Protein kinase domain
SindChr3T02926.1	0.069568	0.174986	0.124085	1.5497	0.527943	1.24361	-3.18332	1.32e-06	0.000110772	yes	down	Catalyzes the formation of 5-oxoproline from gamma- glutamyl dipeptides and plays a significant role in glutathione (GSH) homeostasis
SindChr5T01329.1	0.104911	0.075821	0.210085	0.617186	1.78367	1.23049	-3.18966	9.94e-07	8.51e-05	yes	down	growth-regulating factor
SindChr5T01640.1	0.165715	0.19307	0.23218	1.06004	1.83775	2.53295	-3.21874	1.24e-11	5.5e-09	yes	down	Sulfite exporter TauE/SafE
SindChr8T01098.1	0.442095	0.434298	0.367876	0.65987	6.475	4.48369	-3.22317	0.000172395	0.00795085	yes	down	Tetraspanin family
SindChr9T01398.1	0.023822	0	0.011347	0.050116	0.170312	0.144265	-3.30991	0.00151101	0.0438679	yes	down	.
SindChr6T02799.1	0.11751	0.086884	0.071236	1.04755	0.135151	1.51496	-3.32572	0.000549771	0.0200751	yes	down	RAN GTPase-activating protein
SindChr5T01203.1	0.284732	0.212037	0.104549	2.33542	0.60536	3.13528	-3.35397	4.15e-05	0.00247749	yes	down	RNA binding
SindChr8T01717.1	0.070214	0.49616	0.202033	2.43752	2.38768	2.94111	-3.37693	9.07e-06	0.000658606	yes	down	Belongs to the short-chain dehydrogenases reductases (SDR) family
SindChr1T00224.1	0	0.088893	0.005597	0.261698	0.406343	0.500464	-3.40258	0.000151588	0.00716041	yes	down	Encoded by
SindChr7T01667.1	0.086416	0.36854	0.07831	0.934335	2.03209	2.78177	-3.4343	2.9e-05	0.00181762	yes	down	expressed protein
SindChr9T02220.1	0.018084	0.008654	0.014748	0.145771	0.161452	0.15299	-3.4518	5.31e-26	1.78e-22	yes	down	esterase
SindChr3T02083.1	0.41507	0.321334	0.398428	2.58313	2.3197	7.44881	-3.46868	1.07e-07	1.1e-05	yes	down	F-box domain
SindChr10T00485.1	0.450812	0.059571	0.1036	1.33263	4.35715	1.13663	-3.47565	0.000537131	0.0197558	yes	down	leucine-rich repeat receptor-like protein kinase At5g49770
SindChr8T01375.1	0.410024	1.83505	1.57847	12.0463	12.0891	17.393	-3.47937	2.94e-07	2.75e-05	yes	down	WD-40 repeat family protein
SindChr8T02201.1	0.056507	0.036584	0.040548	1.21915	0.253868	0.074651	-3.50178	0.00180264	0.0498814	yes	down	Targeting protein for Xklp2 (TPX2)
SindChr1T00103.1	0.052014	0.052905	0.031894	0.553538	0.468495	0.592979	-3.57292	7.03e-26	2.06e-22	yes	down	.
SindChr6T01639.1	0.137319	0.163125	0.032613	0.181092	2.08028	1.72932	-3.60087	0.000646924	0.0228954	yes	down	.
SindChr6T01025.1	0.524005	1.20699	0.37448	5.42361	10.0863	10.0591	-3.6338	7.31e-10	1.97e-07	yes	down	kDa class II heat shock protein-like
SindChr2T00956.1	2.79307	0.947997	0.907492	38.0265	1.88144	17.4369	-3.70901	0.00130192	0.0395035	yes	down	MFP1 attachment factor
SindChr8T02920.4	0.088848	0.14402	0.206684	2.33762	1.92592	1.68427	-3.75899	4.66e-19	5.46e-16	yes	down	Squalene/phytoene synthase
SindChr4T01892.1	0	0.009764	0.001496	0.034336	0.047023	0.121665	-3.85245	0.000999515	0.0323002	yes	down	Rab9 effector protein with kelch motifs
SindChr3T02736.2	0.144734	0.721326	1.56414	10.6494	11.903	13.2257	-3.88952	1.53e-05	0.00105552	yes	down	Jacalin-like lectin domain
SindChr5T00037.1	0.034991	0.036469	0.020807	0.872457	0.435938	0.166039	-3.92004	1.24e-06	0.00010433	yes	down	Cyclic nucleotide-monophosphate binding domain
SindChr5T00367.1	0	0.004653	0.037886	0.137256	0.419785	0.217869	-3.93405	0.000148668	0.00706518	yes	down	Plant protein 1589 of unknown function (A_thal_3526)
SindChr2T00712.1	0.003368	0	0.000818	0.062957	0.084072	0.092079	-3.94784	0.000452223	0.0171442	yes	down	The proteasome is a multicatalytic proteinase complex which is characterized by its ability to cleave peptides with Arg, Phe, Tyr, Leu, and Glu adjacent to the leaving group at neutral or slightly basic pH
SindChr3T02852.1	0.013916	0.014536	0.011892	0.066497	0.069983	0.579532	-4.02782	0.00029168	0.0123171	yes	down	Exocyst complex component Sec5
SindChr3T01428.1	0	0	0.023834	0.128068	0.131905	0.202737	-4.10214	0.000102247	0.00514067	yes	down	ATPase activity, coupled to transmembrane movement of substances
SindChr4T01974.1	0.009718	0.016308	0	0.045393	0.305618	0.157956	-4.12424	0.000440816	0.0167678	yes	down	Anion-transporting ATPase
SindChr9T01446.1	0	0	0.070966	0.711827	0.284983	0.299729	-4.20496	0.00135602	0.0404715	yes	down	Monothiol glutaredoxin-S1-like
SindChr2T01958.1	0.054709	0.145614	0.084337	0.124273	5.06437	0.604998	-4.26892	0.00115712	0.0364866	yes	down	.
SindChr5T01163.1	5.1187	14.457	2.42761	213.8	165.107	35.3385	-4.29994	1.1e-05	0.000782241	yes	down	Domain of unknown function (DUF1929)
SindChr5T01466.1	0.173726	0.411291	0.218993	8.7257	7.17545	0.188225	-4.35287	0.000530793	0.0195534	yes	down	K homology RNA-binding domain
SindChr12T01685.1	0	0	0	0.052555	0.084574	0.096324	-4.39268	0.0017249	0.0484563	yes	down	Pentatricopeptide repeat-containing protein
SindChr9T02628.1	0.003266	0.004973	0	0.041342	0.185797	0.250242	-4.40923	0.00129935	0.0395035	yes	down	.
SindChr8T01814.1	0	0	0	0.083983	0.060543	0.04423	-4.50545	0.00143369	0.042358	yes	down	Heavy-metal-associated domain
SindChr2T00248.1	0	0.016717	0	0.082711	0.216784	0.232002	-4.59827	0.000168605	0.00782226	yes	down	LRR-repeat protein
SindChr13T01692.2	0	0	0	0.014782	0.046085	0.023506	-4.70496	0.00130903	0.0395221	yes	down	Repeated motif present between transmembrane helices in cystinosin, yeast ERS1p, mannose-P-dolichol utilization defect 1, and other hypothetical proteins.
SindChr6T01027.1	0	0	0	0.156538	0.087525	0.083262	-4.80719	0.000723701	0.0248616	yes	down	.
SindChr5T01770.1	0.027146	0	0.058662	0.876459	1.43096	0.518862	-4.82528	8.47e-06	0.000620383	yes	down	Short-chain dehydrogenase TIC 32, chloroplastic-like
SindChr7T00303.1	0	0	0	0.003909	0.006373	0.003162	-4.97058	0.00028553	0.012163	yes	down	regulation of response to stimulus
SindChr3T02575.1	0.069838	0.067922	0.128544	0.106727	9.1116	0.212584	-5.01175	0.0017821	0.049656	yes	down	26S proteasome non-ATPase regulatory subunit
SindChr10T01805.1	0	0	0	0.055216	0.042738	0.058133	-5.05684	0.000159465	0.00747221	yes	down	leucine-rich repeat extensin-like protein
SindChr2T00960.1	0	0.030485	0	0.2111	0.520823	0.483455	-5.06762	3.34e-05	0.00206365	yes	down	Yippee zinc-binding/DNA-binding /Mis18, centromere assembly
SindChr9T02047.1	0.003527	0	0	0.016318	0.138521	0.089379	-5.08403	0.00130222	0.0395035	yes	down	transcription factor
SindChr9T01594.1	0.038308	0	0	0.499843	0.448201	0.350602	-5.11772	1.29e-07	1.29e-05	yes	down	.
SindChr3T02594.1	0	0	0	0.031219	0.027231	0.016048	-5.12472	0.000219882	0.00975684	yes	down	Peptidase inhibitor I9
SindChr5T00257.1	0	0	0	0.110427	0.164333	0.131924	-5.19726	8e-05	0.00430986	yes	down	.
SindChr10T02107.1	0	0	0	0.038298	0.032457	0.126674	-5.21271	0.00115865	0.0364866	yes	down	cell fate commitment
SindChr9T02051.1	0	0	0	0.084294	0.114625	0.147342	-5.26767	7.37e-05	0.00403668	yes	down	Transcription factor
SindChr11T01097.1	0	0.009799	0.029358	0.40904	0.06817	1.55387	-5.40307	0.000388893	0.0153591	yes	down	FH protein interacting protein FIP2
SindChr5T01513.1	0	0	0	0.023345	0.008301	0.043633	-5.40605	0.000648488	0.0229162	yes	down	isomerase, chloroplastic
SindChr7T00618.1	0	0	0	0.025304	0.048148	0.031652	-5.44648	4.55e-05	0.00269834	yes	down	Cytochrome p450
SindChr5T00258.1	0	0	0	0.020671	0.060222	0.168616	-5.52108	0.00128086	0.0392791	yes	down	.
SindChr9T01267.1	0	0	0	0.047869	0.098185	0.057262	-5.55685	2.74e-05	0.00173956	yes	down	DDE superfamily endonuclease
SindChr8T02909.1	0	0	0	0.101377	0.040689	0.070531	-5.56695	8.86e-05	0.00462521	yes	down	Belongs to the peptidase C1 family
SindChr2T01160.1	0.377663	0.146771	0.138445	12.6014	19.7427	0.125454	-5.60523	0.000113982	0.00562205	yes	down	Protein YIPF6 homolog
SindChr12T00311.1	0	0	0	0.059959	0.072855	0.08906	-5.61521	1.61e-05	0.00110399	yes	down	.
SindChr4T00001.1	0.005471	0	0	0.048044	0.153028	0.112548	-5.64645	4.45e-05	0.00264414	yes	down	.
SindChr9T01694.7	0	0	0	0.044066	0.036501	0.006651	-5.70352	0.000385023	0.0152635	yes	down	GRF zinc finger
SindChr8T02879.1	0	0	0	0.181892	0.142508	0.14306	-5.71351	1.05e-05	0.000751953	yes	down	SANT SWI3, ADA2, N-CoR and TFIIIB'' DNA-binding domains
SindChr12T00813.1	0.022301	0.002737	0.01841	1.88772	0.662778	0.005509	-5.72618	0.00058741	0.0212056	yes	down	Glutamate-gated receptor that probably acts as non- selective cation channel
SindChr8T02418.1	0	0.055749	0.012377	0.11297	4.02172	0.216336	-5.75385	0.00119777	0.0373173	yes	down	Glyoxalase/Bleomycin resistance protein/Dioxygenase superfamily
SindChr11T01130.1	0.222736	0.1196	0.257451	7.89247	26.4435	0.857567	-5.83426	6.43e-07	5.73e-05	yes	down	Fasciclin-like arabinogalactan protein
SindChr9T01015.1	0	0	0	0.063978	0.16759	0.106902	-5.84434	1.91e-05	0.00127173	yes	down	RNA polymerase II
SindChr11T00306.1	0	0	0	0.225242	0.038565	0.239994	-5.99192	0.000406199	0.0157825	yes	down	.
SindChr12T00567.1	0	0	0	0.033794	0.122666	0.019999	-5.99335	0.000470948	0.0175978	yes	down	.
SindChr10T00231.1	0.244375	0.180486	0.263028	17.7848	6.28002	20.0137	-6.0491	7.82e-21	1.41e-17	yes	down	Stress enhanced protein 1
SindChr3T02489.1	0	0	0	0.032928	0.049906	0.026646	-6.08647	2.79e-06	0.000221753	yes	down	Ethylene-responsive protein kinase Le-CTR1
SindChr6T02438.1	0	0.054326	0.060949	3.64335	2.96348	1.77456	-6.11631	3.57e-09	7.27e-07	yes	down	Non-specific phospholipase C2
SindChr9T00815.1	0	0.003709	0.003075	0.213001	0.291204	0.235709	-6.15914	8.49e-09	1.35e-06	yes	down	Belongs to the chaperonin (HSP60) family
SindChr10T00590.2	0.015938	0	0.002342	1.60156	0.515879	0.051479	-6.4142	8.01e-05	0.00430986	yes	down	.
SindChr9T01592.1	0	0	0	0.098918	0.104324	0.284264	-6.51975	1.42e-05	0.000984348	yes	down	MADS-box protein
SindChr3T01094.1	0	0	0	0.144489	0.163254	0.590406	-6.55069	5.6e-05	0.00322506	yes	down	transcriptional co-repressor
SindChr1T00225.1	0	0	0	0.054931	0.182048	0.170571	-6.58592	6.2e-06	0.000464067	yes	down	Serine threonine-protein phosphatase 7 long form homolog
SindChr3T01877.1	0	0	0	0.05312	0.090841	0.060886	-6.75572	1.25e-07	1.26e-05	yes	down	Pentacotripeptide-repeat region of PRORP
SindChr6T00451.1	0	0	0	0.360334	0.405997	0.394245	-6.82863	3.72e-08	4.29e-06	yes	down	zinc finger
SindChr6T01346.1	0	0	0	0.084134	0.21841	0.093664	-6.96428	7.03e-07	6.19e-05	yes	down	.
SindChr6T01177.1	0	0	0	0.17384	0.857341	0.236482	-7.09048	1.23e-05	0.000867299	yes	down	.
SindChr2T00739.1	0	0	0	0.063922	0.004812	0.116294	-7.11573	0.000667221	0.0233767	yes	down	superfamily. Protein
SindChr5T01606.1	0	0	0	0.480887	0.166107	0.372676	-7.19044	7.55e-07	6.6e-05	yes	down	Belongs to the eukaryotic ribosomal protein P1 P2 family
SindChr11T01518.4	0	0	0	0.12545	0.098004	0.007244	-7.21943	0.000234877	0.0102859	yes	down	Ion channel regulatory protein UNC-93
SindChr10T00289.2	0	0	0	0.094346	0.087411	0.269685	-7.31316	1.53e-06	0.000127022	yes	down	Domain of unknown function DUF21
SindChr1T00693.1	0	0	0	0.536498	0.861576	0.395988	-7.32087	3e-08	3.58e-06	yes	down	Nuclear pore complex scaffold, nucleoporins 186/192/205
SindChr6T01631.1	0	0	0	1.34906	0.561842	1.28507	-7.44507	1.19e-07	1.2e-05	yes	down	.
SindChr10T02108.1	0.019516	0	0.002623	1.36963	1.45824	2.21356	-7.46699	1.42e-17	1.33e-14	yes	down	Iron-Sulfur binding protein C terminal
SindChr3T00951.12	0	0	0	0.093494	0.052878	0.120381	-7.59776	3.15e-08	3.68e-06	yes	down	Crossover junction endonuclease
SindChr3T01853.1	0	0.009906	0	1.58629	0.98947	0.281491	-7.63145	6.86e-07	6.06e-05	yes	down	Belongs to the eukaryotic ribosomal protein eS12 family
SindChr10T01104.1	0	0	0	2.46168	0.273085	0.160744	-7.72789	0.000300209	0.0126276	yes	down	.
SindChr10T00983.7	0	0	0	0.129773	0.066296	0.145619	-7.7346	1.53e-08	2.09e-06	yes	down	DnaJ homolog subfamily C
SindChr7T00511.3	0	0	0	0.047313	0.400361	0.086526	-7.75884	1.99e-05	0.00132116	yes	down	This protein plays a role in synthesis of starch. It catalyzes the synthesis of the activated glycosyl donor, ADP- glucose from Glc-1-P and ATP
SindChr2T00924.1	0	0	0	0.406385	0.232474	0.477553	-7.78111	8.21e-09	1.34e-06	yes	down	S-adenosylmethionine-dependent methyltransferase
SindChr9T00256.1	0	0	0	0.162111	0.156192	0.119821	-7.84862	2.21e-10	7.28e-08	yes	down	Eukaryotic aspartyl protease
SindChr8T01374.1	0	0	0	0.194518	0.373791	0.6245	-7.86893	4.78e-08	5.24e-06	yes	down	Phosphoglycerate mutase family
SindChr8T00776.1	0	0	0	0.195687	0.43133	0.27147	-7.93919	1.48e-09	3.51e-07	yes	down	Crooked neck-like protein 1
SindChr4T01016.2	0	0	0	0.610814	0.115515	0.011594	-8.05277	0.000417945	0.0161319	yes	down	Exostosin family
SindChr6T01581.1	0	0	0	0.050397	0.836867	0.103552	-8.22584	7.36e-05	0.00403668	yes	down	shikimate kinase like 2
SindChr13T01167.1	0	0	0	1.15811	0.400883	0.460451	-8.26072	3.01e-08	3.58e-06	yes	down	RING-type zinc-finger
SindChr8T02677.1	0	0	0	0.177318	0.148574	0.275402	-8.41437	1.44e-10	5.11e-08	yes	down	Belongs to the NPH3 family
SindChr4T01346.2	0	0	0	0.148523	0.161044	0.801314	-8.47196	1.72e-06	0.00014167	yes	down	post-GPI attachment to proteins factor
SindChr3T00053.1	0	0	0	1.46512	0.887266	0.212374	-8.49849	6.01e-07	5.39e-05	yes	down	restricted tev movement
SindChr9T02049.1	0	0	0	0.464695	1.04391	0.662376	-8.58057	7.43e-11	2.81e-08	yes	down	transcription factor
SindChr7T01620.1	0	0.004004	0	1.70866	0.036347	0.029432	-8.66309	0.000204566	0.009164	yes	down	Anthranilate synthase
SindChr5T00207.1	0	0.001917	0	1.32499	0.574994	0.032084	-8.68505	9.19e-06	0.000662614	yes	down	subtilisin-like protease
SindChr13T01720.1	0	0	0	0.38786	0.986367	0.616577	-8.84844	5.23e-11	2.11e-08	yes	down	No apical meristem (NAM) protein
SindChr10T01610.1	0	0	0	0.547509	0.082354	0.447797	-8.90892	2.81e-07	2.67e-05	yes	down	Domain of unknown function (DUF3527)
SindChr2T01774.5	0.004691	0	0	0.01945	1.70359	1.7374	-9.50486	6.44e-06	0.000478451	yes	down	amino-acid permease
SindChr3T02669.1	0	0	0	0.771345	0.530047	0.76713	-9.60916	2.81e-14	1.93e-11	yes	down	domain associated with HOX domains
SindChr1T02472.1	0.023007	0	0	9.93971	0.055968	8.84273	-9.77104	4.27e-05	0.00254518	yes	down	TrkA-N domain
SindChr10T01978.1	0	0	0	0.070786	0.016143	2.1261	-9.89809	0.000281181	0.0119996	yes	down	Zinc finger CCCH domain-containing protein
SindChr6T01630.1	0	0	0.016827	7.15092	6.86522	6.41629	-9.92463	2.11e-30	1.23e-26	yes	down	.
SindChr11T00600.1	0	0	1e-06	3.03871	2.133	0	-10.1522	0.000679279	0.023678	yes	down	Triose-phosphate Transporter family
SindChr6T00317.1	0	0	0.005905	1.90488	6.91991	0	-10.2711	0.00112382	0.0356291	yes	down	Sodium/hydrogen exchanger family
SindChr12T00968.1	0	0	0	1.73049	0.360369	0.597456	-10.276	5.45e-10	1.54e-07	yes	down	ATP-dependent DNA helicase
SindChr2T00280.1	0	0	0	0.03957	8.06206	0.161419	-10.282	0.000270677	0.0116361	yes	down	DRG Family Regulatory Proteins, Tma46
SindChr11T00063.1	0	0	0	0.884589	1.46237	1.2602	-10.3197	1.08e-16	9.35e-14	yes	down	cyclic nucleotide-gated ion channel
SindChr6T01017.1	0	0	0	3.16873	3.99464	2.56403	-10.6497	5.94e-18	5.8e-15	yes	down	RanBP1 domain
SindChr10T00214.1	0	0	0	1.40795	1.29145	1.47498	-10.892	2.09e-19	2.69e-16	yes	down	NYN domain
SindChr2T01721.1	0	0	0	4.79083	4.62094	5.31129	-10.976	1e-19	1.38e-16	yes	down	.
SindChr13T00860.1	0	0	0	4.53632	0.034578	0.065789	-11.4813	5.25e-05	0.00306659	yes	down	Autophagy-related protein
SindChr6T02154.1	0	0	0	0.892943	3.2646	4.0043	-12.0068	1.24e-14	8.79e-12	yes	down	Transcription initiation factor TFIID subunit
SindChr10T00561.1	0	0	0	2.01502	0	16.2308	-12.3113	0.001626	0.046345	yes	down	Calreticulin family
SindChr6T01632.1	0	0	0	11.4056	14.9581	11.7063	-12.8102	2.08e-26	8.1e-23	yes	down	.
SindChr2T01447.1	0	0	0	11.2045	10.9822	0.359536	-13.787	1.59e-10	5.56e-08	yes	down	synthase
SindChr6T00560.1	0	0	0	4.83008	7.181	5.75494	-14.6023	4.78e-33	5.6e-29	yes	down	isoform X1
SindChr8T03080.3	0	0	0	0	0.375711	0	-21.3547	4.69e-08	5.16e-06	yes	down	Pentatricopeptide repeat-containing protein
SindChr10T01714.1	0	0	0	0	0.432938	0	-21.3813	4.54e-08	5.06e-06	yes	down	Cellulose synthase
SindChr6T00458.1	0	0	0	0	0	0.431789	-21.396	4.44e-08	5e-06	yes	down	Belongs to the peptidase C19 family
SindChr9T01668.3	0	0	0	0	0	0.520843	-21.396	4.44e-08	5e-06	yes	down	VKc
SindChr1T00363.1	0	0	0	0.338008	0	0	-21.5094	3.76e-08	4.32e-06	yes	down	.
SindChr7T01726.1	0	0	0	0	0	0.455941	-21.5177	3.71e-08	4.29e-06	yes	down	Aberrant root formation protein 4 isoform X1
SindChr12T01642.1	0	0	0	0	0.204824	0	-21.5887	3.35e-08	3.9e-06	yes	down	Sister chromatid cohesion protein PDS5 homolog
SindChr2T01810.1	0	0	0	0.373596	0	0	-21.6342	3.13e-08	3.68e-06	yes	down	Pentatricopeptide repeat-containing protein
SindChr4T01592.1	0	0	0	0	0.496119	0	-21.6886	2.89e-08	3.51e-06	yes	down	Transmembrane amino acid transporter protein
SindChr9T01880.1	0	0	0	0	0.496675	0	-21.7811	2.52e-08	3.17e-06	yes	down	Zinc-finger homeodomain protein
SindChr12T01696.2	0	0	0	0	0	1.59795	-21.8468	2.28e-08	2.92e-06	yes	down	BAG family molecular chaperone regulator 5, mitochondrial isoform X1
SindChr2T00131.1	0	0	0	0	1.74026	0	-21.8677	2.21e-08	2.85e-06	yes	down	Transcription factor
SindChr9T02101.1	0	0	0	0	0.675885	0	-21.8781	2.18e-08	2.82e-06	yes	down	Cyclophilin type peptidyl-prolyl cis-trans isomerase/CLD
SindChr9T00268.1	0	0	0	0.816606	0	0	-21.9851	1.86e-08	2.47e-06	yes	down	ribosomal protein L9
SindChr10T01808.1	0	0	0	0	0.627278	0	-22.1685	1.41e-08	1.96e-06	yes	down	Tesmin/TSO1-like CXC domain, cysteine-rich domain
SindChr12T01714.4	0	0	0	0	0.527821	0	-22.1758	1.4e-08	1.95e-06	yes	down	Conserved gene of
SindChr6T00989.1	0	0	0	0	0.911097	0	-22.1927	1.36e-08	1.92e-06	yes	down	EF-hand domain pair
SindChr8T02349.1	0	0	0	0.482218	0	0	-22.287	1.18e-08	1.72e-06	yes	down	Belongs to the disease resistance NB-LRR family
SindChr6T00726.1	0	0	0	0	0	0.654015	-22.2995	1.16e-08	1.7e-06	yes	down	Exo70 exocyst complex subunit
SindChr4T02152.1	0	0	0	0	0.776814	0	-22.3082	1.14e-08	1.7e-06	yes	down	WRKY transcription factor
SindChr9T02540.1	0	0	0	0	0.615191	0	-22.3599	1.06e-08	1.59e-06	yes	down	U-box domain-containing protein
SindChr4T01282.2	0	0	0	0.685951	0	0	-22.3691	1.04e-08	1.58e-06	yes	down	zinc finger
SindChr1T00158.1	0	0	0	1.44651	0	0	-22.4365	9.42e-09	1.44e-06	yes	down	Belongs to the sulfotransferase 1 family
SindChr13T00993.1	0	0	0	1.71713	0	0	-22.4693	8.94e-09	1.41e-06	yes	down	lactate/malate dehydrogenase, alpha/beta C-terminal domain
SindChr4T01041.1	0	0	0	0	0	0.476529	-22.5011	8.53e-09	1.35e-06	yes	down	Pentatricopeptide repeat-containing protein
SindChr5T01512.1	0	0	0	0	0	0.94215	-22.5126	8.38e-09	1.35e-06	yes	down	Sucrose-phosphatase
SindChr8T02342.1	0	0	0	0	0	0.544731	-22.5262	8.21e-09	1.34e-06	yes	down	Regulatory photoreceptor which exists in two forms that are reversibly interconvertible by light the Pr form that absorbs maximally in the red region of the spectrum and the Pfr form that absorbs maximally in the far-red region
SindChr12T01498.1	0	0	0	0	0	1.11368	-22.5401	8.04e-09	1.33e-06	yes	down	Methyltransferase domain
SindChr4T01897.1	0	0	0	0.835685	0	0	-22.5447	7.97e-09	1.33e-06	yes	down	Proline-, glutamic acid- and leucine-rich protein 1 isoform X1
SindChr7T00857.1	0	0	0	1.71642	0	0	-22.5693	7.69e-09	1.3e-06	yes	down	Alpha/beta hydrolase family
SindChr8T01769.1	0	0	0	0	1.69229	0	-22.7964	5.43e-09	9.49e-07	yes	down	O-methyltransferase
SindChr12T00156.1	0	0	0	0	1.06199	0	-22.8772	4.79e-09	8.57e-07	yes	down	.
SindChr3T01978.1	0	0	0	0	1.80653	0	-22.8815	4.76e-09	8.57e-07	yes	down	Polyketide cyclase dehydrase and lipid transport superfamily protein
SindChr8T00482.1	0	0	0	0	1.57422	0	-22.8939	4.66e-09	8.48e-07	yes	down	Belongs to the peptidase M16 family
SindChr11T01661.2	0	0	0	0	0	2.84263	-22.906	4.57e-09	8.48e-07	yes	down	Prokaryotic RING finger family 4
SindChr2T01576.1	0	0	0	1.0002	0	0	-22.9967	3.98e-09	7.7e-07	yes	down	Belongs to the TRAFAC class myosin-kinesin ATPase superfamily. Myosin family
SindChr11T01510.1	0	0	0	1.55155	0	0	-23.0423	3.71e-09	7.43e-07	yes	down	.
SindChr6T02201.1	0	0	0	0	0	1.79762	-23.0457	3.69e-09	7.43e-07	yes	down	transcription repressor
SindChr10T00504.1	0	0	0	0	1.95189	0	-23.2394	2.73e-09	5.75e-07	yes	down	Hydrolyzes acetyl esters in homogalacturonan regions of pectin. In type I primary cell wall, galacturonic acid residues of pectin can be acetylated at the O-2 and O-3 positions. Decreasing the degree of acetylation of pectin gels in vitro alters their physical properties
SindChr4T02016.2	0	0	0	0	0	1.6762	-23.3479	2.3e-09	4.99e-07	yes	down	Thioredoxin-like
SindChr7T00947.1	0	0	0	2.25586	0	0	-23.4331	2.01e-09	4.42e-07	yes	down	UDP-glucuronate 4-epimerase
SindChr6T02080.1	0	0	0	0	2.99031	0	-23.4412	1.98e-09	4.42e-07	yes	down	Membrane-associated kinase regulator
SindChr2T01992.1	0	0	0	0	0	3.58637	-23.4532	1.95e-09	4.38e-07	yes	down	Haloacid dehalogenase-like hydrolase domain-containing protein
SindChr8T02436.1	0	0	0	1.92638	0	0	-23.4615	1.92e-09	4.37e-07	yes	down	.
SindChr12T01001.1	0	0	0	1.55567	0	0	-23.5511	1.67e-09	3.91e-07	yes	down	Golgi transport complex subunit 5
SindChr13T00701.3	0	0	0	0	0	1.71566	-23.6905	1.34e-09	3.19e-07	yes	down	RNA polymerase II transcription factor B subunit 1-1
SindChr6T00168.1	0	0	0	0.673332	0	0	-23.7022	1.31e-09	3.17e-07	yes	down	ABC transporter transmembrane region
SindChr5T01119.1	0	0	0	0	1.32058	0	-23.7069	1.3e-09	3.17e-07	yes	down	Sulfate transporter
SindChr4T00038.1	0	0	0	0	2.2371	0	-23.7187	1.28e-09	3.15e-07	yes	down	DEAD-box ATP-dependent RNA helicase
SindChr2T02165.1	0	0	0	2.90617	0	0	-23.7537	1.21e-09	3.01e-07	yes	down	Protein of unknown function (DUF3537)
SindChr9T02445.1	0	0	0	0	0	5.00179	-23.8186	1.09e-09	2.8e-07	yes	down	Casparian strip membrane
SindChr3T00360.1	0	0	0	0	0	0.963666	-24.0346	7.68e-10	2.05e-07	yes	down	Belongs to the helicase family. Dicer subfamily
SindChr1T01598.1	0	0	0	0	0	1.49805	-24.128	6.6e-10	1.8e-07	yes	down	Belongs to the ABC transporter superfamily. ABCG family. PDR (TC 3.A.1.205) subfamily
SindChr9T02264.1	0	0	0	0	3.3185	0	-24.1466	6.41e-10	1.77e-07	yes	down	Amino acid transporter
SindChr13T00049.1	0	0	0	0	0	1.81126	-24.3142	4.88e-10	1.43e-07	yes	down	.
SindChr1T02527.5	0	0	0	2.16975	0	0	-24.3707	4.45e-10	1.32e-07	yes	down	ferric reduction oxidase
SindChr12T02160.1	0	0	0	0	7.52017	0	-24.6443	2.83e-10	8.85e-08	yes	down	.
SindChr10T01427.1	0	0	0	0	0	6.01271	-25.1655	1.19e-10	4.27e-08	yes	down	STAS domain
SindChr12T02142.1	0	0	0	0	13.9545	0	-26.5964	9.92e-12	4.56e-09	yes	down	Sodium/hydrogen exchanger family
SindChr2T02126.2	0	0	0	0	0	11.1915	-27.052	4.38e-12	2.09e-09	yes	down	GDP-fucose protein O-fucosyltransferase
SindChr8T01484.2	0	0	0	37.3561	8e-06	0	-27.7729	1.17e-12	6.23e-10	yes	down	Glutathione S-transferase, N-terminal domain
