# Supplementary material for: Comparative Transcriptomics Analysis Reveals Genes Associated with a Dehiscent-Corolla Mutant in Sesame (Sesamum indicum L.)
Source: Int J Mol Sci. 2025 Dec 8;26(24):11841. doi: 10.3390/ijms262411841 (PMC12732340; doi:10.3390/ijms262411841)
Supplement: Supplementary file 1 [file ijms-26-11841-s001.zip › table s4.xlsx]

## Sheet: KLF_L-vs-Yu11F_L.DESeq2
Table S4 DEGs in CS_yz_L group
Gene_ID	css1_L1	css1_L2	css1_L3	Yu11_L1	Yu11_L2	Yu11_L3	log2FoldChange	pvalue	padj	Sig	Up/Down	annotation
SindChr7T00029.1	0.06535	0.139491	0.465947	0	0	0	7.33836	3.65826e-05	0.00118017	yes	up	ribonuclease H protein
SindChr7T00302.1	127.5	178.755	100.047	62.9268	71.7407	41.7502	1.2069	0.000910806	0.0157747	yes	up	Belongs to the glycosyl hydrolase 5 (cellulase A) family
SindChr7T00415.2	0	0	0	0	0	0.728735	-22.0096	1.79208e-08	1.53074e-06	yes	down	.
SindChr7T00414.1	13.3849	16.5774	12.7908	57.6651	35.2515	26.843	-1.48902	0.000188367	0.00456738	yes	down	Belongs to the iron ascorbate-dependent oxidoreductase family
SindChr7T00419.5	13.2452	20.8684	16.2351	26.489	40.5672	41.4044	-1.10936	0.000679146	0.0124713	yes	down	Gibberellin-regulated protein
SindChr7T00434.1	52.5692	42.7682	47.677	5.00465	13.0489	5.02197	2.65181	1.32196e-07	8.74202e-06	yes	up	Cytokinin-activating enzyme working in the direct activation pathway. Phosphoribohydrolase that converts inactive cytokinin nucleotides to the biologically active free-base forms
SindChr7T00451.1	5.68124	4.37118	2.08721	13.501	25.7714	32.9537	-2.57886	1.5343e-05	0.000574727	yes	down	Domain of unknown function (DUF1929)
SindChr7T00452.1	0.045434	0.502895	0.248397	2.62543	4.28487	12.8682	-4.65031	1.26206e-05	0.000485658	yes	down	.
SindChr7T00533.1	8.99393	12.9214	2.8922	1.50127	2.8759	1.7183	2.02786	0.00283043	0.0363475	yes	up	LRR receptor-like serine threonine-protein kinase At2g16250 isoform X1
SindChr7T00539.1	1.582	0.128052	0.431682	0.064619	0.041781	0.043037	3.76797	0.00022242	0.00520288	yes	up	Putative S-adenosyl-L-methionine-dependent methyltransferase
SindChr7T00546.1	0.055413	0.130934	0.033318	0.987775	0.241188	0.392463	-2.88199	0.000693697	0.0126765	yes	down	Glucose-6-phosphate isomerase
SindChr7T00591.1	4.81339	3.37213	2.2331	0.035409	0.174397	0.036182	5.27803	7.65902e-13	1.83735e-10	yes	up	Belongs to the sulfotransferase 1 family
SindChr7T00614.1	34.449	36.8659	22.8139	92.8456	56.9459	52.8671	-1.11223	0.00439989	0.0499082	yes	down	WD domain, G-beta repeat
SindChr7T00653.1	62.8561	45.3793	70.4017	9.64735	32.3164	13.6809	1.70515	0.00323723	0.0399341	yes	up	dof zinc finger protein
SindChr7T00657.1	0.846101	0.48014	0.907167	2.67162	3.43075	2.89963	-2.00185	1.29037e-08	1.16859e-06	yes	down	.
SindChr7T00675.1	0.091059	0	0.112086	4.25661	3.51443	0.829239	-5.1137	6.88571e-06	0.000291318	yes	down	EF-hand domain
SindChr7T00688.1	1.42201	1.27394	1.09998	0.380439	0.698453	0.572765	1.19329	0.000133152	0.00345704	yes	up	Transcription factor
SindChr7T00691.1	2.96415	2.60111	4.74801	1.16943	1.12669	0.956686	1.66312	2.62202e-06	0.000126339	yes	up	Heat Stress Transcription Factor
SindChr7T00707.1	1.83412	3.24028	3.70133	4.68576	10.4377	7.95398	-1.38624	0.00419703	0.0481131	yes	down	.
SindChr7T00730.1	0.662923	2.24531	4.46092	0.38696	0.298165	0.647798	2.44803	0.00360361	0.0431553	yes	up	Domain present in PSD-95, Dlg, and ZO-1/2.
SindChr7T00735.1	1.1177	1.18479	1.87654	3.37132	2.92365	3.06428	-1.16339	0.000243405	0.00562374	yes	down	LRR receptor-like serine threonine-protein kinase
SindChr7T00748.1	0	0	1.46576	0	0	0	22.3684	1.03923e-08	9.882e-07	yes	up	AP2 ERF and B3 domain-containing transcription factor
SindChr7T00804.1	17.8107	25.7463	4.64442	1.58226	2.69899	2.46992	2.82826	0.000119787	0.00318052	yes	up	.
SindChr7T00847.2	1.22152	2.01244	1.93007	4.51696	4.41155	8.59212	-1.77582	0.00018885	0.00457419	yes	down	.
SindChr7T00868.1	0.084557	0.062541	0.11846	0	0	0	4.51504	0.00144378	0.0223455	yes	up	Component of the replication protein A complex (RPA) required for DNA recombination, repair and replication. The activity of RPA is mediated by single-stranded DNA binding and protein interactions. Probably involved in repair of double-strand DNA breaks (DSBs) induced by genotoxic stresses
SindChr7T00885.1	1.60269	2.34873	1.74116	0.975944	0.727306	0.985593	1.07378	0.000262465	0.00599654	yes	up	Kelch motif
SindChr7T00895.1	27.0312	33.0149	24.7396	8.59507	10.3826	13.2758	1.38575	9.63373e-07	5.0876e-05	yes	up	Belongs to the cystatin family. Phytocystatin subfamily
SindChr7T00942.1	154.57	102.467	113.608	263.738	281.309	207.353	-1.01721	0.00013335	0.00345704	yes	down	Interconversion of serine and glycine
SindChr7T00947.1	0	0	0	0	157.046	0	-29.0296	1.08123e-13	3.33996e-11	yes	down	UDP-glucuronate 4-epimerase
SindChr7T00954.1	1.61129	1.66271	4.00062	0.513575	0.753036	0.849292	1.77935	0.00132334	0.0208157	yes	up	Acts as a Mg(2 ) transporter. Can also transport other divalent cations such as Fe(2 ), Sr(2 ), Ba(2 ), Mn(2 ) and Co(2 ) but to a much less extent than Mg(2 )
SindChr7T00978.2	0.237621	0.136779	0.068465	0	0	0.026828	3.65165	0.00428977	0.0489051	yes	up	LSM domain
SindChr7T00995.1	10.3564	7.46083	13.1489	36.5507	29.6528	38.1497	-1.75394	2.0385e-07	1.28763e-05	yes	down	cyclin-dependent protein kinase inhibitor
SindChr7T00991.4	0.05056	0.017439	0.048599	0	0	0	5.9888	2.71638e-05	0.000925291	yes	up	Zinc finger, C3HC4 type (RING finger)
SindChr7T00996.1	0.046987	0	0.137961	1.47166	0.828241	0.532334	-3.87126	0.00319112	0.0396231	yes	down	.
SindChr7T01022.1	1.15503	1.57783	1.69341	2.67808	2.66729	4.36455	-1.14147	0.00235429	0.0316384	yes	down	Transcriptional activator
SindChr7T01033.1	17.8917	24.9568	25.0255	6.77064	7.51228	7.64332	1.62755	7.70835e-14	2.44822e-11	yes	up	Belongs to the UDP-glycosyltransferase family
SindChr7T01052.1	0.129866	0.200633	0.532103	0	0.011859	0	5.94647	2.96579e-05	0.0009967	yes	up	.
SindChr7T01057.1	0.292879	0.794651	0.26293	2.11309	1.89971	2.56704	-2.27664	5.81542e-05	0.00174154	yes	down	C2H2-type zinc finger
SindChr7T01078.1	0.476755	0.914992	0.188599	0	0	0	9.73188	7.2567e-10	9.79872e-08	yes	up	Pentatricopeptide repeat-containing protein
SindChr7T01080.1	6.13811	2.96506	6.86171	0.627506	1.48171	1.32448	2.17569	0.000128107	0.00335129	yes	up	DVL family
SindChr7T01124.1	0.352038	0.449761	0.496629	0.167851	0.182185	0.065663	1.58567	0.000626859	0.0117406	yes	up	U-box domain-containing protein
SindChr7T01135.1	0.03711	0.029212	0.206826	1.07006	0.467657	0.944682	-3.17442	0.00102443	0.0170739	yes	down	Zinc finger BED domain-containing protein RICESLEEPER
SindChr7T01153.1	0.000744	0.011882	3.5e-05	0.044727	0.051806	0.071272	-2.90789	0.000328709	0.00711362	yes	down	Short calmodulin-binding motif containing conserved Ile and Gln residues.
SindChr7T01156.1	0.808331	0.839833	0.009961	8.86218	5.44916	7.08441	-3.69573	0.00319813	0.0396231	yes	down	Protein kinase C conserved region 2 (CalB)
SindChr7T01165.1	0.140131	0	0	0.463029	3.91221	6.96904	-6.34989	0.00102579	0.0170838	yes	down	DNA-binding domain in plant proteins such as APETALA2 and EREBPs
SindChr7T01166.1	0.04088	0.009889	0.015153	0.056198	0.204477	0.118853	-2.4119	0.00362813	0.0433143	yes	down	RING-type E3 ubiquitin transferase
SindChr7T01167.1	0.555177	0.5375	0.019015	5.25906	3.40745	2.83159	-3.37113	0.00309398	0.0387823	yes	down	Protein kinase domain
SindChr7T01180.7	0	0	0	0.039348	0.016768	0.041731	-5.50333	8.16339e-05	0.00231844	yes	down	Gamma-tubulin complex is necessary for microtubule nucleation at the centrosome
SindChr7T01193.2	0.015545	0.002784	0.000421	0.040981	0.139507	0.065598	-2.79858	0.00370559	0.0439332	yes	down	Dehydrogenase reductase SDR family member
SindChr7T01199.6	0.689724	1.16155	0.639123	5.98907	2.57695	3.60014	-2.29985	7.34516e-06	0.000306162	yes	down	Eukaryotic aspartyl protease
SindChr7T01230.1	1.55129	1.60001	1.07898	3.30789	3.9497	3.71544	-1.36517	7.0378e-09	6.96063e-07	yes	down	.
SindChr7T01231.1	7.16163	7.75882	5.18177	13.8865	13.15	15.6237	-1.0913	1.19429e-05	0.000463533	yes	down	Pathogenesis-related protein Bet v I family
SindChr7T01271.1	0.219782	0.211059	0.106835	2.24534	1.73829	1.06115	-3.14439	1.21422e-09	1.52433e-07	yes	down	.
SindChr7T01281.1	0.966563	1.37342	0.518763	4.09788	3.41775	2.73903	-1.84187	8.86518e-05	0.00247997	yes	down	.
SindChr7T01283.1	6.83612	5.72598	5.92059	0.929514	0.198691	0.300893	3.66234	1.27202e-07	8.48639e-06	yes	up	Cytochrome b5
SindChr7T01335.1	0.720006	1.20728	1.09453	0.476436	0.365288	0.561569	1.08705	0.00319872	0.0396231	yes	up	.
SindChr7T01336.1	0.760599	1.27535	1.15624	0.503297	0.385882	0.593229	1.08705	0.00319872	0.0396231	yes	up	DNA-binding domain in plant proteins such as APETALA2 and EREBPs
SindChr7T01422.2	0	1.40566	0	0	0	0	21.2651	5.31721e-08	3.78243e-06	yes	up	DNA-directed RNA polymerases I, II, and III subunit
SindChr7T01425.1	5.52537	5.9285	5.92021	11.3088	17.5041	9.77112	-1.14064	4.88697e-05	0.00149463	yes	down	BAG family molecular chaperone regulator
SindChr7T01426.1	2.41574	2.66317	0.023425	0	0.046506	0.014953	6.15931	0.000658479	0.0121911	yes	up	Dehydration-responsive element-binding protein
SindChr7T01340.1	787.389	1202.26	515.328	49.116	54.7805	62.3377	3.90486	3.67406e-21	4.60278e-18	yes	up	Belongs to the glycosyl hydrolase 18 family
SindChr7T01348.1	1.99643	4.07129	4.13648	0	0	0	11.8226	8.59517e-19	7.45466e-16	yes	up	.
SindChr7T01358.1	37.6959	33.51	44.9261	91.66	93.6285	109.78	-1.34822	1.07629e-09	1.38688e-07	yes	down	Belongs to the sterol desaturase family
SindChr7T01365.1	0.124249	0.11517	0.096963	0.237992	0.285251	0.192219	-1.06037	0.00222179	0.0305124	yes	down	.
SindChr7T01367.1	19.8831	28.6516	18.1461	38.7264	63.5619	50.1932	-1.19133	0.00021663	0.00510983	yes	down	mediator of RNA polymerase II transcription subunit
SindChr7T01368.1	15.4366	14.024	10.0268	6.90443	3.96829	5.07131	1.29824	0.000382246	0.00790069	yes	up	Protein kinase C conserved region 2 (CalB)
SindChr7T01371.1	5.577	5.96056	3.54669	2.11454	2.01326	1.8595	1.32902	2.68573e-06	0.000128858	yes	up	Mitogen-activated protein kinase kinase kinase YODA-like
SindChr7T01456.3	1.12245	1.07078	1.46336	0.29248	0.1955	0.298384	2.18046	2.16196e-10	3.45761e-08	yes	up	40S ribosomal protein
SindChr7T01463.1	0.658273	0.687923	0.400781	1.9606	1.61937	1.47788	-1.53145	1.70679e-06	8.55294e-05	yes	down	Acts in the modification of cell walls via demethylesterification of cell wall pectin
SindChr7T01484.1	4.82786	11.3052	4.40304	2.03805	2.36967	1.75572	1.73242	0.000529032	0.0102094	yes	up	PAN-like domain
SindChr7T01489.1	14.841	39.2846	4.73834	2.74821	3.28701	2.95015	2.69722	0.00121561	0.019558	yes	up	ethylene-responsive transcription factor
SindChr7T01491.1	39.5057	66.9215	26.7547	10.5378	18.4969	14.3511	1.61773	0.000775789	0.0138732	yes	up	Transcription factor
SindChr7T01499.1	0.760673	0.902154	0.29732	2.76456	2.20985	2.92355	-2.01484	7.28036e-05	0.00211018	yes	down	Cyclin
SindChr7T01540.1	1.65492	2.43218	2.96629	3.68027	6.09769	5.77797	-1.13872	0.00284943	0.036529	yes	down	basic region leucin zipper
SindChr7T01547.1	2.10245	1.79139	1.39646	3.43319	3.97389	3.22187	-1.00513	1.12503e-05	0.000441208	yes	down	alpha-galactosidase
SindChr7T01550.1	0.02221	0.02023	0	0.17239	0.175231	0.339513	-3.69218	2.04301e-05	0.000722097	yes	down	Permease family
SindChr7T01555.1	0.000132	0.000125	6.8e-05	0.058717	0.094762	0.128204	-4.10133	3.27697e-05	0.00108193	yes	down	Weak chloroplast movement under blue light
SindChr7T01584.1	0.091652	0.184008	0.092666	0.895785	0.652027	0.251493	-2.28439	0.000492151	0.00966725	yes	down	UTP-monosaccharide-1-phosphate uridylyltransferase activity
SindChr7T01623.1	10.4776	19.1806	4.65127	2.59448	3.92855	2.18575	1.97911	0.0020228	0.0284024	yes	up	Hs1pro-1 N-terminus
SindChr7T01631.1	22.8588	15.1763	31.5832	7.7894	6.24199	7.52396	1.68863	1.72733e-05	0.000628246	yes	up	acetyltransferase At3g50280-like
SindChr7T01679.2	5.39339	2.23236	6.80234	18.2263	36.7167	38.7899	-2.69366	1.17485e-05	0.000457564	yes	down	Regulator of chromosome condensation (RCC1) repeat
SindChr7T01687.1	0.083944	0.060587	0.105948	0.127121	0.714971	1.53206	-3.22116	0.00108623	0.0179056	yes	down	FtsJ-like methyltransferase
SindChr7T01689.1	1.96923	2.56241	2.91524	0.986846	1.59837	1.04316	1.04328	0.000867816	0.0151465	yes	up	Peptidyl-prolyl cis-trans isomerase
SindChr7T01693.1	0.236176	0.114335	0.226743	0.399865	0.607169	0.517313	-1.3896	0.000851607	0.0149213	yes	down	thaumatin-like protein
SindChr7T01698.1	0	0.341712	0	0	0	0	21.3632	4.61391e-08	3.37804e-06	yes	up	phosphoribosylformylglycinamidine synthase
SindChr7T01699.1	2.73349	3.01638	3.59762	0.255068	0.066105	0.064661	4.5405	8.14724e-13	1.91375e-10	yes	up	Transcription factor that specifically binds AT-rich DNA sequences related to the nuclear matrix attachment regions (MARs)
SindChr7T01740.1	0.126087	0.226325	0.102333	0	0	0	5.70725	2.91018e-05	0.000979472	yes	up	.
SindChr6T00042.1	1.61642	2.71202	0.840671	9.20913	6.02195	4.3341	-1.92135	0.00146893	0.0226724	yes	down	VQ motif-containing protein
SindChr6T00045.1	19.5024	17.4631	7.26187	5.06504	4.22635	5.74692	1.54483	0.00198171	0.0279472	yes	up	Belongs to the AAA ATPase family
SindChr6T00059.1	11.4193	14.5356	17.5467	2.56663	6.83522	3.66339	1.74679	0.000256922	0.00588781	yes	up	Encoded by
SindChr6T00138.1	0	0	11.7075	0	0	0	23.5086	1.7764e-09	2.14212e-07	yes	up	isoform X1
SindChr6T00122.1	1.87558	3.66937	0.813381	11.9856	7.93529	7.28461	-2.1066	0.00166745	0.024852	yes	down	GDSL/SGNH-like Acyl-Esterase family found in Pmr5 and Cas1p
SindChr6T00139.1	0.060296	0	0.021759	0.315563	0.425378	0.150348	-3.35619	0.00153864	0.0234593	yes	down	.
SindChr6T00151.1	0	0.45268	0	5.86965	3.34202	14.9642	-5.69557	0.00233155	0.0314527	yes	down	glycine-rich cell wall structural protein
SindChr6T00165.3	0.044594	0.167203	0.03088	0.002957	0	0	5.68231	0.000273051	0.00616965	yes	up	Lissencephaly type-1-like homology motif
SindChr6T00219.1	2.07534	0.943777	0.32241	0	0.113205	0	4.73233	0.00210191	0.0292943	yes	up	.
SindChr6T00262.1	0.112295	0.12999	0.133709	0.226011	0.358011	0.322704	-1.24909	4.08797e-05	0.00128928	yes	down	Type I inositol
SindChr6T00309.1	0.513937	0.882217	0.672513	2.09619	1.90394	1.11042	-1.29177	0.0019012	0.0270999	yes	down	.
SindChr6T00381.1	0	0	0	0.209152	0.071991	0.060464	-6.74971	1.16008e-05	0.000452592	yes	down	Pectate lyase superfamily protein
SindChr6T00418.1	0	0	0	0.348461	0	0	-22.0124	1.78447e-08	1.53003e-06	yes	down	Carboxypeptidase regulatory-like domain
SindChr6T00456.1	38.6899	47.6436	38.7198	15.0291	15.7332	17.144	1.37966	3.84568e-17	2.34379e-14	yes	up	Transcription factor
SindChr6T00497.1	9.51683	8.60851	8.66717	26.852	24.8172	18.1677	-1.37945	1.06043e-10	1.78914e-08	yes	down	Cys/Met metabolism PLP-dependent enzyme
SindChr6T00513.1	0.01599	0.135714	0.028418	0.497845	0.583503	0.608989	-3.07835	1.76216e-05	0.000639882	yes	down	.
SindChr6T00531.1	1.10109	4.07123	0.442583	0.051107	0.141856	0.077868	4.32443	1.63072e-05	0.000602558	yes	up	WRKY transcription
SindChr6T00535.1	0.071017	0.056909	0.076095	0.368837	0.149241	0.406442	-2.0251	0.00354716	0.042706	yes	down	.
SindChr6T00569.1	4.62266	5.00475	5.048	0.827096	0.518426	0.768052	2.78263	1.5052e-22	2.42445e-19	yes	up	.
SindChr6T00604.1	3.4805	1.26796	2.64142	0.212727	0.379169	0.133223	3.33536	1.74433e-07	1.12707e-05	yes	up	reductase
SindChr6T00635.1	0.022203	0.022169	0	1.27803	0.601154	4.39018	-6.90658	7.16923e-08	4.98969e-06	yes	down	ccd4,nced4
SindChr6T00644.1	0	0	0	0.878021	0	0	-22.6528	6.76739e-09	6.72267e-07	yes	down	Nucleotide-diphospho-sugar transferase
SindChr6T00660.1	0.406308	0.266662	0.290287	0.624393	1.13571	1.20446	-1.61225	0.000131915	0.003431	yes	down	Benzyl alcohol
SindChr6T00666.4	0	0.038835	0	0.059454	0.218621	6.56126	-7.33422	0.0027948	0.0359775	yes	down	Endonuclease/Exonuclease/phosphatase family
SindChr6T00701.1	0	0.002422	0	0.489332	0.172143	0.20384	-6.21171	1.1127e-05	0.000437131	yes	down	.
SindChr6T00702.1	0	0	0	0.272933	0.394985	0.452001	-6.81035	1.29418e-07	8.58347e-06	yes	down	.
SindChr6T00703.1	3.77738	3.76094	3.58257	1.48848	1.68403	2.17599	1.04819	9.12085e-06	0.00036597	yes	up	Basic leucine zipper 9
SindChr6T00763.1	3.75096	1.50872	0.692932	0.140429	0.354742	0.129554	3.25853	0.000107305	0.00290145	yes	up	cytochrome P450
SindChr6T00767.1	2.72101	5.31955	0.485351	0.450404	0.394812	0.075287	3.15873	0.0031878	0.0396231	yes	up	VQ motif
SindChr6T00766.1	4.92668	1.67999	0.734671	0.105275	0.331711	0.096316	3.7833	5.96222e-05	0.00177682	yes	up	cytochrome P450
SindChr6T00779.2	0.187491	0.202098	0.038632	0.464085	1.32554	4.43287	-3.88082	0.000363833	0.00761996	yes	down	decarboxylase
SindChr6T00787.1	6.27586	5.19341	5.84284	11.761	15.157	8.59067	-1.02684	0.000199734	0.0047864	yes	down	Transmembrane 9 superfamily member
SindChr6T00797.1	0	0	0	0	1.90665	0	-24.1199	6.69038e-10	9.14351e-08	yes	down	Belongs to the formin-like family
SindChr6T00815.1	2.04866	1.42868	0.638345	0.107762	0.385482	0.058608	2.90608	0.0010327	0.0171736	yes	up	synthase
SindChr6T00820.1	0.139899	0.344303	0.153911	0	0	0	7.65355	4.63592e-08	3.38317e-06	yes	up	Belongs to the cytochrome P450 family
SindChr6T00816.1	8.6745	6.61754	2.68839	0.573391	2.09175	0.733278	2.41906	0.00128971	0.0204378	yes	up	Belongs to the cytochrome P450 family
SindChr6T00819.1	18.3157	13.1324	4.20987	0.651385	2.76334	0.77433	3.11255	0.000343074	0.00736092	yes	up	Belongs to the cytochrome P450 family
SindChr6T00830.1	1.49602	1.31246	1.01047	0.41232	0.293092	0.337446	1.85964	2.65368e-10	4.12694e-08	yes	up	FAE1/Type III polyketide synthase-like protein
SindChr6T00882.1	1.59966	1.64891	1.1514	0.479815	0.536757	0.579014	1.42375	9.0796e-05	0.00252772	yes	up	.
SindChr6T00914.2	5.79017	6.10344	9.65573	0.183369	1.14356	0.210164	3.84444	1.05243e-05	0.000416355	yes	up	Carotenoid 9,10(9',10')-cleavage dioxygenase 1-like
SindChr6T00990.1	2.53701	1.44368	1.71824	1.02076	0.809079	0.789691	1.11831	0.00104479	0.0173362	yes	up	Protein REVERSION-TO-ETHYLENE SENSITIVITY1-like
SindChr6T00996.1	0	0	0	0.19797	0.116642	0.141468	-6.58441	4.44959e-07	2.60619e-05	yes	down	Lateral organ boundaries (LOB) domain
SindChr6T00997.1	15.5972	16.1265	24.2476	40.1049	54.616	44.3296	-1.30749	9.05078e-06	0.000364456	yes	down	Desaturase
SindChr6T01017.1	0	0	0	0.87131	1.3238	2.88578	-9.70757	9.49969e-11	1.62286e-08	yes	down	RanBP1 domain
SindChr6T01029.1	0.355115	0.105422	0.084613	0	0	0	7.00634	1.93415e-05	0.000691204	yes	up	ankyrin repeat-containing protein
SindChr6T01030.1	4.30947	3.68345	2.72872	1.64952	1.1383	1.00171	1.49571	1.78415e-05	0.000646825	yes	up	Belongs to the mitochondrial carrier (TC 2.A.29) family
SindChr6T01042.1	0.019486	0	0	0.563349	0.516395	0.612737	-5.78749	3.38527e-06	0.000156751	yes	down	.
SindChr6T01054.1	5.40581	6.93318	7.66355	2.47664	2.37132	2.08273	1.52824	8.67234e-13	2.0161e-10	yes	up	F-box LRR-repeat protein 15
SindChr6T01056.1	4.17539	3.23004	5.59628	9.63561	15.0514	9.20304	-1.3704	0.000180372	0.00441628	yes	down	.
SindChr6T01080.1	4.42678	6.40709	6.19938	3.36878	2.26609	2.19122	1.11588	0.000647387	0.0120532	yes	up	EG45-like domain containing protein
SindChr6T01091.1	4.52803	3.92999	4.09979	1.48705	1.88472	2.57692	1.0717	0.000532858	0.01027	yes	up	EIN3-binding F-box protein
SindChr6T01131.2	0.489479	0.62175	0.589144	0.165986	0.275607	0.073587	1.73658	0.0012352	0.0197588	yes	up	hydroxyproline O-arabinosyltransferase activity
SindChr6T01135.1	2.79274	3.56695	0.840638	14.3697	9.28418	8.57986	-2.16817	0.00101368	0.0170079	yes	down	.
SindChr6T01267.1	0.025325	0.031639	0	0.253725	0.245853	0.342973	-3.57761	8.43595e-07	4.5293e-05	yes	down	AP-1 complex subunit
SindChr6T01289.1	0.161912	0.143888	0.196433	0.673265	0.326731	0.713139	-1.7684	0.000318655	0.00691595	yes	down	.
SindChr6T01393.1	0	0	0	0.229392	0.00334	0.012393	-8.40932	0.000861708	0.0150749	yes	down	DnaJ homolog subfamily C
SindChr6T01346.1	0.009669	0	0	0.113398	0.092834	0.202668	-5.15795	2.97871e-05	0.000998883	yes	down	.
SindChr6T01494.1	0.042575	0.02435	0.009703	0.075352	0.116155	0.085935	-1.70485	0.00255118	0.0334277	yes	down	.
SindChr6T01563.1	0.327799	0.237552	0.208954	0.791837	1.29962	1.53044	-2.20761	5.21935e-07	2.98721e-05	yes	down	Belongs to the small heat shock protein (HSP20) family
SindChr6T01584.1	1.42614	1.28632	1.30876	0.491781	0.859955	0.628696	1.02349	0.00015322	0.00388973	yes	up	transcription factor
SindChr6T01630.1	0	0	0	6.72638	9.93743	6.72942	-12.5246	3.69613e-24	7.57707e-21	yes	down	.
SindChr6T01631.1	0	0	0	1.04821	1.85485	1.09117	-7.70344	2.32161e-09	2.69858e-07	yes	down	.
SindChr6T01632.1	0.031293	0	0	12.2938	18.1192	12.8466	-10.0932	1.76879e-23	3.06817e-20	yes	down	.
SindChr6T01656.1	1.15354	1.07836	1.41969	4.72478	2.40812	9.9238	-2.23719	0.000822587	0.0145257	yes	down	.
SindChr6T01682.1	4.20788	2.59151	2.54237	0.742286	0.795466	0.561161	2.1047	1.21183e-06	6.28201e-05	yes	up	.
SindChr6T01667.1	104.1	83.8764	67.6149	4.43665	12.4686	5.18332	3.55008	1.8215e-11	3.45166e-09	yes	up	transcription factor
SindChr6T01734.1	7.95153	4.14616	1.76023	0.559855	0.859184	0.258866	3.04174	8.92282e-05	0.00249022	yes	up	DNA-binding domain in plant proteins such as APETALA2 and EREBPs
SindChr6T01735.1	0.635782	0.371248	0.35331	0.165513	0.088983	0.066613	2.06385	0.000104301	0.00283371	yes	up	Plasma membrane ATPase
SindChr6T01755.1	1.25359	3.68641	1.06828	18.0874	4.50617	19.9475	-2.85519	0.000921379	0.015909	yes	down	.
SindChr6T01791.1	0.092244	0.039053	0.094192	0	0	0	4.84435	0.000743619	0.0134579	yes	up	inhibitor
SindChr6T01837.1	47.1247	48.601	44.8537	13.5035	18.6907	21.1107	1.39574	1.71054e-08	1.47224e-06	yes	up	POT family
SindChr6T01844.2	3.73439	3.63895	3.15516	0.905872	0.729146	0.336687	2.41755	6.80275e-08	4.76404e-06	yes	up	Pyridine nucleotide-disulphide oxidoreductase
SindChr6T01871.1	1.97341	1.10606	0.836783	0.230877	0.161455	0.113493	2.92297	5.23218e-08	3.73372e-06	yes	up	Belongs to the cytochrome P450 family
SindChr6T01894.1	0	0	0	4.2506	0	0	-23.8013	1.1159e-09	1.42167e-07	yes	down	.
SindChr6T01901.1	1.42292	0.740999	1.08109	5.29635	1.89031	3.30211	-1.70124	0.00285794	0.0366174	yes	down	GDSL-like Lipase/Acylhydrolase
SindChr6T01914.1	0.487409	0.16767	0.106076	0	0	0	6.39254	7.62968e-05	0.00219171	yes	up	Plastocyanin-like domain
SindChr6T01957.1	1.22243	3.36247	0.029681	0.024106	0.052653	0.028376	5.21292	0.0003039	0.00667278	yes	up	DNA-binding domain in plant proteins such as APETALA2 and EREBPs
SindChr6T01966.1	38.7736	41.5186	53.8223	11.9609	27.6711	12.0619	1.39357	0.00262698	0.0342221	yes	up	Belongs to the cytochrome P450 family
SindChr6T01985.1	519.787	467.354	425.457	134.483	223.409	160.62	1.452	1.97825e-08	1.65221e-06	yes	up	thaumatin-like protein
SindChr6T02076.1	7.84919	6.13215	4.68724	0.040497	0.075545	0	7.09313	1.48075e-21	2.08693e-18	yes	up	GTP binding protein
SindChr6T02080.1	0	4.75794	0	0	0	0	23.4707	1.88902e-09	2.25383e-07	yes	up	Membrane-associated kinase regulator
SindChr6T02100.1	0.143526	0.093775	0.046691	0.774585	0.197258	1.04007	-2.77238	0.00109396	0.0180064	yes	down	Belongs to the glucose-6-phosphate 1-epimerase family
SindChr6T02177.1	0.087119	0.073872	0.065458	0	0	0	4.37729	0.00175182	0.0257018	yes	up	Domain of unknown function (DUF4228)
SindChr6T02193.1	0.0627	0.02549	0.016871	0	0	0	4.73355	0.00291865	0.0371839	yes	up	Belongs to the peroxidase family
SindChr6T02251.1	0.428237	0.516949	0.797694	0.061137	0.120059	0	3.20815	0.000892572	0.0155319	yes	up	LOB domain-containing protein
SindChr6T02257.1	7.28549	13.2758	4.95435	40.099	22.8877	25.98	-1.81371	0.000655947	0.0121542	yes	down	CBL-interacting serine threonine-protein kinase 11-like
SindChr6T02259.1	5.25718	2.84323	3.36713	23.9197	23.1095	43.7951	-2.99525	6.35893e-10	8.79718e-08	yes	down	Rare lipoprotein A (RlpA)-like double-psi beta-barrel
SindChr6T02262.1	6.35314	5.39349	1.52319	1.05015	1.45318	1.09001	1.88267	0.0032718	0.0402739	yes	up	Belongs to the eukaryotic ribosomal protein eS26 family
SindChr6T02265.1	15.5427	20.3515	23.0982	10.5127	8.65245	6.94634	1.17593	5.35732e-05	0.00161724	yes	up	EPIDERMAL PATTERNING FACTOR-like protein
SindChr6T02270.1	0	0	0	1.81097	0	0	-23.1896	2.94675e-09	3.33916e-07	yes	down	Belongs to the cytochrome P450 family
SindChr6T02274.1	38.0599	46.7612	30.1954	6.15009	12.0567	9.3701	2.06361	1.63476e-08	1.42332e-06	yes	up	Pathogenesis-related genes transcriptional activator PTI6-like
SindChr6T02279.1	1.52186	1.42861	1.00356	4.53751	3.40958	4.94837	-1.71446	8.01858e-08	5.51277e-06	yes	down	synthase
SindChr6T02286.1	0	0	0	0.716277	6.5019	0.836356	-11.8675	1.21676e-09	1.52433e-07	yes	down	Protein of unknown function (DUF1191)
SindChr6T02285.1	49.0115	86.143	22.3409	0.896477	0.230855	0.230098	6.83648	2.85819e-15	1.11124e-12	yes	up	Cytochrome b-c1 complex subunit
SindChr6T02303.2	0.916019	0	0	0	0	0	22.4562	9.09706e-09	8.84219e-07	yes	up	Belongs to the cytochrome P450 family
SindChr6T02304.1	25.6074	20.6234	13.166	3.46014	7.38256	4.39733	1.97166	1.638e-05	0.000602558	yes	up	cytochrome P450
SindChr6T02346.1	10.2584	7.71357	2.17952	1.02082	2.00443	1.45033	2.17105	0.00202914	0.0284736	yes	up	.
SindChr6T02343.1	0	0	0	1.98929	0	0	-22.3163	1.12976e-08	1.04988e-06	yes	down	Photosystem I reaction center subunit XI
SindChr6T02359.1	0.311767	0.19933	0.201218	0.625487	0.584862	0.733413	-1.44959	1.39251e-05	0.000528637	yes	down	Transcription factor IBH1-like
SindChr6T02438.1	0.157359	0.019713	0.0142	1.72758	1.70926	2.50097	-4.87648	1.45733e-07	9.60903e-06	yes	down	Non-specific phospholipase C2
SindChr6T02466.1	6.1183	5.07114	5.49886	2.1932	2.24026	2.34192	1.29732	1.38612e-17	9.76781e-15	yes	up	Belongs to the hexokinase family
SindChr6T02476.1	10.1331	11.1197	9.37545	33.099	39.8144	46.6278	-1.96925	1.29937e-19	1.22087e-16	yes	down	.
SindChr6T02492.1	0.408485	0.744489	0.716008	1.01293	1.58511	1.50483	-1.13251	0.00308442	0.0386839	yes	down	synthase
SindChr6T02497.1	0.055599	0.078821	0.058957	0.004373	0.010241	0.023235	2.15641	0.0034296	0.0416465	yes	up	synthase
SindChr6T02504.1	0.242587	0.628546	0.412571	0.069962	0.033218	0.096371	2.61357	3.19046e-05	0.00105957	yes	up	Plant lipoxygenase may be involved in a number of diverse aspects of plant physiology including growth and development, pest resistance, and senescence or responses to wounding
SindChr6T02526.1	52.0048	36.1457	27.209	19.8936	14.5607	19.1887	1.09662	0.00337408	0.0411051	yes	up	.
SindChr6T02535.1	5.45042	5.07775	3.46683	0.423229	2.04138	0.709409	2.16032	0.00197818	0.0279149	yes	up	.
SindChr6T02562.1	0.053031	0.108077	0.031736	0.386459	0.338706	0.136144	-2.07505	0.00246445	0.032671	yes	down	.
SindChr6T02559.1	0.941688	1.01393	1.03248	2.09758	1.6159	2.53196	-1.07095	0.000198332	0.00475787	yes	down	acid desaturase
SindChr6T02616.1	10.2667	14.0186	10.7145	5.42801	4.79136	3.89261	1.30909	6.18461e-08	4.34464e-06	yes	up	Protein of unknown function (DUF861)
SindChr6T02632.4	0	0.496281	0	0	0	0	21.4692	3.95364e-08	2.97182e-06	yes	up	HAT (Half-A-TPR) repeats
SindChr6T02666.1	3.80643	4.13805	3.75802	7.83753	6.22962	10.6769	-1.09141	0.000563167	0.0107988	yes	down	Protein LIGHT-DEPENDENT SHORT HYPOCOTYLS
SindChr6T02680.1	21.3374	6.02801	12.1477	0.403494	2.63405	2.30912	2.89191	0.00122868	0.0197341	yes	up	ethylene-responsive transcription factor
SindChr6T02796.1	0	0	0	0.064786	0.259607	0.113383	-6.99921	4.02746e-06	0.000182003	yes	down	Lipolytic acyl hydrolase (LAH)
SindChr6T02856.1	0.135646	0.145529	0.360167	0.002975	0.001775	0.004084	5.80824	7.13284e-11	1.25661e-08	yes	up	.
SindChr6T02857.1	0.556239	0.237884	0.330423	0.04659	0.158792	0.07559	1.97713	0.00296029	0.0375263	yes	up	ankyrin repeat-containing protein
SindChr6T02855.1	136.796	116.167	125.668	21.7286	42.9144	45.7842	1.77797	5.04358e-06	0.000221701	yes	up	Carboxylesterase family
SindChr6T02871.1	6.68618	7.4022	4.98286	2.75638	3.3084	1.57472	1.32719	0.000487757	0.00959767	yes	up	KR domain
SindChr6T03039.1	42.293	56.5481	50.7451	25.003	21.6434	16.8288	1.23657	4.79459e-07	2.77601e-05	yes	up	GDSL-like Lipase/Acylhydrolase
SindChr6T02949.1	0.667744	2.87987	0.620976	8.30744	6.22082	7.4803	-2.41487	0.00161337	0.0242382	yes	down	Pectate lyase superfamily protein
SindChr6T02956.1	2.59451	3.00393	2.58383	0.657794	1.08971	0.816649	1.67657	2.22899e-11	4.15403e-09	yes	up	Ethylene
SindChr6T02982.1	28.7838	22.9928	27.1734	13.3137	15.0839	10.5944	1.0229	8.57165e-07	4.59123e-05	yes	up	Protein of unknown function (DUF1645)
SindChr6T03009.1	8.31184	14.0464	9.61878	4.14077	4.46403	4.35768	1.29803	3.43133e-06	0.000158234	yes	up	WRKY Transcription Factor
SindChr6T03019.1	2.62042	2.2915	3.15839	11.7146	6.87519	8.96021	-1.77725	1.61074e-07	1.05282e-05	yes	down	Raffinose synthase or seed imbibition protein Sip1
SindChr6T03035.1	7.56026	2.09952	1.95437	18.9538	24.3129	19.4419	-2.42612	0.000477714	0.00944124	yes	down	Belongs to the glycosyltransferase 8 family
SindChr5T00058.1	8.32282	2.54989	8.26712	0.09524	0.57708	0.330521	4.16194	3.85902e-07	2.29002e-05	yes	up	Family of unknown function (DUF572)
SindChr5T00063.1	0.182915	0.483765	0.145937	0	0	0	7.42902	8.11447e-07	4.37754e-05	yes	up	Belongs to the iron ascorbate-dependent oxidoreductase family
SindChr5T00065.1	3.52667	3.36365	1.52847	0	0.073713	0.05234	5.90023	2.61572e-09	2.99414e-07	yes	up	Belongs to the iron ascorbate-dependent oxidoreductase family
SindChr5T00066.1	0.817208	0.363517	0.620027	0	0	0.099985	3.9581	0.000570268	0.0108887	yes	up	Coiled-coil domain-containing protein 94 homolog
SindChr5T00069.1	6.55483	6.37371	2.68536	0	0.137832	0.036902	6.41587	7.09606e-07	3.88476e-05	yes	up	Belongs to the iron ascorbate-dependent oxidoreductase family
SindChr5T00054.1	1.34197	0.958804	1.10374	0.06959	0.318501	0.325751	2.25269	0.00110529	0.0181399	yes	up	Belongs to the iron ascorbate-dependent oxidoreductase family
SindChr5T00056.1	4.05459	1.24053	4.0189	0.054784	0.287322	0.154228	4.16365	2.11984e-07	1.33155e-05	yes	up	Family of unknown function (DUF572)
SindChr5T00057.2	5.94824	2.94905	2.63775	0	0.00831	0	9.64395	5.26866e-15	1.94768e-12	yes	up	Belongs to the iron ascorbate-dependent oxidoreductase family
SindChr5T00112.2	1.35265	2.10563	1.97411	4.16322	5.07571	7.4498	-1.62682	2.60686e-05	0.000893386	yes	down	EamA-like transporter family
SindChr5T00115.1	6.67989	2.24094	1.77993	15.5361	21.3236	18.2219	-2.35941	0.000308004	0.0067432	yes	down	Belongs to the sterol desaturase family
SindChr5T00133.1	2.73945	3.13367	2.02831	6.59902	6.051	4.78873	-1.14108	2.0091e-05	0.000713466	yes	down	Diacylglycerol kinase
SindChr5T00150.1	0.629681	0.501985	0.427997	2.49803	2.00331	1.13422	-1.83557	1.60925e-05	0.000597836	yes	down	Belongs to the UDP-glycosyltransferase family
SindChr5T00157.1	1.20608	0.734805	0.759955	3.97562	1.97995	1.71008	-1.50746	0.00323465	0.0399242	yes	down	Catalyzes xyloglucan endohydrolysis (XEH) and or endotransglycosylation (XET). Cleaves and religates xyloglucan polymers, an essential constituent of the primary cell wall, and thereby participates in cell wall construction of growing tissues
SindChr5T00161.1	21.6743	22.9845	17.5439	3.4964	4.44659	5.31181	2.22129	1.36843e-16	6.85737e-14	yes	up	ZINC FINGER protein
SindChr5T00168.1	140.3	134.365	233.311	36.3714	48.3259	32.3118	2.12708	3.27446e-09	3.61956e-07	yes	up	Domain associated at C-terminal with AAA
SindChr5T00169.1	17.5755	11.7375	27.0683	2.6209	5.18111	1.9887	2.54531	8.05743e-06	0.000330956	yes	up	.
SindChr5T00181.1	3.17421	0.984549	1.1687	0.278847	0.532352	0.344711	2.21071	0.000594439	0.0112644	yes	up	plasma membrane ATPase
SindChr5T00189.1	0	0	0	0.050084	0.088046	0.042119	-6.14297	4.86966e-06	0.000214474	yes	down	cellular biosynthetic process
SindChr5T00200.1	0.118967	0.23103	0.484474	0	0	0.020263	5.22032	0.000292511	0.00647314	yes	up	Polyketide cyclase / dehydrase and lipid transport
SindChr5T00207.1	0	0	0.003117	0.660913	0.699436	0	-8.11218	0.00341154	0.0414495	yes	down	subtilisin-like protease
SindChr5T00210.1	0.394389	0.676901	0.443356	1.39258	1.62907	4.01289	-2.22849	0.000275177	0.00620524	yes	down	Magnesium-protoporphyrin IX monomethyl ester oxidative cyclase
SindChr5T00218.1	0.055086	0.250451	0.447788	0	0	0	8.03202	4.42151e-06	0.000197046	yes	up	Belongs to the cyclin family
SindChr5T00225.1	0.183892	0.052093	0.034271	0.30636	0.826657	0.384097	-2.32969	0.00226302	0.030841	yes	down	.
SindChr5T00226.1	0.028281	0	0.010714	0.169144	0.292472	0.289113	-3.33808	0.000837512	0.0147201	yes	down	.
SindChr5T00227.1	0.073189	0.034259	0.012407	0.244913	0.47002	0.306848	-2.80422	0.000253779	0.00582761	yes	down	.
SindChr5T00229.1	0.048354	0.113291	0.026529	0.233658	0.603935	0.306687	-2.55886	0.00134544	0.0210984	yes	down	.
SindChr5T00238.1	0.041332	0.023235	0.008556	0.123262	0.301033	0.263432	-2.8308	0.0024358	0.0323556	yes	down	.
SindChr5T00244.1	1.82356	1.45279	1.03343	0	0.100639	0	5.17136	4.13717e-05	0.00130298	yes	up	.
SindChr5T00248.1	0	0	0	0.044694	0.052461	0.135155	-5.18207	0.000576064	0.0109808	yes	down	calmodulin
SindChr5T00261.1	0.019089	0	0.024251	0.07874	0.096234	0.136131	-2.68782	0.00126149	0.0200753	yes	down	.
SindChr5T00307.1	0	0	0.006028	0.047596	0.025688	0.079239	-4.69569	0.000844606	0.0148102	yes	down	FKBP-type peptidyl-prolyl cis-trans isomerase
SindChr5T00370.1	0.256781	0.182151	0.091924	0.360023	0.930232	2.09144	-2.68283	0.00141467	0.0219854	yes	down	Encoded by
SindChr5T00383.1	26.7817	30.2866	28.7406	5.62653	12.0928	3.37629	2.04565	0.000204459	0.00487374	yes	up	mitochondrial chaperone
SindChr5T00405.1	3.20315	1.60005	3.15136	6.34914	10.4897	9.60759	-1.72632	7.89799e-05	0.00225443	yes	down	Belongs to the UDP-glycosyltransferase family
SindChr5T00458.1	1.03374	1.21761	2.15297	3.39184	5.47349	4.05408	-1.54213	0.000348112	0.0074196	yes	down	Squamosa promoter-binding-like protein
SindChr5T00460.1	0.211331	0.150199	0.126631	0.063452	0.048905	0.055483	1.54159	0.000202947	0.00484281	yes	up	mTERF
SindChr5T00462.1	2.85517	0.809388	1.94813	0.180241	0.219991	0.203833	3.1791	1.75988e-07	1.13063e-05	yes	up	MYB-CC type transfactor, LHEQLE motif
SindChr5T00516.1	1.38867	1.6456	1.60359	0.256299	0.204393	0.154922	2.90221	5.36409e-28	2.41921e-24	yes	up	Not1 N-terminal domain, CCR4-Not complex component
SindChr5T00825.2	0	0	0	0	0.439366	0	-21.5917	3.33095e-08	2.57236e-06	yes	down	Belongs to the MCM family
SindChr5T00970.1	21.0124	33.4189	3.91072	2.07798	2.91749	3.43717	2.77623	0.00105855	0.0175267	yes	up	.
SindChr5T01005.1	1.16789	2.3724	0.643389	9.7045	6.39361	4.54226	-2.30392	0.000368432	0.00768561	yes	down	.
SindChr5T01009.1	0.383241	0.377825	0.211673	1.67298	0.564147	1.88867	-2.06699	0.00176588	0.025821	yes	down	.
SindChr5T01011.1	0.263107	0.091413	0.084473	3.04384	1.05858	1.73987	-3.71949	5.23575e-07	2.98902e-05	yes	down	PB1 domain
SindChr5T01015.1	0.364329	1.61831	1.09096	1.67181	10.2752	21.9542	-3.47595	0.0012341	0.0197588	yes	down	Belongs to the cytochrome P450 family
SindChr5T01107.1	1.42344	0.789072	0.919047	4.60703	3.89277	1.72718	-1.68643	0.00154083	0.0234768	yes	down	.
SindChr5T01104.1	79.2502	34.0694	62.6463	21.0276	28.6407	25.1366	1.23954	0.00380662	0.0447546	yes	up	EIN3-binding F-box protein
SindChr5T01120.1	0.038299	0.067746	0.029053	0.112078	0.232422	0.153854	-1.85964	0.000647357	0.0120532	yes	down	.
SindChr5T01135.1	2.82092	3.14583	1.80423	5.80859	5.2165	5.77998	-1.11895	0.000175877	0.00432028	yes	down	Belongs to the ABC transporter superfamily. ABCG family. PDR (TC 3.A.1.205) subfamily
SindChr5T01163.1	5.7005	5.79799	1.50225	126.979	79.4018	81.5158	-4.47708	9.92023e-12	1.94523e-09	yes	down	Domain of unknown function (DUF1929)
SindChr5T01165.1	3.1044	4.04273	2.35828	0.642177	0.805545	0.659581	2.16869	6.5079e-13	1.6061e-10	yes	up	.
SindChr5T01348.1	0.021259	0.021489	0.027896	2.6068	0	1.4435	-5.74373	0.00315781	0.039459	yes	down	Protein trichome birefringence-like 14
SindChr5T01359.1	25.8108	6.94487	2.52869	0.708093	1.50664	0.51802	3.70483	0.000212466	0.00503259	yes	up	ethylene-responsive transcription factor
SindChr5T01370.1	0.247973	0.169633	0.234775	0	0	0	6.05647	2.88588e-06	0.000135757	yes	up	UDP-N-acetylglucosamine transferase subunit
SindChr5T01375.1	0.018299	0.017344	0.074431	1.56125	0.973061	0.407993	-4.563	1.46582e-07	9.63681e-06	yes	down	In Between Ring fingers
SindChr5T01371.1	110.486	78.6496	65.0689	228.789	189.948	205.564	-1.30049	1.55378e-05	0.000579135	yes	down	Sucrose-cleaving enzyme that provides UDP-glucose and fructose for various metabolic pathways
SindChr5T01400.1	1.4222	1.38798	1.35818	6.06209	10.3831	7.84457	-2.53216	7.05083e-20	6.91287e-17	yes	down	prefoldin subunit
SindChr5T01402.1	2.5449	2.86797	2.27329	0.687697	1.28248	0.576709	1.60626	3.80459e-05	0.00122387	yes	up	Protein kinase domain
SindChr5T01404.3	0	0	0	0.767698	0	0	-21.6931	2.86821e-08	2.2774e-06	yes	down	26S proteasome regulatory subunit RPN13 isoform X1
SindChr5T01422.1	0.033734	0.08763	0.114787	0.630217	3.39661	0.494839	-4.16432	2.39744e-05	0.000829177	yes	down	.
SindChr5T01429.1	0.23855	0.154252	0.061567	0.41875	1.27966	1.84813	-2.93685	0.00026843	0.00608351	yes	down	Spermidine hydroxycinnamoyl transferase
SindChr5T01466.1	0.246776	0.340163	0.160554	10.0851	10.2271	9.08441	-5.2803	9.2851e-57	1.0469e-52	yes	down	K homology RNA-binding domain
SindChr5T01508.1	11.883	12.1743	6.0733	22.2629	25.3165	18.9328	-1.1405	0.00229784	0.0311396	yes	down	.
SindChr5T01522.1	1.18252	0.522618	1.34021	2.76465	3.58713	2.6903	-1.5604	0.000965778	0.016424	yes	down	Belongs to the peptidase A1 family
SindChr5T01537.1	0.062902	0.075777	0.041191	0.321185	0.338562	0.241385	-2.17931	3.86306e-05	0.00123214	yes	down	TB2/DP1, HVA22 family
SindChr5T01545.1	0.130903	0.266193	0.358015	1.18599	1.13751	0.559705	-1.88137	0.000989416	0.0167126	yes	down	.
SindChr5T01564.1	0.035999	0.123365	0.058469	0.188406	7.25416	0.085918	-4.94436	0.00223961	0.0306827	yes	down	Belongs to the universal ribosomal protein uS11 family
SindChr5T01581.1	7.80933	7.78911	7.15401	19.428	17.1211	20.3061	-1.32664	5.78278e-17	3.1048e-14	yes	down	Alpha carbonic anhydrase 1
SindChr5T01600.1	0	0	0	0.265746	0.267052	0.26875	-7.25361	3.98616e-09	4.30085e-07	yes	down	.
SindChr5T01612.1	1.24687	4.8769	2.23568	0.464742	0.772128	0.517657	2.24163	0.000460845	0.0091965	yes	up	growth-regulating factor
SindChr5T01637.1	5.95162	8.6416	2.81439	1.08801	0.871553	0.874234	2.60703	4.6081e-07	2.67816e-05	yes	up	.
SindChr5T01640.1	0.415796	0.282162	0.244954	2.25402	2.47144	2.13562	-2.84954	1.20492e-25	3.019e-22	yes	down	Sulfite exporter TauE/SafE
SindChr5T01642.1	0.945889	0.428172	2.46264	0.04952	0.266224	0.186993	2.91732	0.0021758	0.0299721	yes	up	Late embryogenesis abundant protein
SindChr5T01657.3	0.083483	0.322491	0.286635	0.951461	1.3214	1.32287	-2.36319	7.94113e-05	0.00226259	yes	down	Pectinesterase
SindChr5T01665.1	6.2705	4.38414	29.3069	0.031944	0.069943	0.109046	7.47387	4.09908e-13	1.05039e-10	yes	up	Belongs to the MIP aquaporin (TC 1.A.8) family
SindChr5T01705.1	27.2382	24.7952	24.0016	9.49296	7.74044	7.72566	1.60425	6.16287e-21	7.31436e-18	yes	up	Prokaryotic RING finger family 4
SindChr5T01718.1	0.014186	0.031645	0.09619	0	0	0	5.58516	0.0010049	0.0169362	yes	up	Belongs to the importin alpha family
SindChr5T01746.1	5.26328	3.08045	4.85883	0.29254	0.650205	1.04401	2.71223	7.11615e-06	0.000299942	yes	up	membrane-associated kinase regulator
SindChr5T01795.1	1.27253	0.888403	0.802822	0	0.100647	0.032043	4.4704	6.43563e-05	0.00189811	yes	up	Belongs to the OSBP family
SindChr5T01816.1	3.254	3.8427	2.2621	1.24263	1.87214	1.27168	1.09526	0.000782061	0.0139411	yes	up	POT family
SindChr5T01832.1	1.00116	1.67897	0.865672	2.66613	2.80254	2.20417	-1.10756	0.00161746	0.0242673	yes	down	Belongs to the FBPase class 1 family
SindChr5T01850.1	0.936822	0.631796	0.581891	1.56976	1.69586	1.2427	-1.06191	0.000367053	0.00766759	yes	down	transcription factor
SindChr5T01907.1	0.91172	1.53804	1.03388	5.42552	3.2893	2.52562	-1.68828	0.000201752	0.0048194	yes	down	Sigma factor PP2C-like phosphatases
SindChr5T01911.1	4.98686	9.21485	3.30805	0.703567	2.59392	0.896581	2.07807	0.00432616	0.0492951	yes	up	DNA binding domain
SindChr5T01925.1	0.056793	0.041754	0.077449	0	0	0	5.38829	5.97336e-05	0.00177703	yes	up	Belongs to the universal ribosomal protein uL15 family
SindChr4T00001.1	0.005482	0.004827	0.006589	0.095372	0.061801	0.072491	-3.33434	0.000108774	0.00292006	yes	down	.
SindChr4T00012.2	1.68528	2.52918	4.54326	0.241168	0.299588	0.754118	2.73757	0.000123488	0.00324552	yes	up	Protein kinase domain
SindChr4T00034.1	0.34624	0.879497	0.134406	0.043638	0.018951	0.005143	4.02063	0.00014023	0.00360158	yes	up	Short-chain type dehydrogenase
SindChr4T00099.1	0.818889	0.718746	0.187621	0	0.081969	0.011203	4.23835	0.00266059	0.0345005	yes	up	Belongs to the cytochrome P450 family
SindChr4T00100.1	0.281487	0.125138	0.029465	0	0	0	6.82868	0.000152665	0.00388556	yes	up	Belongs to the cytochrome P450 family
SindChr4T00110.1	2.66027	4.48689	3.70533	1.47181	1.84924	2.01127	1.02048	0.000967758	0.0164433	yes	up	Leucine-rich repeat receptor-like protein kinase
SindChr4T00171.1	0.719107	0.062951	0.035856	0	0.011594	0.003544	5.50871	0.000759385	0.0136339	yes	up	Belongs to the TRAFAC class myosin-kinesin ATPase superfamily. Kinesin family
SindChr4T00244.1	1.4711	1.015	1.31718	2.93901	2.20032	3.28325	-1.1489	0.000342235	0.0073499	yes	down	HAD-hyrolase-like
SindChr4T00269.1	14.0395	13.2815	10.0208	7.86458	4.62215	4.85297	1.10011	0.00186509	0.0267884	yes	up	Glycosyl hydrolases family 31
SindChr4T00283.1	0.297123	0.368345	0.249263	0.628497	0.755923	0.59876	-1.09469	2.57725e-05	0.00088593	yes	down	Belongs to the short-chain dehydrogenases reductases (SDR) family
SindChr4T00331.1	1.74681	1.11549	2.26734	14.8655	16.3293	9.86039	-2.98946	3.86277e-13	1.01285e-10	yes	down	Putative S-adenosyl-L-methionine-dependent methyltransferase
SindChr4T00341.2	0	0	3.10181	0	0	0	23.6301	1.46719e-09	1.78838e-07	yes	up	mitochondrial Rho GTPase
SindChr4T00403.2	0	0	0	0.700559	0	0	-22.1721	1.4043e-08	1.25662e-06	yes	down	GDP-fucose protein O-fucosyltransferase
SindChr4T00419.1	0.581845	0.250169	0.179819	0.078381	0.104012	0.037637	2.1107	0.0038588	0.0452031	yes	up	.
SindChr4T00429.4	0	2.0763	0	0	0	0	22.8294	5.13657e-09	5.31329e-07	yes	up	RING-type zinc-finger
SindChr4T00621.1	0	0	0	0.340932	0.231314	0.125547	-5.38692	0.000109532	0.00293343	yes	down	zinc-binding in reverse transcriptase
SindChr4T00949.1	8.48327	7.68805	4.3009	1.25213	2.33732	1.91267	1.89586	1.19859e-05	0.000464404	yes	up	Aldo/keto reductase family
SindChr4T00966.1	15.2373	11.4167	7.31842	2.8312	5.45425	2.38433	1.68433	0.000802077	0.0142361	yes	up	Aldo/keto reductase family
SindChr4T00981.1	60.768	33.1683	17.6106	120.845	109.482	109.58	-1.61061	0.00374462	0.0442564	yes	down	alpha-galactosidase
SindChr4T00991.1	0	0	0	0	1.23257	0	-23.5825	1.58564e-09	1.92237e-07	yes	down	Belongs to the mitochondrial carrier (TC 2.A.29) family
SindChr4T01087.1	56.0459	80.5743	56.8117	21.6523	21.1425	29.2869	1.41392	2.1429e-06	0.000105738	yes	up	Sigma 54 modulation/S30EA ribosomal protein C terminus
SindChr4T01120.3	0.828294	1.20314	0.718158	1.90433	2.09367	1.68053	-1.0429	0.000182508	0.00445888	yes	down	Belongs to the AAA ATPase family
SindChr4T01201.1	0.549601	0.176591	0.450329	2.70586	2.30786	2.44359	-2.66249	6.15591e-07	3.42755e-05	yes	down	Pleckstrin homology domain
SindChr4T01206.1	1.30091	2.19617	0.872192	0.61996	0.468764	0.399439	1.54268	0.00128891	0.0204378	yes	up	inactive receptor kinase
SindChr4T01212.1	1.36018	0.827559	0.772641	1.65767	2.97094	2.8341	-1.33103	0.0016054	0.0241506	yes	down	ABC transporter C family member 10-like
SindChr4T01222.1	0.693843	0.278853	0.176375	1.48798	2.0167	3.06051	-2.50754	0.000274995	0.00620524	yes	down	membrane-associated kinase regulator
SindChr4T01229.1	3.28162	4.9127	1.9214	0.136034	0.921585	0.094784	3.15463	0.00180631	0.026245	yes	up	Late embryogenesis abundant protein
SindChr4T01230.1	12.3711	20.2128	4.6632	0.571047	3.19867	0.361687	3.20339	0.00227494	0.0309036	yes	up	Late embryogenesis abundant protein
SindChr4T01231.1	35.5807	59.616	8.07817	1.71204	5.44995	1.21493	3.64124	0.000167115	0.00415484	yes	up	Late embryogenesis abundant protein
SindChr4T01232.1	5.07043	14.6266	1.27942	1.18892	0.802722	0.942026	2.81646	0.00269058	0.0348293	yes	up	Late embryogenesis abundant protein
SindChr4T01233.1	18.8349	53.4866	4.5611	1.93165	5.19801	1.5016	3.16571	0.00211751	0.0294026	yes	up	.
SindChr4T01307.1	1.2517	0.794946	1.16347	2.63938	1.94927	5.00399	-1.59411	0.00289197	0.0369694	yes	down	Transcription factor
SindChr4T01320.1	12.4745	12.3221	8.13558	5.19793	4.79414	5.00469	1.12827	1.45147e-05	0.000548252	yes	up	.
SindChr4T01343.1	0.227511	0.099975	0.044574	0	0	0	6.54211	4.89152e-05	0.00149463	yes	up	TraB family
SindChr4T01344.1	0.874984	9.04331	0.293393	0.263118	0.065485	0.244246	4.08451	0.00267095	0.0346149	yes	up	ethylene-responsive transcription factor
SindChr4T01345.1	7.4707	12.9295	0.132867	0.233759	0.256634	0.048927	5.18781	0.000264492	0.00602445	yes	up	Dehydration-responsive element-binding protein
SindChr4T01355.1	0.08449	0.096275	0.183171	0.253335	0.568695	0.96766	-2.2461	0.00213485	0.0295772	yes	down	.
SindChr4T01363.1	0.336139	0.46008	0.797302	1.88411	3.61176	2.41418	-2.29593	3.98312e-06	0.00018036	yes	down	Domain of unknown function (DUF4378)
SindChr4T01373.1	0.022658	0.126846	0.052654	0	0	0	5.91919	0.000242326	0.00560965	yes	up	Helix-loop-helix DNA-binding domain
SindChr4T01395.1	0.596645	1.36377	0.265772	6.30927	3.84355	4.51518	-2.72381	0.000121248	0.00319782	yes	down	Cell cycle regulated microtubule associated protein
SindChr4T01400.1	0	0	5.3299	0	0	0	24.486	3.67365e-10	5.41444e-08	yes	up	.
SindChr4T01415.1	64.3998	51.6442	76.324	157.005	167.019	121.005	-1.20444	3.40353e-06	0.000157274	yes	down	Conserved gene of
SindChr4T01420.1	0.298854	0.297509	0.201831	0.645813	0.509033	0.478389	-1.02713	0.000303546	0.0066715	yes	down	Serine/Threonine protein kinases, catalytic domain
SindChr4T01426.1	32.3968	102.546	72.5605	26.3674	16.5373	21.24	1.6819	0.00253927	0.0333492	yes	up	21 kDa protein-like
SindChr4T01429.1	0.192751	0.261502	0.421723	0.629447	0.726822	1.01224	-1.4278	0.00172543	0.0254303	yes	down	(NAC) domain-containing protein
SindChr4T01467.1	0.649856	0.039564	0.660447	0.01435	0.017387	0.03516	4.27961	0.000149899	0.00381946	yes	up	Belongs to the major facilitator superfamily. Sugar transporter (TC 2.A.1.1) family
SindChr4T01471.1	0.354355	0.263964	0.139223	0.800289	1.34145	7.6552	-3.71971	0.000406345	0.00828488	yes	down	Sugar (and other) transporter
SindChr4T01490.1	28.9912	22.6815	12.033	3.56337	6.35958	7.79805	1.83969	0.000615424	0.0115938	yes	up	ethylene-responsive transcription factor
SindChr4T01491.1	60.7878	57.9406	33.1189	13.8469	25.1799	22.6613	1.2995	0.0017927	0.0260809	yes	up	Transcription factor
SindChr4T01518.1	18.1752	17.1439	6.00144	120.064	52.4348	27.3111	-2.27838	0.00383296	0.0449704	yes	down	Pectinesterase
SindChr4T01528.2	0.136245	0.106355	0.072752	0	0	0	6.56124	6.20337e-07	3.44547e-05	yes	up	Cell division cycle
SindChr4T01540.1	0.180713	0.331135	0.312207	1.05748	0.69427	0.57393	-1.49546	0.000667532	0.0123182	yes	down	Alpha/beta hydrolase family
SindChr4T01559.1	17.2354	14.4603	8.0918	3.58453	4.86003	3.87822	1.69202	1.2329e-05	0.000475245	yes	up	.
SindChr4T01583.1	0.775636	0.725608	0.659078	0.183178	0.345583	0.345668	1.255	0.00216141	0.0298286	yes	up	.
SindChr4T01599.1	16.7636	64.0764	21.6097	9.12965	6.30662	8.774	2.06376	0.00196303	0.0277459	yes	up	Protein EARLY RESPONSIVE TO DEHYDRATION 15-like
SindChr4T01651.1	1.06413	1.69408	0.511598	6.03857	3.71207	2.7229	-1.93359	0.00175068	0.0257017	yes	down	Phospholipase C, catalytic domain (part); domain X
SindChr4T01621.1	536.72	564.877	457.953	173.343	105.465	101.98	2.02871	6.84303e-10	9.29581e-08	yes	up	peptide-N4-(N-acetyl-beta- glucosaminyl)asparagine amidase A-like
SindChr4T01663.1	0.400325	0.199336	0.460479	1.79748	1.44509	0.581893	-1.83471	0.00332677	0.040634	yes	down	Omega-3 fatty acid desaturase
SindChr4T01670.1	140.086	151.56	91.5952	28.4439	42.3625	60.315	1.53785	0.000470527	0.00932371	yes	up	Hs1pro-1 N-terminus
SindChr4T01682.1	16.5028	6.76144	26.2177	0.061053	0.999128	0.465076	5.04735	2.9913e-06	0.00013951	yes	up	acetyltransferase At3g50280-like
SindChr4T01683.1	20.6418	14.4407	55.7406	0.531748	2.62646	1.36325	4.34827	4.07082e-07	2.40937e-05	yes	up	acetyltransferase At3g50280-like
SindChr4T01686.3	0.035672	0.032992	0.027595	0	0	0	5.37722	4.4709e-05	0.00138678	yes	up	.
SindChr4T01701.1	2.4388	3.14827	2.72346	4.56346	6.05741	7.16994	-1.10202	7.30005e-05	0.00211317	yes	down	The RING-variant domain is a C4HC3 zinc-finger like motif found in a number of cellular and viral proteins. Some of these proteins have been shown both in vivo and in vitro to have ubiquitin E3 ligase activity.
SindChr4T01703.1	63.6025	32.5509	74.5114	9.95467	20.51	24.0913	1.64647	0.00355341	0.0427585	yes	up	Belongs to the small heat shock protein (HSP20) family
SindChr4T01705.1	0.025244	0	0.034085	0.248802	0.192317	0.347499	-3.63157	3.48645e-05	0.00113612	yes	down	PPR repeat
SindChr4T01728.1	71.6267	72.4399	80.3503	140.859	143.806	193.757	-1.09845	3.57827e-06	0.000164338	yes	down	Ribulose bisphosphate carboxylase oxygenase activase
SindChr4T01748.1	0.11589	0.104335	0.133901	0.008078	0.015609	0.04334	2.2321	0.000264689	0.00602445	yes	up	GRF1-interacting factor
SindChr4T01756.1	0.042317	0.591415	0.213358	0.024691	0.021595	0.013826	3.39273	0.0027404	0.0353929	yes	up	PPIases accelerate the folding of proteins. It catalyzes the cis-trans isomerization of proline imidic peptide bonds in oligopeptides
SindChr4T01758.1	0.056642	0.060687	0.178171	0	0	0	4.93586	0.00132305	0.0208157	yes	up	ethylene-responsive transcription factor
SindChr4T01789.1	0.778593	1.55147	2.68799	4.49199	5.24084	11.6205	-2.09938	0.00319972	0.0396231	yes	down	Transcriptional repressor, ovate
SindChr4T01905.1	11.9421	13.5199	7.84358	49.3211	32.6863	25.3319	-1.69049	4.67174e-05	0.00143978	yes	down	zinc finger A20 and AN1 domain-containing stress-associated protein
SindChr4T01957.1	0.156945	0.108173	0.140743	0.566101	0.371294	0.388352	-1.70082	5.69173e-06	0.000244446	yes	down	Synaptotagmin-like mitochondrial-lipid-binding domain
SindChr4T02051.1	1.05221	0.725195	0.55332	0.425248	0.290749	0.321477	1.15074	0.00360205	0.0431553	yes	up	3-ketoacyl-CoA synthase
SindChr4T02052.1	5.33056	8.43474	5.85257	0.290187	1.17625	0.722896	3.15938	1.23607e-07	8.29566e-06	yes	up	LOB domain-containing protein
SindChr4T02063.1	0.844169	1.87905	0.529974	6.10532	3.51697	3.18926	-1.98458	0.00201288	0.0282806	yes	down	Protein kinase C conserved region 2 (CalB)
SindChr4T02074.1	0.010666	0.032024	0.012573	9.5e-05	0	0.000127	4.48108	0.00035383	0.0074919	yes	up	Translational activator
SindChr4T02087.1	0	0	0	0	0	1.09607	-23.4043	2.09799e-09	2.47695e-07	yes	down	Brefeldin A-inhibited guanine nucleotide-exchange protein
SindChr3T00002.1	0.7238	0.904294	0.919494	0	0	0	11.2636	1.92032e-20	1.96833e-17	yes	up	ribonuclease H protein
SindChr3T00020.1	0.082838	0.061203	0.08912	1.06968	0.543358	0.124911	-2.84836	0.00130974	0.0206825	yes	down	Belongs to the major facilitator superfamily. Sugar transporter (TC 2.A.1.1) family
SindChr3T00028.1	20.0919	4.78815	28.3879	0.03338	0.047034	0	9.2715	2.1143e-14	7.0114e-12	yes	up	Belongs to the glycosyltransferase 8 family
SindChr3T00027.1	0.409585	0.527146	0.636509	2.32141	0.822393	2.40591	-1.80798	0.00242068	0.0322233	yes	down	Stress responsive A/B Barrel Domain
SindChr3T00104.1	1.58399	2.36462	1.53889	0.05494	0.19336	0.160926	3.56548	2.74453e-10	4.23898e-08	yes	up	.
SindChr3T00121.1	0.037669	0.39095	0.043218	0	0.012363	0	5.1412	0.00435344	0.0494808	yes	up	Glycogen recognition site of AMP-activated protein kinase
SindChr3T00147.1	3.32761	2.78929	2.49228	9.1308	6.72986	3.91495	-1.19713	0.00399713	0.0463898	yes	down	Belongs to the monovalent cation proton antiporter 1 (CPA1) transporter (TC 2.A.36) family
SindChr3T00157.2	0.967315	0.88051	0.707837	0.52222	0.421862	0.271111	1.07872	0.00208953	0.0291939	yes	up	Component of the spliceosomal U1 snRNP, which is essential for recognition of the pre-mRNA 5' splice-site and the subsequent assembly of the spliceosome. U1-C is directly involved in initial 5' splice-site recognition for both constitutive and regulated alternative splicing. The interaction with the 5' splice-site seems to precede base-pairing between the pre-mRNA and the U1 snRNA. Stimulates com…
SindChr3T00163.1	6.50022	5.52897	6.3765	1.9668	3.58946	3.31324	1.05404	0.000955617	0.0162758	yes	up	SAGA-associated factor 11
SindChr3T00170.1	0.315577	0.321465	0.059174	1.48802	0.825856	1.1291	-2.31493	0.00169847	0.0251481	yes	down	1,4-beta-D-glucanase-like
SindChr3T00180.1	0	0	0	1.65299	0	0	-22.1412	1.45813e-08	1.29452e-06	yes	down	Pentacotripeptide-repeat region of PRORP
SindChr3T00186.1	0.514301	0.055895	0.081362	0	0	0	7.61662	7.86197e-05	0.00224984	yes	up	Ribonucleotide reductase, small chain
SindChr3T00230.1	0.121299	0.25048	0.197966	0.388743	1.06092	0.641972	-1.82691	0.00152466	0.0232935	yes	down	Plastocyanin-like domain
SindChr3T00253.1	0.311866	0.469061	0.422175	0.731269	1.07412	0.989625	-1.20977	3.28376e-05	0.00108258	yes	down	zinc-finger of the FCS-type, C2-C2
SindChr3T00260.5	0.417084	0	0	0	0	0	20.1005	2.71861e-07	1.67499e-05	yes	up	nuclear protein
SindChr3T00289.1	0.649041	0.384053	0.560202	1.60135	1.86082	0.858831	-1.42454	0.00116553	0.0189084	yes	down	Transcription factor
SindChr3T00295.1	0.216395	0.393841	0.081337	0	0	0	5.58418	0.000386872	0.00796708	yes	up	Pentatricopeptide repeat-containing protein
SindChr3T00329.1	0.189191	0.306342	0.181278	1.09542	0.908864	1.08645	-2.17853	6.74556e-11	1.19773e-08	yes	down	.
SindChr3T00333.1	17.2053	12.0136	19.7135	2.64432	7.88585	5.41192	1.6306	0.00194534	0.0275895	yes	up	No apical meristem (NAM) protein
SindChr3T00346.1	74.6379	72.0289	21.1272	0.939305	8.79789	1.68951	3.90886	0.000164842	0.0041105	yes	up	Dehydrogenase
SindChr3T00353.1	11.1773	13.3048	13.596	5.47309	7.1296	5.97436	1.03727	9.32699e-10	1.22281e-07	yes	up	Protein NRT1 PTR FAMILY
SindChr3T00383.1	2.01043	0.8845	1.10568	6.08237	7.33936	4.12027	-2.11841	7.45514e-06	0.000310042	yes	down	helix loop helix domain
SindChr3T00398.3	0	0	0	0	0	0.53912	-21.8468	2.28428e-08	1.85959e-06	yes	down	magnesium transporter
SindChr3T00405.1	1.74155	2.74089	0.887173	11.5217	5.44973	4.94344	-2.03896	0.00145421	0.0224914	yes	down	Zein-binding
SindChr3T00423.1	1.47155	0.936854	0.678014	0.427071	0.327019	0.249391	1.62184	0.000449372	0.00899942	yes	up	.
SindChr3T00532.1	0.268695	0.184343	0.207927	0.046476	0.060468	0.092114	1.62946	0.00168657	0.0250048	yes	up	F-box protein SKIP16-like
SindChr3T00555.2	31.7935	28.3805	23.6196	9.49961	10.8269	8.79845	1.5256	2.92643e-17	1.83308e-14	yes	up	Anthranilate phosphoribosyltransferase
SindChr3T00557.1	0.433237	0.518199	0.595804	1.27019	3.77274	3.77781	-2.50493	5.21446e-06	0.00022788	yes	down	isoform X1
SindChr3T00563.1	2.95183	5.99879	4.01183	1.78199	1.35265	1.71129	1.40878	0.000233649	0.00544297	yes	up	LRR receptor-like serine threonine-protein kinase
SindChr3T00567.1	0.038844	0.125886	0.064167	0.337691	0.181125	0.263178	-1.73715	0.00293696	0.0373539	yes	down	Myb-related protein
SindChr3T00583.1	0.524866	0.329161	1.00345	2.74255	2.3601	4.07719	-2.30928	8.68348e-05	0.00244155	yes	down	Leucine Rich repeats (2 copies)
SindChr3T00594.1	42.1567	39.1805	51.1663	100.942	125.78	106.564	-1.3274	2.89092e-12	6.2773e-10	yes	down	The H protein shuttles the methylamine group of glycine from the P protein to the T protein
SindChr3T00605.1	0	0	0	0.493143	0.442844	0.317885	-8.56588	6.8736e-12	1.43518e-09	yes	down	Plant intracellular Ras-group-related LRR protein
SindChr3T00614.1	0.838518	0.645403	1.20322	3.70461	3.09895	1.68986	-1.64363	0.000519172	0.0100557	yes	down	.
SindChr3T00623.1	2.35976	2.68901	2.64803	0.424496	0.641488	0.427493	2.36603	6.29555e-25	1.41965e-21	yes	up	Cytochrome p450
SindChr3T00622.1	232.71	172.634	104.989	38.1171	17.4601	12.367	2.90438	3.62132e-06	0.00016564	yes	up	High-affinity nitrate transporter accessory
SindChr3T00642.2	0.108565	0.067247	0.021033	0.007013	0.008101	0	3.51867	0.00179259	0.0260809	yes	up	Belongs to the cytochrome P450 family
SindChr3T00652.1	6.95756	7.83528	5.87642	11.8416	12.5011	19.5971	-1.09883	0.0011274	0.0184163	yes	down	Galactinol--sucrose galactosyltransferase
SindChr3T00705.1	0	0	0	0.146088	0.26435	0.009713	-6.86963	0.000758053	0.0136208	yes	down	organic cation carnitine
SindChr3T00951.12	0	0	0	0.15539	0.174773	0.075552	-8.13357	1.3232e-09	1.63946e-07	yes	down	Crossover junction endonuclease
SindChr3T00988.1	81.2595	53.4685	54.5402	129.023	98.817	151.657	-1.01258	0.003606	0.043161	yes	down	Glyoxalase/Bleomycin resistance protein/Dioxygenase superfamily
SindChr3T01059.1	0.047829	0.175096	0.195014	0.819585	0.662293	0.678622	-2.27081	4.17607e-06	0.000187217	yes	down	.
SindChr3T01056.1	0.11071	0.093571	0.276571	1.50828	0.645434	0.902781	-2.66369	0.000135201	0.00349231	yes	down	.
SindChr3T01057.1	0.112559	0.136615	0.125781	1.15682	0.418544	0.762486	-2.57159	1.63763e-05	0.000602558	yes	down	.
SindChr3T01058.1	0.081533	0.19643	0.07897	1.59269	0.497235	1.06583	-3.11574	4.95226e-05	0.00151114	yes	down	.
SindChr3T01060.1	0.104746	0.126239	0.11373	0.90294	0.289539	0.604574	-2.34769	0.000216865	0.00511004	yes	down	.
SindChr3T01061.1	0.086554	0.142913	0.133427	0.875787	0.381696	0.60803	-2.28839	3.10852e-05	0.00103541	yes	down	.
SindChr3T01062.1	0.091015	0.149408	0.118982	0.846024	0.313159	0.625646	-2.23206	0.000194953	0.00469143	yes	down	.
SindChr3T01063.1	0.093207	0.124502	0.118693	0.84394	0.396055	0.656242	-2.42295	5.554e-06	0.000239929	yes	down	.
SindChr3T01064.1	0.0894	0.143747	0.154205	0.902676	0.317736	0.632536	-2.18291	0.000395635	0.0081327	yes	down	.
SindChr3T01065.1	0.081547	0.07324	0.134257	0.828821	0.398282	0.54278	-2.47137	1.47054e-05	0.000553601	yes	down	.
SindChr3T01066.1	0.140935	0.213731	0.181426	1.03686	0.610558	0.850469	-2.20899	6.12886e-07	3.42094e-05	yes	down	.
SindChr3T01150.1	0.276476	0.114952	0.356157	1.17582	0.809274	1.56295	-2.22195	0.000171685	0.00423576	yes	down	.
SindChr3T01151.1	1.78037	1.24628	3.43787	7.31454	5.05767	10.7698	-1.84931	0.00214502	0.0296877	yes	down	WD domain, G-beta repeat
SindChr3T01153.1	9.40683	9.48713	14.7978	23.566	29.2812	28.3743	-1.26721	2.27669e-05	0.000792273	yes	down	2Fe-2S iron-sulfur cluster binding domain
SindChr3T01207.1	0.583993	0.026195	2.27547	0.009792	0.025969	0.009925	5.59493	0.000128987	0.00336649	yes	up	Myo-inositol oxygenase
SindChr3T01199.1	32.0537	20.2996	27.2035	66.8543	54.3126	62.8257	-1.21278	1.87726e-05	0.000674662	yes	down	Belongs to the 'GDSL' lipolytic enzyme family
SindChr3T01316.1	2.13915	6.10762	6.42586	57.356	28.628	138.676	-3.96161	1.9994e-06	9.9091e-05	yes	down	Cupin
SindChr3T01326.2	0.310754	0.35144	0.431474	0	0	0	9.2795	5.71586e-14	1.86801e-11	yes	up	may be involved in a number of diverse aspects of plant physiology including growth and development, pest resistance, and senescence or responses to wounding
SindChr3T01333.1	10.5448	13.6337	3.0014	1.19929	1.9817	1.98013	2.3884	0.000454117	0.00907026	yes	up	Exocyst complex component EXO70A1-like
SindChr3T01331.1	117.496	98.1354	12.9645	5.72291	5.2999	4.86139	3.83923	8.64441e-06	0.000349967	yes	up	Protein of unknown function (DUF1677)
SindChr3T01348.1	0.028745	0.022116	0.069259	0.94455	0.220333	0.758608	-3.80776	3.85813e-05	0.00123214	yes	down	.
SindChr3T01349.1	0.042175	0.050858	0.105184	0.993569	0.247347	0.74171	-3.27381	0.000126778	0.00332376	yes	down	.
SindChr3T01350.1	0.069329	0.030249	0.059997	0.88498	0.169449	0.731107	-3.27947	0.000361095	0.00758165	yes	down	.
SindChr3T01351.1	0.060286	0.172701	0.015322	0.962076	0.303005	0.819165	-2.86649	0.00113988	0.018559	yes	down	.
SindChr3T01352.1	0.033418	0.093151	0.082963	1.54049	0.222944	0.899951	-3.5062	0.000332544	0.00718283	yes	down	.
SindChr3T01353.1	0.173027	0.140494	0.106401	1.96922	0.552552	2.00608	-3.42024	2.23125e-06	0.000109143	yes	down	.
SindChr3T01354.1	0.068048	0.02878	0.093913	1.0083	0.217034	0.85465	-3.39616	0.000184431	0.00450101	yes	down	.
SindChr3T01355.1	0.227858	0.172706	0.158993	2.32436	0.592948	2.30876	-3.16499	3.83664e-05	0.00123067	yes	down	.
SindChr3T01356.1	0.089945	0.048584	0.121828	1.70276	0.33478	1.20934	-3.46022	0.000162209	0.00406424	yes	down	.
SindChr3T01357.1	0.095564	0.03151	0.07788	1.5037	0.226923	1.00596	-3.52245	0.000346513	0.00741353	yes	down	.
SindChr3T01370.1	33.1084	13.6329	34.9128	5.00399	3.93665	6.27788	2.41696	4.70669e-06	0.000208869	yes	up	Transcription factor
SindChr3T01431.1	0.155716	0.093445	0.13299	0.053224	0.032255	0.036389	1.57696	0.000489436	0.00962231	yes	up	Pentatricopeptide repeat-containing protein
SindChr3T01463.1	0.029762	0.049217	0.242319	0.006215	0.002052	0.013377	3.75379	0.0014622	0.022584	yes	up	serine threonine-protein kinase At1g54610
SindChr3T01505.1	1.04029	1.62627	1.86578	0.760616	0.579223	0.612052	1.20395	0.000909097	0.0157677	yes	up	Belongs to the complex I LYR family
SindChr3T01511.1	0.273812	0.557321	0.328188	0.054381	0.125098	0.064076	2.22618	1.94931e-05	0.000695521	yes	up	Belongs to the ClpA ClpB family
SindChr3T01551.1	0.076126	0.031158	0.054276	0	0	0	5.26054	0.000222296	0.00520288	yes	up	Protein of unknown function (DUF563)
SindChr3T01565.1	0.277082	0.284351	0.444475	0.989612	0.812773	1.4612	-1.68818	0.000120574	0.00319124	yes	down	transcription factor
SindChr3T01579.1	0.302382	0.916007	3.39689	3.19675	21.0399	46.278	-3.93918	0.00185394	0.026699	yes	down	Cytochrome p450
SindChr3T01581.1	2.66004	2.61906	3.44374	6.44267	5.38851	9.41931	-1.29452	0.000333036	0.00718656	yes	down	Zinc finger protein
SindChr3T01585.2	0	1.39709	0	0	0	0	21.8838	2.14803e-08	1.76139e-06	yes	up	Agmatine deiminase
SindChr3T01591.1	7.07242	4.82583	2.95934	15.8628	12.3615	10.606	-1.38736	0.00190652	0.0271309	yes	down	Alpha-1,4-glucan-protein synthase (UDP-forming)
SindChr3T01627.1	73.7191	24.9845	39.1509	13.3259	19.502	14.2792	1.5572	0.00339487	0.0412915	yes	up	.
SindChr3T01675.1	1.16807	1.60659	1.69457	0.518533	0.868472	0.445739	1.28754	0.000479867	0.00947549	yes	up	.
SindChr3T01688.1	3.80477	9.02479	3.7101	13.9285	24.6559	28.8549	-2.03497	0.000369594	0.0076956	yes	down	Mediates both low-affinity uptake and efflux of sugar across the membrane
SindChr3T01711.1	0.02284	0	0	0.199712	3.43701	0.312147	-7.07024	0.000438339	0.00881762	yes	down	Long chain base biosynthesis protein
SindChr3T01721.1	45.6329	70.0408	53.9325	25.6412	34.5675	24.1521	1.01074	0.000168098	0.0041655	yes	up	Belongs to the protein kinase superfamily
SindChr3T01749.1	3.21479	1.77332	1.01512	0.179899	0.440861	0.104096	3.05523	6.04638e-05	0.00179639	yes	up	NUDIX domain
SindChr3T01843.1	0.571993	0.849233	0.856797	0.051139	0.088908	0.051516	3.51951	1.22266e-14	4.11507e-12	yes	up	Acetyltransferase (GNAT) family
SindChr3T01844.1	5.31623	6.44689	6.61626	12.3281	11.9167	13.6246	-1.04683	5.61027e-09	5.69093e-07	yes	down	Photosynthetic NDH subunit of subcomplex B 1, chloroplastic
SindChr3T01846.1	2.73511	1.9737	1.80408	0.295938	1.07222	0.612315	1.73199	0.00245046	0.0325046	yes	up	WRKY transcription factor
SindChr3T01850.1	0.876218	1.57069	0.279972	0.066337	0.166174	0.033917	3.32378	0.000282341	0.00631	yes	up	Arabidopsis phospholipase-like protein (PEARLI 4)
SindChr3T01857.1	0.209108	3.65552	0.064999	0.008438	0.030192	0.064932	5.14032	0.00113702	0.0185258	yes	up	Leucine Rich Repeat
SindChr3T01860.1	0.379271	0.743608	0.348584	4.36325	2.47926	1.66217	-2.52806	1.6804e-05	0.00061572	yes	down	Belongs to the MIP aquaporin (TC 1.A.8) family
SindChr3T01877.1	0.00219	0	0	0.238893	0.045955	0.200253	-7.02446	5.14131e-06	0.00022512	yes	down	Pentacotripeptide-repeat region of PRORP
SindChr3T01890.1	0.090735	0.280812	0.572642	1.18058	1.98389	1.8581	-2.38024	0.00136586	0.021389	yes	down	Calcineurin subunit
SindChr3T01903.1	0.717501	0.804037	0.860111	0.193667	0.311011	0.054502	2.06294	0.000912324	0.0157889	yes	up	Phosphoribosyl transferase domain
SindChr3T01928.1	0.050935	0.076512	1.15122	0	0	0	7.58956	0.000973214	0.0165007	yes	up	Plant lipid transfer protein / seed storage protein / trypsin-alpha amylase inhibitor domain family
SindChr3T01933.1	1.97111	1.63548	2.35451	0.437824	0.288319	0.285766	2.55344	4.97306e-15	1.86904e-12	yes	up	Pentatricopeptide repeat-containing protein
SindChr3T01984.1	2.05022	2.76514	5.44891	0.919288	0.806259	0.43053	2.24425	0.000107309	0.00290145	yes	up	Potato inhibitor I family
SindChr3T01991.1	6.02246	9.26915	4.39005	1.00049	0.935792	0.264469	3.16564	1.54631e-06	7.83578e-05	yes	up	May act early in the ethylene signal transduction pathway, possibly as an ethylene receptor, or as a regulator of the pathway
SindChr3T02016.1	1.44896	1.5879	1.29577	4.55389	2.44993	3.38308	-1.26829	0.000313246	0.00682483	yes	down	Belongs to the protein kinase superfamily
SindChr3T02033.1	0.617217	0.53176	0.557064	1.33155	1.10421	1.2047	-1.09594	1.85109e-08	1.56337e-06	yes	down	EXS family
SindChr3T02043.1	0.01249	0.008363	0	1.29501	1.13901	0.479207	-6.24404	2.35962e-07	1.4618e-05	yes	down	.
SindChr3T02044.1	0.016063	0.03831	0.039678	0.330734	0.127085	0.287521	-2.9551	1.02905e-05	0.000407822	yes	down	Encoded by
SindChr3T02061.1	0.345116	0.151589	0.068367	0	0	0	6.51144	4.54182e-05	0.00140684	yes	up	.
SindChr3T02069.1	1420.58	1089.99	780.938	108.87	463.525	204.103	2.10386	0.0013863	0.021634	yes	up	Pathogenesis-related protein Bet v I family
SindChr3T02081.1	10.36	17.8816	21.8131	8.1417	8.24191	7.64474	1.05785	0.00411899	0.0473894	yes	up	Golgin subfamily A member 6-like protein
SindChr3T02083.1	0.340878	0.257824	0.517548	2.3899	3.75627	5.59415	-3.3845	2.82948e-10	4.26666e-08	yes	down	F-box domain
SindChr3T02094.1	1.87739	3.16075	0.101422	0	0.023702	0.078233	5.50577	0.000920465	0.0159053	yes	up	synthase
SindChr3T02102.1	0.988917	0	0	0	0	0	21.7046	2.79968e-08	2.23875e-06	yes	up	Purple acid phosphatase
SindChr3T02121.1	1.25792	0.539615	1.83635	0.301604	0.366552	0.325414	1.87556	0.000775602	0.0138732	yes	up	Domain of unknown function (DUF3883)
SindChr3T02126.1	0.357116	0.133999	0.282215	0	0	0	6.96542	5.09549e-07	2.93121e-05	yes	up	Lysine methyltransferase
SindChr3T02158.1	0.101284	0.117153	0.013294	0	0	0	5.88767	0.000828162	0.0146013	yes	up	Belongs to the cytochrome P450 family
SindChr3T02175.1	1.68222	2.14987	1.86794	0.655331	0.945498	1.06094	1.0906	0.000126858	0.00332376	yes	up	Belongs to the pirin family
SindChr3T02177.1	1.38824	2.5812	2.11771	4.23401	5.87157	6.3811	-1.43933	8.32825e-05	0.00235636	yes	down	Belongs to the GRAS family
SindChr3T02238.1	5.01268	3.65606	3.55755	1.32019	2.23532	1.54642	1.26817	5.55406e-05	0.0016677	yes	up	Leucine Rich Repeat
SindChr3T02245.2	0.098557	0.121244	0.161475	0.035851	0.066625	0.015134	1.6745	0.00360276	0.0431553	yes	up	DNA polymerase I
SindChr3T02275.1	0.314482	0.330338	0.532818	0.137567	0.143613	0.074304	1.71494	0.000108543	0.00291858	yes	up	Belongs to the cytochrome P450 family
SindChr3T02299.1	4.05142	2.20058	4.84101	0.148754	0.857411	0.377934	3.01688	6.98157e-05	0.00203404	yes	up	Auxin-Regulated Gene Involved in Organ
SindChr3T02307.1	0.113083	0.065871	0.062054	0.182104	0.206941	0.216242	-1.3275	0.000167618	0.00416276	yes	down	Methylenetetrahydrofolate reductase
SindChr3T02324.1	5.24334	6.84866	4.01013	16.696	10.9847	9.10564	-1.19629	0.00238048	0.0318575	yes	down	A reductase
SindChr3T02361.1	38.2613	31.6611	25.6868	3.4906	6.40415	9.72451	2.27615	7.65654e-06	0.000316218	yes	up	Gigantea-like
SindChr3T02362.1	0.081701	0.07386	0.081146	0	0	0.015663	3.76666	0.000158983	0.00400565	yes	up	Carboxypeptidase D
SindChr3T02379.1	5.51909	3.0894	0	0	0	0	11.1751	0.00357973	0.0430293	yes	up	CS domain
SindChr3T02395.2	0.15902	0.252061	0.154007	1.21006	0.347333	0.853527	-2.10202	0.000839183	0.014738	yes	down	Domain found in Dishevelled, Egl-10, and Pleckstrin
SindChr3T02431.1	2.01832	3.30578	3.09895	11.41	6.73532	16.7955	-2.06998	4.85408e-05	0.00148925	yes	down	.
SindChr3T02433.1	18.4489	15.272	17.7397	7.22002	8.00664	7.73757	1.16344	1.09954e-14	3.81456e-12	yes	up	Microsomal signal peptidase 12 kDa subunit (SPC12)
SindChr3T02462.1	9.49224	4.59142	10.2964	25.3537	28.9681	27.9263	-1.74962	2.89004e-05	0.000974146	yes	down	Plastocyanin-like domain
SindChr3T02491.1	12.8251	11.7908	11.5294	42.2654	42.1997	105.096	-2.40812	5.70192e-06	0.000244446	yes	down	Transferase family
SindChr3T02493.1	0.823934	0.784197	1.39504	2.74553	1.89294	2.77734	-1.30737	0.00122065	0.0196192	yes	down	Rhamnogalacturonate lyase family
SindChr3T02515.1	25.7672	30.3306	25.4163	5.75155	9.95642	7.45788	1.81942	1.51091e-11	2.93716e-09	yes	up	Leucine rich repeat N-terminal domain
SindChr3T02545.1	3.88712	5.16899	4.09132	11.0447	6.76418	15.0186	-1.3355	0.00230802	0.0312587	yes	down	Ocs element-binding factor 1-like
SindChr3T02549.1	7.91351	4.06075	6.69831	2.15052	3.17918	1.98599	1.36024	0.000748086	0.0135061	yes	up	Uncharacterised conserved protein UCP031279 (InterPro IPR016972)
SindChr3T02555.1	0	0	1.12789	0	0	0	22.3391	1.08631e-08	1.01645e-06	yes	up	WD40 repeats
SindChr3T02558.1	1.83595	1.40314	1.6194	0.877661	0.481522	0.48062	1.39066	0.000284188	0.006345	yes	up	maturation of SSU-rRNA
SindChr3T02573.1	3.75588	6.57644	2.69757	0.496458	0.813979	1.13852	2.39269	1.72329e-05	0.000627789	yes	up	Adenine phosphoribosyltransferase
SindChr3T02574.1	129.81	68.2029	62.5258	4.25796	16.0967	8.67994	3.18194	1.1745e-06	6.10255e-05	yes	up	Zinc finger protein
SindChr3T02599.1	27.0395	18.4563	17.9024	4.54806	10.5773	6.43461	1.56797	0.000329071	0.00711462	yes	up	Subtilase family
SindChr3T02600.1	18.5633	17.6234	13.7459	3.06644	7.89475	7.75398	1.41681	0.00354699	0.042706	yes	up	Subtilase family
SindChr3T02624.1	1.23952	0.587115	0.71241	0.150614	0.38923	0.1505	1.85732	0.00225559	0.030841	yes	up	Transcription factor
SindChr3T02634.1	5.17708	9.23038	7.53088	15.8145	21.3867	19.2344	-1.3633	1.37003e-05	0.000522744	yes	down	Belongs to the cytochrome P450 family
SindChr3T02650.1	9.71283	10.0792	8.01308	2.00334	2.54077	0.922143	2.35003	1.12316e-07	7.58301e-06	yes	up	.
SindChr3T02646.1	18.8014	20.0862	15.4714	1.00101	2.13788	2.26086	3.32467	1.70571e-15	7.39686e-13	yes	up	Carboxylesterase family
SindChr3T02647.1	0.089395	0.09063	0.684515	4.57417	3.72497	3.90567	-3.80572	9.75625e-05	0.00268625	yes	down	phosphatidylglycerol acyl-chain remodeling
SindChr3T02653.1	23.4362	32.421	25.7722	9.46241	8.87453	6.97651	1.6885	1.44969e-13	4.24478e-11	yes	up	Protein of unknown function (DUF1645)
SindChr3T02655.1	100.378	81.6832	78.9276	11.3647	9.30154	16.133	2.81437	1.67393e-16	8.20587e-14	yes	up	Myb-like DNA-binding domain
SindChr3T02657.3	2.80014	3.20271	2.81617	1.22563	1.61352	1.28689	1.09679	7.18862e-12	1.47367e-09	yes	up	Belongs to the cytochrome P450 family
SindChr3T02683.1	0.127994	0.144275	0.149303	0.998266	1.19312	1.00158	-2.86208	1.47177e-20	1.5804e-17	yes	down	Belongs to the MT-A70-like family
SindChr3T02684.1	0.376237	0.161348	0.115728	0.787529	0.682818	1.41527	-2.14135	0.00118547	0.0191629	yes	down	cysteine-rich RLK (RECEPTOR-like protein kinase) 8
SindChr3T02685.1	12.2178	5.90547	17.3804	2.07991	3.11675	1.10385	2.51369	7.41935e-05	0.00213401	yes	up	Belongs to the FPP GGPP synthase family
SindChr3T02719.1	2.42007	0.078648	4.38853	0	0	0.022145	8.06512	4.7338e-05	0.0014563	yes	up	.
SindChr3T02737.1	9.14512	26.2666	10.6934	3.58841	6.03513	4.51172	1.7043	0.00247507	0.0327348	yes	up	Belongs to the thioredoxin family
SindChr3T02778.1	20.3849	6.2332	11.0909	60.4932	95.7397	86.9347	-2.68295	2.62956e-06	0.000126432	yes	down	Gibberellin regulated protein
SindChr3T02782.1	9.65145	11.6507	6.07769	34.7226	24.4976	18.5306	-1.50931	0.00037066	0.00770357	yes	down	Tubulin is the major constituent of microtubules. It binds two moles of GTP, one at an exchangeable site on the beta chain and one at a non-exchangeable site on the alpha chain
SindChr3T02796.1	1.56558	1.1497	1.34119	3.38457	3.14612	3.78337	-1.34925	6.74362e-09	6.72267e-07	yes	down	Belongs to the 'GDSL' lipolytic enzyme family
SindChr3T02809.1	0	0	0	1.13508	0.11868	0.331649	-8.18335	9.59372e-06	0.0003829	yes	down	prolyl 4-hydroxylase
SindChr3T02842.1	0.044754	0.016487	0.1848	2.0748	1.04323	0.222725	-3.65715	0.00176936	0.0258414	yes	down	Protein of unknown function (DUF677)
SindChr3T02859.1	0.359552	0.275505	0.323701	0.071842	0.092573	0.032807	2.10461	1.21723e-05	0.000470816	yes	up	PDDEXK-like family of unknown function
SindChr3T02907.1	26.1579	37.0777	26.8941	48.43	70.0834	110.057	-1.35363	0.0022635	0.030841	yes	down	Belongs to the aldehyde dehydrogenase family
SindChr3T02926.1	0	0.124643	0.103973	1.7466	1.65114	1.57774	-4.41379	2.59581e-05	0.00089095	yes	down	Catalyzes the formation of 5-oxoproline from gamma- glutamyl dipeptides and plays a significant role in glutathione (GSH) homeostasis
SindChr3T02945.1	10.9458	2.71681	4.48127	0.160718	0.424963	0.053733	4.79573	1.86597e-07	1.18863e-05	yes	up	(at)src2,src2
SindChr3T02941.1	0	0	0	0.357405	0.026806	0.309517	-7.1953	0.000133533	0.00345704	yes	down	Thaumatin family
SindChr3T02982.1	5.11326	6.31313	3.71951	2.85564	2.44963	2.12561	1.02324	0.000577257	0.0109942	yes	up	Leucine Rich Repeat
SindChr3T03008.1	18.1802	16.0413	14.2145	0.082711	0.008148	0.043212	8.43635	8.20988e-27	2.64475e-23	yes	up	Plant phosphoribosyltransferase C-terminal
SindChr2T00017.1	0.057686	0.093153	0.089343	0.035003	0.029741	0.029968	1.3149	0.00291642	0.0371766	yes	up	Whirly transcription factor
SindChr2T00030.1	0	0	0	0.084782	0.308024	0.404133	-5.09917	0.00150182	0.0230695	yes	down	.
SindChr2T00031.1	0	0	0	0.268242	0.12205	0.211972	-5.05115	0.000291381	0.00645447	yes	down	.
SindChr2T00072.1	1.95555	1.87864	2.62101	6.18046	4.79585	7.30318	-1.50769	2.99436e-06	0.00013951	yes	down	Polysaccharide biosynthesis
SindChr2T00114.1	0.079091	0.058005	0.128159	0.35942	0.185318	0.431691	-1.84973	0.00177625	0.0258916	yes	down	.
SindChr2T00118.1	2.67123	5.44698	2.16538	13.9118	10.1097	8.11508	-1.64938	0.00123548	0.0197588	yes	down	basic region leucin zipper
SindChr2T00122.1	1.03824	1.54409	2.64603	0.617061	0.630029	0.597081	1.50357	0.00130798	0.0206825	yes	up	Belongs to the iron ascorbate-dependent oxidoreductase family
SindChr2T00131.1	3.90183	0	0	0	0	0	21.5064	3.72176e-08	2.84494e-06	yes	up	Transcription factor
SindChr2T00168.1	2.4791	2.34157	1.23715	7.95892	5.73229	4.24487	-1.56827	0.000492808	0.00967172	yes	down	Calcium-dependent protein kinase
SindChr2T00228.1	35.4864	31.9469	21.6567	132.371	63.0525	63.269	-1.54534	0.0013131	0.020721	yes	down	Nitrate reductase is a key enzyme involved in the first step of nitrate assimilation in plants, fungi and bacteria
SindChr2T00247.1	154.852	149.668	93.1481	74.8516	47.9173	41.7629	1.26846	0.00149276	0.022946	yes	up	Transmembrane amino acid transporter protein
SindChr2T00251.1	6.31132	7.07709	17.8362	35.7363	26.1145	51.0564	-1.86285	0.00288191	0.0368825	yes	down	Belongs to the iron ascorbate-dependent oxidoreductase family
SindChr2T00253.1	7.3888	8.65459	7.57444	21.4556	12.6484	21.8725	-1.25498	0.000290944	0.00645113	yes	down	.
SindChr2T00268.1	0	0	0	0	0	0.78493	-23.6447	1.43618e-09	1.7601e-07	yes	down	N-terminal C2 in EEIG1 and EHBP1 proteins
SindChr2T00303.1	0	0	0	0.064007	0.02823	0.069536	-5.32763	0.000206125	0.00489791	yes	down	Serine threonine-protein phosphatase 7 long form homolog
SindChr2T00304.1	0.183009	0.05614	0.048477	0.96268	0.866445	2.27971	-3.8157	1.66433e-06	8.36945e-05	yes	down	.
SindChr2T00302.1	40.8077	27.1232	35.7864	7.94268	8.1978	8.02955	2.10146	4.975e-19	4.48745e-16	yes	up	DNA-binding domain in plant proteins such as APETALA2 and EREBPs
SindChr2T00315.1	59.7059	64.6388	49.1356	5.62907	16.0125	7.22723	2.60303	1.74411e-07	1.12707e-05	yes	up	Glutathione S-transferase F9-like
SindChr2T00452.1	1.98681	1.80864	1.65214	0.414755	1.02973	0.601077	1.40681	0.000431528	0.00872732	yes	up	.
SindChr2T00479.1	29.927	30.1444	35.9038	71.3477	70.6453	57.5334	-1.05391	5.25387e-10	7.45125e-08	yes	down	A reductase
SindChr2T00498.1	47.8413	83.7428	63.7139	18.5886	24.407	28.7032	1.43941	3.85904e-05	0.00123214	yes	up	ADP-D-ribose binding
SindChr2T00502.1	0	0	0	0.037382	0.070011	0.082653	-4.59601	0.00101601	0.0170343	yes	down	.
SindChr2T00506.1	1.59101	1.75665	1.3208	0.787625	1.00117	0.548245	1.00444	0.000877279	0.0152988	yes	up	Pentatricopeptide repeat-containing protein
SindChr2T00513.1	3.7345	2.05373	3.04117	0.614184	1.12622	0.745095	1.83452	5.67451e-06	0.000244446	yes	up	Arabidopsis protein of unknown function
SindChr2T00512.4	0	0	3.37088	0	0	0	22.9011	4.60225e-09	4.82701e-07	yes	up	Alcohol dehydrogenase GroES-like domain
SindChr2T00519.1	0.740121	0.231679	0.493145	1.64534	1.69741	1.88262	-1.83582	0.000277999	0.00625013	yes	down	auxin-responsive
SindChr2T00553.1	4.09781	1.06816	0.060605	0.062635	0.019015	0.058687	5.1052	0.000205701	0.00489299	yes	up	Pentatricopeptide repeat-containing protein
SindChr2T00560.1	2.32756	2.08065	1.9124	0.99124	1.23613	0.704755	1.11338	4.19024e-05	0.00131785	yes	up	Protein kinase domain
SindChr2T00590.1	56.8495	57.1874	49.255	1.61471	14.4588	3.68204	3.07967	0.000442784	0.00889116	yes	up	.
SindChr2T00588.1	26.7307	32.4459	28.6853	2.23122	12.0031	2.89452	2.38718	0.00177075	0.0258449	yes	up	.
SindChr2T00589.1	264.552	274.626	265.122	27.8591	131.205	35.311	2.07852	0.00353834	0.0426594	yes	up	.
SindChr2T00638.1	12.0221	11.3744	4.48767	25.0568	27.641	28.8701	-1.55395	0.00128482	0.0203982	yes	down	Mediates both low-affinity uptake and efflux of sugar across the membrane
SindChr2T00662.2	16.0439	3.01715	4.53395	0.397956	0	0.280943	5.08456	0.0029605	0.0375263	yes	up	TOM1-like protein 2
SindChr2T00696.1	7.86496	12.9867	5.36451	2.00027	1.88463	2.01157	2.14321	4.3626e-07	2.56189e-05	yes	up	Belongs to the iron ascorbate-dependent oxidoreductase family
SindChr2T00711.1	0.413503	0.385093	0.401121	0.945076	0.807724	2.05486	-1.67916	0.00121431	0.019558	yes	down	Beta-galactosidase
SindChr2T00766.1	0.774623	0.569547	0.483684	0.119882	0.179813	0.174229	1.93104	2.77006e-08	2.22295e-06	yes	up	ATHILA ORF-1 family
SindChr2T00815.1	0.443935	0.269515	0.402195	0.91848	0.905853	1.01646	-1.3518	1.68628e-05	0.000616298	yes	down	.
SindChr2T00894.1	8.40121	8.25708	8.10635	34.1595	14.9604	32.9471	-1.74357	0.000120484	0.00319124	yes	down	Potato inhibitor I family
SindChr2T00938.1	3.07373	3.86321	4.58812	9.35513	9.12133	8.38668	-1.21981	4.82999e-08	3.49091e-06	yes	down	Belongs to the cyclin family
SindChr2T00941.1	0.090752	0.13339	0.052346	0	0	0	4.48667	0.0023444	0.031555	yes	up	GRF zinc finger
SindChr2T00937.2	0	0	0	0.18867	0.526549	0.206461	-5.8236	4.41142e-05	0.0013759	yes	down	Serine threonine-protein phosphatase 7 long form homolog
SindChr2T00956.1	1.50031	1.73338	1.3163	39.008	5.52172	29.422	-4.04031	6.76399e-07	3.72929e-05	yes	down	MFP1 attachment factor
SindChr2T00959.1	0.055938	0.176901	0.050557	0.297459	1.35296	2.89984	-3.96145	0.000107994	0.00290952	yes	down	Belongs to the cytochrome P450 family
SindChr2T00960.1	0.072129	0.159728	0.103511	0.900714	0.333861	0.687876	-2.45373	7.69004e-05	0.00220624	yes	down	Yippee zinc-binding/DNA-binding /Mis18, centromere assembly
SindChr2T01001.1	34.3934	14.2276	9.49742	0.719206	5.70907	0.942892	3.01645	0.00363034	0.0433143	yes	up	ZINC FINGER protein
SindChr2T01017.1	0.064909	0.091251	0.08614	0.155414	0.232053	0.291088	-1.44256	0.00287871	0.0368625	yes	down	.
SindChr2T01027.1	6.25812	2.94637	4.19545	14.3175	13.0667	14.2532	-1.63634	1.857e-05	0.000668936	yes	down	Protein PHLOEM PROTEIN 2-LIKE
SindChr2T01043.5	0.040967	0.115997	0.052767	0.002591	0	0.001724	4.75375	0.000106396	0.00288368	yes	up	Integrator complex subunit
SindChr2T01052.2	0.06441	0	0.024326	0.233839	0.239678	0.397678	-3.05467	0.00101287	0.0170069	yes	down	.
SindChr2T01064.1	0.211685	0.457113	0.246482	0.645694	1.15045	1.27703	-1.74302	0.000494255	0.00968303	yes	down	.
SindChr2T01089.1	0.276143	0.073313	0.02224	1.28325	1.17205	0.968264	-3.18243	0.000749711	0.013514	yes	down	.
SindChr2T01091.1	0	0	0	0.474846	1.22756	1.02299	-10.0014	3.90886e-13	1.01316e-10	yes	down	.
SindChr2T01128.1	11.5295	14.5044	7.3352	2.57518	6.32506	3.30314	1.46146	0.00382699	0.0449238	yes	up	synthase 2
SindChr2T01138.1	0.336307	1.59215	4.92209	0	0.110823	0	5.79101	0.00113428	0.0184945	yes	up	.
SindChr2T01155.1	5.33972	6.47919	1.57333	0.180696	1.27409	0.358229	2.86553	0.00197266	0.0278544	yes	up	Cotton fibre expressed protein
SindChr2T01160.1	17.7267	0.111599	15.6214	0.129101	0.165425	0.131469	6.27266	1.43277e-05	0.000542097	yes	up	Protein YIPF6 homolog
SindChr2T01180.1	6.1841	7.16389	3.90596	0.655316	1.70562	1.58913	2.12298	4.55629e-05	0.00140939	yes	up	RuBisCO catalyzes two reactions the carboxylation of D- ribulose 1,5-bisphosphate, the primary event in carbon dioxide fixation, as well as the oxidative fragmentation of the pentose substrate. Both reactions occur simultaneously and in competition at the same active site
SindChr2T01262.1	0.038532	0.087982	0.033342	0	0	0	5.28145	0.000317044	0.00688762	yes	up	MatE
SindChr2T01266.1	0.023047	0.002898	0.001424	0.081864	0.191097	0.252997	-3.80196	5.27213e-05	0.00159579	yes	down	Belongs to the multi antimicrobial extrusion (MATE) (TC 2.A.66.1) family
SindChr2T01292.4	0.046994	0.07334	0.038782	0	0.007549	0	3.69863	0.00215568	0.0297859	yes	up	Belongs to the DHHC palmitoyltransferase family
SindChr2T01307.1	0	0.370458	0	0	0	0	20.8222	1.00442e-07	6.86351e-06	yes	up	disease resistance
SindChr2T01313.1	1.61607	2.37758	1.43284	7.75737	4.42692	4.655	-1.64151	5.23836e-05	0.0015877	yes	down	Phosphatidylinositol 3- and 4-kinase
SindChr2T01333.1	0	0	0	0.040942	0.382321	0.116912	-7.5526	3.35577e-05	0.0011031	yes	down	Actin-binding domain of plant-specific actin-binding protein
SindChr2T01358.1	0	0	0	0.112672	0.062439	0.135324	-7.01124	2.43718e-07	1.50571e-05	yes	down	Wall-associated receptor
SindChr2T01365.1	1.22466	0.417707	1.13538	5.80672	4.80546	7.96308	-2.74176	1.58562e-06	8.01696e-05	yes	down	Conserved gene of
SindChr2T01378.1	0.985145	0.578796	0.713427	0.260409	0.391569	0.289133	1.27611	0.000226471	0.00529214	yes	up	Belongs to the phosphohexose mutase family
SindChr2T01382.1	0.777567	0.974146	1.09739	3.51518	3.53226	3.99508	-1.95516	1.59864e-18	1.28748e-15	yes	down	Protein NRT1 PTR FAMILY 7.3-like
SindChr2T01413.1	0.03307	0	0	1.0785	1.07078	0.12009	-6.02598	0.000218278	0.00512726	yes	down	Vesicle-associated protein
SindChr2T01417.1	0.623435	0.367736	0.188524	3.86756	2.23003	0.735635	-2.4998	0.0023321	0.0314527	yes	down	RING-type zinc-finger
SindChr2T01445.1	0.453978	0.651971	0.592199	0.201895	0.081599	0.264103	1.60341	0.00379569	0.044695	yes	up	Reverse transcriptase-like
SindChr2T01450.1	0.035023	0.008358	0	0.185232	0.183346	0.086049	-3.12977	0.000748599	0.0135061	yes	down	Phosphatidylinositol-glycan biosynthesis class X
SindChr2T01455.1	13.5798	11.2234	10.8866	4.6837	6.48213	4.85641	1.15915	2.88556e-08	2.28314e-06	yes	up	.
SindChr2T01456.1	3.23862	2.30014	2.68115	0.9899	0.962599	1.30075	1.32914	2.73322e-06	0.000130305	yes	up	.
SindChr2T01499.1	5.46292	4.62498	4.26925	11.6951	15.2305	6.49191	-1.20678	0.00242365	0.0322439	yes	down	Plastocyanin-like domain
SindChr2T01503.2	2.56851	0.093488	0.033917	0	0.012844	0.0347	5.78541	0.0034532	0.0418592	yes	up	.
SindChr2T01522.1	0.025525	0	0	0.143392	0.339357	0.264099	-4.87718	1.83837e-05	0.000663284	yes	down	No apical meristem (NAM) protein
SindChr2T01529.1	5.84518	5.71508	5.14508	0.683542	1.63985	0.770535	2.44168	1.13136e-08	1.04988e-06	yes	up	.
SindChr2T01547.1	1.50835	1.55249	2.01441	4.42628	3.8913	6.22419	-1.52758	4.09724e-06	0.000184417	yes	down	EamA-like transporter family
SindChr2T01578.1	7.6019	9.27276	6.34427	21.9143	11.8944	26.1709	-1.38636	0.00183511	0.0265608	yes	down	GEM-like protein 8
SindChr2T01579.1	5.1876	6.14535	3.55291	17.9447	9.97019	17.2796	-1.61637	0.000126907	0.00332376	yes	down	GEM-like protein 8
SindChr2T01580.1	3.57018	4.97742	3.54211	13.6394	7.97142	12.8081	-1.52129	2.98115e-05	0.000998883	yes	down	GEM-like protein 8
SindChr2T01651.1	0.388441	0.476863	0.558077	1.59068	0.825665	0.89297	-1.2168	0.00393197	0.0458696	yes	down	RNA recognition motif. (a.k.a. RRM, RBD, or RNP domain)
SindChr2T01668.1	0.13297	0.384089	0.635899	1.3347	2.21373	4.23071	-2.73254	0.000558725	0.0107228	yes	down	Belongs to the DEFL family
SindChr2T01690.1	0.270815	0.074495	0.106111	0.930533	1.36644	0.896978	-2.78059	3.60459e-06	0.000165211	yes	down	Belongs to the peroxidase family. Classical plant (class III) peroxidase subfamily
SindChr2T01708.2	0	0	0	0.12716	0.12446	0.062257	-6.15387	3.57199e-06	0.000164338	yes	down	Phytanoyl-CoA dioxygenase
SindChr2T01710.1	0.899971	0.424337	0.703118	5.66189	9.20305	3.93387	-3.1893	4.27216e-10	6.2153e-08	yes	down	Belongs to the GroES chaperonin family
SindChr2T01731.1	1.60899	5.35379	2.63295	0.927498	0.254074	0.68731	2.33488	0.00199839	0.0280946	yes	up	heavy metal transport detoxification superfamily protein
SindChr2T01739.1	24.8351	19.1435	15.4588	3.58441	4.14229	4.04206	2.33185	1.17633e-17	8.55686e-15	yes	up	.
SindChr2T01742.1	56.3431	58.5947	84.0275	5.14978	9.1521	10.4296	3.00759	3.73773e-13	9.91598e-11	yes	up	Ribose 5-phosphate isomerase A (phosphoriboisomerase A)
SindChr2T01746.1	0.884796	1.88876	1.25908	4.16479	3.39435	3.7266	-1.49034	8.99886e-05	0.00250833	yes	down	RING FYVE PHD zinc finger superfamily protein
SindChr2T01750.1	9.90509	5.20115	0.904427	0.169432	0.603047	0.197082	4.05157	8.70267e-05	0.0024439	yes	up	Domain of unknown function (DUF4228)
SindChr2T01752.1	33.5194	35.2288	19.2446	61.1697	51.9613	85.9618	-1.19152	0.00399937	0.0463919	yes	down	S-adenosylmethionine-dependent methyltransferase
SindChr2T01796.1	0.146671	0.210475	0.257796	1.57798	1.30601	0.48309	-2.43413	4.02479e-05	0.00127438	yes	down	Protein of unknown function (DUF789)
SindChr2T01798.1	4.45133	6.69706	3.91047	1.60079	2.72177	1.5251	1.36971	0.000410299	0.00835039	yes	up	Core-2/I-Branching enzyme
SindChr2T01808.1	113.828	112.879	124.322	25.8593	22.192	22.3655	2.31518	1.02381e-57	2.30869e-53	yes	up	transcription factor
SindChr2T01821.1	1.42872	2.28101	2.32292	4.347	3.9052	5.38132	-1.18296	0.000379002	0.00784802	yes	down	Zinc finger protein CONSTANS-like
SindChr2T01831.1	2.63909	2.34039	1.99633	5.89493	5.79238	5.73521	-1.31943	2.07447e-15	8.50534e-13	yes	down	Transcription factor
SindChr2T01836.1	20.9569	16.8218	16.9394	3.33575	3.16418	2.79187	2.55645	1.06134e-44	7.97771e-41	yes	up	Carboxylesterase family
SindChr2T01843.1	35.283	68.9981	45.219	17.9831	26.6519	17.857	1.26159	0.000774839	0.0138732	yes	up	Tryptophan/tyrosine permease family
SindChr2T01849.1	28.1814	46.632	27.3761	8.07487	10.6903	14.8325	1.59396	0.000136892	0.00353195	yes	up	AP2 ERF and B3 domain-containing transcription
SindChr2T01852.1	0.377198	0.308145	0.433283	0.13183	0.048463	0.099636	1.95556	5.31644e-05	0.00160705	yes	up	GC-rich sequence DNA-binding factor-like protein
SindChr2T01896.1	0.73645	0.434537	0.622297	0.103898	0.138969	0.095505	2.37791	3.40834e-10	5.05645e-08	yes	up	.
SindChr2T01917.1	0.090978	0.169625	0.094654	0.263765	0.570386	0.426869	-1.77831	0.00038969	0.0080178	yes	down	.
SindChr2T01931.1	9.37675	17.0751	14.4611	6.16085	5.32806	3.62011	1.43696	0.00015633	0.00395649	yes	up	Putative nuclear localisation signal
SindChr2T01965.1	0.125546	0.050765	0.099702	0.461561	0.52097	0.449568	-2.34647	2.53644e-09	2.9182e-07	yes	down	.
SindChr2T01979.3	2.36036	2.16472	2.75363	7.07178	14.1116	11.946	-2.1796	9.49402e-10	1.23751e-07	yes	down	Belongs to the RNase T2 family
SindChr2T02017.6	1.14522	1.25298	1.29303	2.55908	3.06838	2.01097	-1.04037	1.26186e-06	6.5114e-05	yes	down	starch biosynthetic process
SindChr2T02027.1	12.7097	20.8944	9.3063	6.07907	6.66988	6.69024	1.13553	0.00370775	0.0439358	yes	up	Glycosyl transferase family 2
SindChr2T02069.1	18.0562	13.189	6.57946	1.97104	3.8497	2.44331	2.19973	3.99591e-05	0.00126734	yes	up	Protein of unknown function (DUF1645)
SindChr2T02072.1	167.541	174.796	117.788	20.0846	14.3382	13.158	3.26868	1.08714e-25	3.019e-22	yes	up	Belongs to the glycosyltransferase 8 family
SindChr2T02078.1	2.38067	1.50446	2.80287	0.83798	1.34786	0.761821	1.1917	0.00394589	0.0459369	yes	up	lipolytic acyl hydrolase (LAH)
SindChr2T02090.1	10.6788	33.5741	16.7364	5.96766	4.61903	4.11953	2.04382	0.000195147	0.00469143	yes	up	Major Facilitator Superfamily
SindChr2T02138.1	0	0	0	0	0	0.438531	-21.3574	4.696e-08	3.41596e-06	yes	down	Regulator of chromosome condensation (RCC1) repeat
SindChr2T02162.1	0	0	0	0	0	1.0164	-21.5012	3.80449e-08	2.8886e-06	yes	down	Divergent PAP2 family
SindChr2T02165.1	0	1.72315	0	0	0	0	22.2846	1.17943e-08	1.08556e-06	yes	up	Protein of unknown function (DUF3537)
SindChr2T02163.1	1.34595	0.433443	1.03174	3.08277	3.12648	4.47708	-1.92909	0.000511558	0.00993595	yes	down	Remorin, C-terminal region
SindChr2T02164.3	0.496027	0.650807	0.430577	0.099066	0.106864	0.113458	2.29205	4.49763e-16	2.11295e-13	yes	up	Cyclin-dependent kinase G-2-like
SindChr1T00069.1	12.3373	15.162	8.11644	2.80846	6.11005	2.17451	1.69763	0.00168637	0.0250048	yes	up	Belongs to the cytochrome P450 family
SindChr1T00082.1	0.310617	0.065959	0.310024	1.05146	1.13016	1.32988	-2.29484	1.90722e-05	0.00068375	yes	down	Late embryogenesis abundant (LEA) group 1
SindChr1T00088.1	0.260487	0.24199	0.265015	0.035419	0.085896	0.098329	1.78791	7.35596e-05	0.00212119	yes	up	Nodulin-like
SindChr1T00091.1	1.19449	1.57171	1.25738	0.638588	0.504438	0.645114	1.16421	5.33359e-06	0.000232258	yes	up	.
SindChr1T00103.1	0.054779	0.026259	0.085842	0.482484	0.941962	0.557984	-3.52676	1.84997e-09	2.21897e-07	yes	down	.
SindChr1T00108.1	2.66045	1.30148	2.21659	7.16573	7.36247	4.45796	-1.60844	0.000149249	0.00380721	yes	down	.
SindChr1T00112.1	3.54031	0.281256	4.5912	0.218963	0.183213	0.089749	4.10078	0.000133682	0.00345704	yes	up	Myb/SANT-like DNA-binding domain
SindChr1T00158.1	0	3.58378	0	0	0	0	22.9242	4.44053e-09	4.70112e-07	yes	up	Belongs to the sulfotransferase 1 family
SindChr1T00168.1	11.5156	6.82713	1.88654	0.353208	1.47389	0.289632	3.2828	0.000830382	0.0146176	yes	up	Belongs to the cytochrome P450 family
SindChr1T00186.1	0.272328	0.297774	0.242832	0.63529	0.440909	0.901092	-1.29957	0.00180996	0.0262811	yes	down	Phospholipase/Carboxylesterase
SindChr1T00188.3	0	0	0	0	0	0.567807	-21.4767	3.94417e-08	2.97182e-06	yes	down	Belongs to the class I-like SAM-binding methyltransferase superfamily. C5-methyltransferase family
SindChr1T00220.1	0.32935	0.16664	0.090444	0.891321	2.64394	0.656169	-2.76243	0.000586811	0.0111573	yes	down	Transcriptional repressor, ovate
SindChr1T00224.1	0.030106	0.020892	0	0.211861	0.402445	0.294083	-3.73902	0.000122547	0.00322832	yes	down	Encoded by
SindChr1T00227.2	0	0	0	0	0	1.57913	-22.9884	4.03248e-09	4.33011e-07	yes	down	Aspartate aminotransferase
SindChr1T00236.1	0.093525	0.32692	0.72953	0	0	0	5.97615	0.000509679	0.00992509	yes	up	13-prostaglandin reductase activity
SindChr1T00222.1	2892.8	2796.35	2373.68	1083.16	1438.14	925.163	1.23216	4.0828e-08	3.05033e-06	yes	up	BURP domain-containing protein
SindChr1T00252.1	7.31507	8.43734	6.12448	2.16856	3.01708	2.7499	1.46159	1.61214e-10	2.61537e-08	yes	up	Leucine rich repeat
SindChr1T00259.1	378.995	454.924	437.866	86.9092	53.9629	90.4097	2.44687	8.07789e-14	2.52995e-11	yes	up	Zinc finger C-x8-C-x5-C-x3-H type (and similar)
SindChr1T00272.1	1.25744	1.72236	1.22124	3.0401	2.60744	2.8403	-1.01945	9.16744e-06	0.000367186	yes	down	Ndr family
SindChr1T00275.1	0	0	0	0.095352	0.104014	0.119584	-5.7472	8.43897e-06	0.000344744	yes	down	.
SindChr1T00283.2	0.094196	0.099769	0.065203	1.56392	3.84682	1.1022	-4.58688	1.10392e-13	3.36398e-11	yes	down	The glycine cleavage system catalyzes the degradation of glycine
SindChr1T00299.1	0	0	0	0.115433	0.007116	1.6805	-8.97902	0.000678059	0.0124615	yes	down	Cytokinin-activating enzyme working in the direct activation pathway. Phosphoribohydrolase that converts inactive cytokinin nucleotides to the biologically active free-base forms
SindChr1T00322.1	0.870275	0.889387	1.59455	2.50741	2.37419	5.09016	-1.58213	0.00369429	0.0438685	yes	down	Protein BIG GRAIN 1-like
SindChr1T00344.1	15.3712	20.7422	5.01047	4.05801	3.98054	3.92079	1.77224	0.00379759	0.044695	yes	up	Auxin-induced protein
SindChr1T00336.1	10.4164	0	0.088647	0	0	0	25.3576	8.55305e-11	1.4723e-08	yes	up	DUF1771
SindChr1T00364.1	0.29	1.96678	3.0921	0.22335	0.129839	0.183276	3.29677	0.00040424	0.00825689	yes	up	.
SindChr1T00376.1	0.28011	0.311995	0.422707	0.190427	0.164101	0.137815	1.03856	0.00115382	0.0187725	yes	up	Belongs to the disease resistance NB-LRR family
SindChr1T00386.1	0.909948	2.58332	3.1468	6.74285	15.1183	34.898	-3.10949	0.000272624	0.00616618	yes	down	Belongs to the cytochrome P450 family
SindChr1T00401.1	3.75223	2.7997	0.834575	0.191917	0.476025	0.231075	3.04413	4.30624e-05	0.00134682	yes	up	Belongs to the cytochrome P450 family
SindChr1T00418.1	3.14029	4.00848	1.10246	15.7249	9.79416	7.23663	-1.99418	0.00211063	0.0293613	yes	down	Cornichon protein
SindChr1T00424.1	0.0432	0	0	0.243143	0.220108	0.156999	-3.61836	0.00192346	0.0273481	yes	down	.
SindChr1T00449.1	0.073389	0.149913	0.127486	0.429127	0.367788	0.497173	-1.77989	0.00125577	0.0200266	yes	down	.
SindChr1T00451.1	1.00706	0.514957	0.739375	0.14587	0.257366	0.330863	1.60306	0.00140856	0.0219359	yes	up	.
SindChr1T00496.1	0.073491	0.047293	0.065806	0	0	0	4.24556	0.00283579	0.0363956	yes	up	receptor-like protein kinase
SindChr1T00509.1	1.71093	1.59397	1.86522	0.778012	1.02076	0.707022	1.04849	7.09765e-07	3.88476e-05	yes	up	Belongs to the cytochrome P450 family
SindChr1T00560.1	1.6469	1.60451	1.12629	0.81438	0.538043	0.416746	1.3009	0.000677105	0.0124541	yes	up	Subtilisin-like protease
SindChr1T00598.1	0.036087	0.044335	0.029926	0.231666	0.268227	0.202009	-2.59353	6.28525e-13	1.57481e-10	yes	down	.
SindChr1T00693.1	0.020414	0	0	0.602076	0.370678	0.575751	-6.14348	1.61507e-06	8.14761e-05	yes	down	Nuclear pore complex scaffold, nucleoporins 186/192/205
SindChr1T00707.1	0.004996	0.00106	0.009365	0.030638	0.054415	0.060217	-2.7867	0.00184361	0.0266646	yes	down	Nuclear pore complex scaffold, nucleoporins 186/192/205
SindChr1T00768.1	0	0	0.01084	0.046317	0.128464	0.057216	-4.26138	0.000744912	0.0134705	yes	down	WD domain, G-beta repeat
SindChr1T00803.1	2.05717	2.15061	1.00036	7.19509	4.75905	3.72589	-1.59351	0.00103751	0.0172408	yes	down	Autophagy-related protein
SindChr1T00856.1	24.3115	24.7427	14.5124	66.0048	118.119	182.356	-2.53779	2.22546e-06	0.000109096	yes	down	Protein STAY-GREEN, chloroplastic-like
SindChr1T00861.1	1.4617	2.82135	2.40027	0.053664	0.050075	0.138749	4.72298	7.76813e-15	2.7805e-12	yes	up	.
SindChr1T00917.1	4.91606	5.09359	6.11532	1.71981	1.95878	1.98124	1.50667	2.6403e-16	1.26678e-13	yes	up	BAG domain
SindChr1T00967.1	2.55957	2.20202	2.05716	8.02297	4.81179	8.45826	-1.65435	2.84597e-06	0.000134542	yes	down	N-terminal C2 in EEIG1 and EHBP1 proteins
SindChr1T00968.1	0.341914	0.89526	0.23048	0	0.042536	0	4.7947	0.000462968	0.00921561	yes	up	LURP-one-related 11-like
SindChr1T01020.2	0.287513	0.325439	0.20343	0.121359	0.145434	0.077812	1.24962	0.000893342	0.0155319	yes	up	Domain of unknown function (DUF3458_C) ARM repeats
SindChr1T01069.1	0.055804	0.254955	0.198326	0.622331	0.496587	0.731109	-1.84742	0.00399579	0.0463898	yes	down	Membrane-associated kinase regulator
SindChr1T01087.1	39.0158	32.2263	30.4369	13.5221	24.0206	11.8194	1.05524	0.00362107	0.0432725	yes	up	Arabinogalactan peptide
SindChr1T01099.1	3.39267	2.66164	2.1112	1.16882	0.877452	1.12614	1.35287	4.38922e-05	0.00137087	yes	up	.
SindChr1T01101.1	4.51302	8.40334	2.26521	0.813695	1.93269	0.697999	2.15073	0.00248664	0.032844	yes	up	WRKY transcription
SindChr1T01105.1	0.102277	0.061882	0.106951	0.233536	0.377981	0.216644	-1.57727	0.00013833	0.00355683	yes	down	.
SindChr1T01106.1	4.17	4.37335	4.02145	21.8487	30.6728	18.897	-2.49887	2.96002e-27	1.11247e-23	yes	down	Endoglucanase
SindChr1T01121.1	1.39765	2.8482	1.09665	9.19709	6.23306	5.86777	-2.00362	9.41302e-05	0.00260127	yes	down	Phosphatidylinositol 4-kinase gamma 4-like
SindChr1T01148.1	4.6399	3.42026	0.729778	22.5798	12.3905	10.7067	-2.38209	0.00307823	0.0386278	yes	down	Plant self-incompatibility protein S1
SindChr1T01186.8	0.028233	0.030554	0.02524	0	0.002422	0	4.76071	0.000205546	0.00489299	yes	up	WD repeat-containing protein
SindChr1T01213.1	0.951281	0.913214	0.482603	3.9548	2.51144	4.13086	-2.18248	9.37946e-07	4.96495e-05	yes	down	NADH dehydrogenase transmembrane subunit
SindChr1T01212.1	0.067784	0.335406	0.253947	0.618421	0.848049	1.81639	-2.32958	0.004059	0.0468906	yes	down	Armadillo/beta-catenin-like repeats
SindChr1T01258.1	0	0	0	0.073581	0.044452	0.018185	-5.19943	0.000728952	0.013235	yes	down	The RING-variant domain is a C4HC3 zinc-finger like motif found in a number of cellular and viral proteins. Some of these proteins have been shown both in vivo and in vitro to have ubiquitin E3 ligase activity.
SindChr1T01260.1	1.61299	3.37553	1.43534	0.000615	0.000122	0.000508	8.46343	9.54774e-17	4.89322e-14	yes	up	Repressor of RNA polymerase III transcription
SindChr1T01262.1	17.9053	21.7884	3.26161	1.47885	3.13319	2.42755	2.60673	0.00142449	0.0221228	yes	up	Domain of unknown function (DUF4228)
SindChr1T01287.1	17.6981	12.4651	17.1755	6.99324	9.11562	7.36368	1.01688	3.00431e-05	0.00100515	yes	up	.
SindChr1T01282.4	0	0	31.2611	0	0	0	26.996	4.84633e-12	1.03099e-09	yes	up	fructose-bisphosphate aldolase
SindChr1T01317.1	67.0119	69.2542	59.3206	17.9065	23.8223	22.9888	1.59459	9.92051e-19	8.28546e-16	yes	up	transcription factor
SindChr1T01346.1	0.26915	0.335806	0.691235	0.003482	0.001739	0.004088	6.82078	1.58717e-15	7.01779e-13	yes	up	.
SindChr1T01355.1	12.134	7.37536	12.0497	1.50923	3.94559	3.02041	1.90617	0.000133614	0.00345704	yes	up	Carboxylesterase family
SindChr1T01367.1	9.1805	31.873	8.65279	1.70108	3.21046	3.79716	2.49978	0.00068793	0.0125916	yes	up	B3 DNA binding domain
SindChr1T01391.1	2.68168	3.34997	1.5307	10.353	6.30811	5.18243	-1.52862	0.00190608	0.0271309	yes	down	calcium-binding protein
SindChr1T01390.1	4.58628	7.34299	5.62232	9.52545	11.1297	15.6612	-1.05843	0.00295821	0.0375263	yes	down	phosphate transporter
SindChr1T01410.1	0.573972	1.29214	0.852436	3.33578	1.86812	2.87456	-1.57922	0.00108793	0.0179203	yes	down	BEST Arabidopsis thaliana protein match is
SindChr1T01438.1	0.72011	0.79737	0.281069	0.142592	0.142757	0.125863	1.99245	0.00297902	0.0376974	yes	up	GDP-fucose protein O-fucosyltransferase
SindChr1T01452.1	0.218007	0.716939	0.555614	1.81084	1.6522	1.17084	-1.62773	0.00304084	0.038235	yes	down	K-box region
SindChr1T01471.1	15.7237	17.0249	25.3119	33.7911	48.3627	41.1334	-1.08189	0.00052926	0.0102094	yes	down	sensing receptor
SindChr1T01492.1	0.445663	0.675683	0.230243	2.27739	1.58152	1.0782	-1.86613	0.00101821	0.0170458	yes	down	Sodium/hydrogen exchanger family
SindChr1T01502.1	3.48645	2.21195	2.39388	7.88744	6.47722	8.90384	-1.53067	2.09382e-06	0.000103543	yes	down	.
SindChr1T01544.6	0.342303	0.257455	0.162607	0	0	0	8.27457	3.71634e-10	5.44179e-08	yes	up	G-protein
SindChr1T01587.1	0.8131	0.950475	0.729267	2.01989	1.54108	1.63652	-1.05796	2.11146e-05	0.000739339	yes	down	Plant protein of unknown function (DUF868)
SindChr1T01607.1	49.7751	165.347	205.595	396.385	611.081	1081.78	-2.32324	0.00187527	0.0268832	yes	down	Belongs to the MIP aquaporin (TC 1.A.8) family
SindChr1T01644.3	0.494545	0.413015	0.112469	0	0	0	8.81693	1.47285e-08	1.30247e-06	yes	up	Plastidic ATP
SindChr1T01649.1	0	0	0	0.703037	0	0	-22.1721	1.4043e-08	1.25662e-06	yes	down	Boron transporter
SindChr1T01689.1	5.66767	3.38443	6.70447	1.29635	2.38625	1.06335	1.74938	0.000416223	0.00846332	yes	up	VQ motif
SindChr1T01716.1	23.3068	19.9134	14.4028	51.3996	31.4292	44.266	-1.15138	0.00139088	0.0216904	yes	down	Belongs to the MIP aquaporin (TC 1.A.8) family
SindChr1T01709.1	49.5045	27.0368	30.6076	2.36945	4.21994	4.05502	3.33196	7.70503e-15	2.7805e-12	yes	up	ethylene-responsive
SindChr1T01725.1	21.6852	27.6255	12.3255	1.14894	4.76923	3.25929	2.7542	4.4352e-05	0.00138141	yes	up	WRKY transcription factor
SindChr1T01738.1	0.068472	0.09271	0.14093	0.216357	0.204879	0.257184	-1.16594	0.00279683	0.0359775	yes	down	Belongs to the heat shock protein 70 family
SindChr1T01773.2	0	0	0	0.497372	0	0	-22.1542	1.44264e-08	1.28583e-06	yes	down	Serine threonine-protein phosphatase 7 long form homolog
SindChr1T01774.1	0.438533	0.413832	0.04123	0.550688	5.29425	18.8572	-4.80905	0.000576066	0.0109808	yes	down	Encoded by
SindChr1T01794.1	0	0.001526	0	0.1675	0.001682	0.246364	-7.29541	0.000653747	0.0121433	yes	down	Insulinase (Peptidase family M16)
SindChr1T01813.1	1.29835	0.684737	0.971628	1.99729	2.20789	2.75715	-1.23315	0.0009519	0.0162562	yes	down	KNOX1 domain
SindChr1T01817.1	3.27538	4.55352	2.83594	2.13945	1.54146	1.208	1.12152	0.00210192	0.0292943	yes	up	transcription factor
SindChr1T01831.1	2.63338	3.88674	1.39152	18.2386	10.4969	6.56005	-2.15947	0.0005687	0.0108772	yes	down	.
SindChr1T01836.2	0	0	0	0.245698	0.033304	0.095549	-6.58256	0.000163999	0.00409999	yes	down	Pseudouridine synthase
SindChr1T01844.1	0.204591	0.171174	0.208882	0.046638	0.043343	0	2.62517	0.000496346	0.00969897	yes	up	K-box region
SindChr1T01867.1	0	0	0	0	0	2.34723	-24.2289	5.60416e-10	7.8493e-08	yes	down	Belongs to the disease resistance NB-LRR family
SindChr1T01873.1	0.159332	0.155436	0.189134	1.00123	0.917125	0.989987	-2.51645	1.61828e-21	2.1466e-18	yes	down	Vinorine synthase-like
SindChr1T01883.1	11.3162	8.90174	7.11477	37.8523	39.0318	13.1815	-1.70806	0.00168009	0.0249623	yes	down	Plant lipid transfer protein / seed storage protein / trypsin-alpha amylase inhibitor domain family
SindChr1T01886.1	2.91153	5.24494	3.32237	0.824305	1.03319	1.1688	1.91156	1.62154e-07	1.05681e-05	yes	up	Domain of unknown function (DUF4228)
SindChr1T01925.1	1.39094	3.82436	0.789656	0.106971	0.200664	0.236752	3.40887	1.28758e-05	0.000493369	yes	up	WAT1-related protein
SindChr1T01936.1	0.224971	0.531029	1.01828	1.92167	2.18169	4.37036	-2.26117	0.00233738	0.0314862	yes	down	Belongs to the protein kinase superfamily
SindChr1T01975.1	93.7317	121.441	63.8926	28.226	42.2729	31.6823	1.45085	3.41798e-05	0.00111866	yes	up	alpha/beta hydrolase fold
SindChr1T02027.2	2.07334	2.99912	2.02231	0.242821	0.623869	0.200667	2.73297	7.69227e-07	4.16973e-05	yes	up	Nucleolar GTP-binding protein
SindChr1T02044.1	1.09435	1.95787	1.27612	4.37495	5.06122	7.26457	-1.95597	1.01359e-06	5.31548e-05	yes	down	Belongs to the cytochrome P450 family
SindChr1T02096.1	11.0845	6.18478	7.06487	17.9898	17.2941	16.9523	-1.1017	0.000620619	0.0116528	yes	down	.
SindChr1T02105.1	2.36835	1.06901	1.76696	0.368133	0.765012	0.185067	2.0049	0.00297371	0.0376515	yes	up	C1 domain
SindChr1T02123.1	6.65157	4.29524	1.50131	0.303214	1.25858	0.708841	2.45464	0.00234529	0.031555	yes	up	.
SindChr1T02129.1	0.024066	0.028191	0.051048	0.425884	0.455574	0.065796	-3.13875	0.000344778	0.00739044	yes	down	It is involved in the biological process described with protein phosphorylation
SindChr1T02153.1	0	0	0	0	1.91645	0	-21.3733	4.5881e-08	3.37009e-06	yes	down	.
SindChr1T02172.1	0.323777	0.777482	1.13196	0.094819	0.031779	0.065588	3.41813	3.19903e-06	0.000148432	yes	up	Ras-related protein
SindChr1T02196.1	4.21538	3.73056	4.20175	2.08791	1.36387	2.5037	1.00485	0.00385091	0.0451341	yes	up	.
SindChr1T02282.1	4.99606	6.60394	3.16492	0.513757	0.408545	0.31499	3.55912	4.72104e-17	2.59657e-14	yes	up	Belongs to the iron ascorbate-dependent oxidoreductase family
SindChr1T02357.1	7.73862	13.3603	8.83884	3.77963	3.45743	4.62172	1.32478	7.87611e-05	0.00225103	yes	up	Flavin-binding monooxygenase-like
SindChr1T02370.1	0.02189	0.019905	0.12248	1.61531	0.055115	0.688196	-3.79372	0.0042154	0.0482035	yes	down	Removes the N-terminal methionine from nascent proteins. The N-terminal methionine is often cleaved when the second residue in the primary sequence is small and uncharged (Met-Ala-, Cys, Gly, Pro, Ser, Thr, or Val)
SindChr1T02400.1	0.619735	1.12763	0.922345	0.15	0.241534	0.214476	2.13014	4.12797e-07	2.43395e-05	yes	up	Transcription factor that specifically binds AT-rich DNA sequences related to the nuclear matrix attachment regions (MARs)
SindChr1T02412.2	17.9325	11.0274	23.0132	3.85277	4.84248	5.18827	1.9061	1.49341e-06	7.6019e-05	yes	up	Belongs to the cytochrome P450 family
SindChr1T02426.1	0.307305	0.331121	0.465731	0.746536	1.02263	0.758486	-1.18286	4.24989e-05	0.00133289	yes	down	Belongs to the peptidase S8 family
SindChr1T02475.2	0.18242	0.120326	0.104904	0.295539	0.370066	0.482475	-1.42718	0.00235282	0.0316375	yes	down	Involved in the early part of the secretory pathway
SindChr1T02479.1	37.7499	21.7256	15.3703	72.9234	63.1169	65.8521	-1.43487	0.00118043	0.0191089	yes	down	Remorin-like
SindChr1T02518.3	183.545	258.624	218.022	27.807	43.8528	43.3469	2.51985	3.96206e-17	2.35117e-14	yes	up	Bifunctional L-3-cyanoalanine synthase cysteine synthase 1, mitochondrial
SindChr1T02525.1	4.44941	7.59868	2.64323	23.3729	17.1101	10.968	-1.81051	0.00140795	0.0219359	yes	down	.
SindChr1T02526.4	1.91443	1.9542	1.95352	3.81534	4.36023	4.55174	-1.12938	1.44652e-17	9.88457e-15	yes	down	RIC1
SindChr1T02602.1	3.81917	4.18897	1.58221	0.424182	1.19456	0.406194	2.25676	0.000817179	0.0144415	yes	up	Belongs to the terpene cyclase mutase family
SindChr1T02603.1	0	0	0	0.126832	0.05723	1.54116	-10.86	2.61609e-06	0.000126323	yes	down	Clustered mitochondria protein
SindChr1T02615.1	13.1781	20.0726	14.6135	7.2965	6.46438	6.69573	1.22048	5.33187e-07	3.03621e-05	yes	up	Transcription factor bHLH13-like
SindChr1T02622.1	1.12865	1.40143	1.37403	2.30208	2.12852	3.85563	-1.09754	0.00367621	0.0436998	yes	down	Alkaline and neutral invertase
SindChr1T02638.1	0	0.005721	0	0.046325	0.268555	0.154295	-6.12802	5.40039e-05	0.00162372	yes	down	.
SindChr1T02639.1	17.8038	21.7399	31.4311	1.43817	2.61964	2.67459	3.39761	1.52347e-15	6.87084e-13	yes	up	cytochrome P450
SindChr9T00001.1	1.56231	2.03496	2.51204	0	0.05336	0.046575	5.77713	2.24514e-13	6.25036e-11	yes	up	.
SindChr9T00020.1	0.422556	0.615845	0.359239	0	0.069151	0.063703	3.30586	0.000510572	0.00992535	yes	up	transcription factor
SindChr9T00050.1	0.689758	1.32941	0.699361	2.24305	1.90884	3.78493	-1.56275	0.00205621	0.0288177	yes	down	Belongs to the NPH3 family
SindChr9T00088.1	8.39128	7.65114	5.8088	11.5583	17.9128	15.6994	-1.04616	0.000212686	0.00503259	yes	down	Peptidyl-prolyl cis-trans isomerase
SindChr9T00093.1	1.48022	1.40949	1.47221	0.601542	0.476992	0.820185	1.18024	0.000218994	0.00513872	yes	up	PDDEXK-like family of unknown function
SindChr9T00105.1	0	0	0.010024	0.06093	0.058984	0.044723	-3.97739	0.00054383	0.0104547	yes	down	tRNA synthetases class II (D, K and N)
SindChr9T00109.3	0.027949	0.018317	0.00321	0.053184	0.189787	0.218948	-3.14788	0.000354638	0.00749493	yes	down	Lysosomal beta glucosidase
SindChr9T00108.1	232.745	314.063	125.238	107.142	80.782	82.1439	1.3067	0.00365225	0.0435067	yes	up	dCTP pyrophosphatase 1-like
SindChr9T00117.1	17.1091	14.1494	11.5316	28.9455	33.2961	39.8256	-1.25879	4.26495e-06	0.000190823	yes	down	Carboxylesterase family
SindChr9T00148.1	0.059775	0.012509	0.072303	0	0	0	6.08764	0.000157432	0.00397103	yes	up	XRN 5'-3' exonuclease N-terminus
SindChr9T00156.1	34.8882	23.8543	4.71308	1.56832	1.66622	1.69164	3.6781	3.84178e-06	0.000175015	yes	up	Ccr4-associated factor
SindChr9T00160.3	1.23551	1.30839	1.62621	4.30113	2.45681	3.51803	-1.30637	0.000168782	0.00417328	yes	down	Secoisolariciresinol dehydrogenase-like
SindChr9T00178.1	1.71318	8.61701	0.508526	0.353209	0.497608	0.302995	3.21545	0.00289887	0.0370349	yes	up	No apical meristem (NAM) protein
SindChr9T00179.1	2.023	1.59211	0.147664	0	0	0	9.76041	3.3209e-07	1.99697e-05	yes	up	.
SindChr9T00224.1	5.33592	7.91753	5.27935	2.36615	2.53118	1.74363	1.48154	2.13173e-07	1.33529e-05	yes	up	Belongs to the ABC transporter superfamily. ABCG family. PDR (TC 3.A.1.205) subfamily
SindChr9T00242.2	2.22016	2.26839	3.07019	1.14644	1.4641	0.708322	1.19897	0.0011985	0.0193321	yes	up	Glucomannan 4-beta-mannosyltransferase
SindChr9T00248.1	0	0	0	6.44645	0	0	-23.987	8.27859e-10	1.09171e-07	yes	down	Protein RETICULATA-related
SindChr9T00261.1	0.063879	0.040561	0.032463	0.324401	0.387701	0.225056	-2.67259	3.03421e-08	2.39236e-06	yes	down	.
SindChr9T00285.1	0.031496	0.0546	0.400979	0	0	0	6.45445	0.00162229	0.0243113	yes	up	SANT SWI3, ADA2, N-CoR and TFIIIB'' DNA-binding domains
SindChr9T00301.1	1.87866	0.508327	1.46479	7.78397	3.96604	6.63512	-2.25743	0.000485705	0.00956563	yes	down	auxin-responsive protein
SindChr9T00309.1	1.50278	0.045007	1.77432	0	0.043033	0	6.13801	0.0032915	0.0404487	yes	up	nitrate transporter
SindChr9T00327.2	0.156088	0.068666	0	1.36541	2.74797	2.67245	-4.91738	0.000588741	0.0111752	yes	down	cyclic nucleotide-gated ion channel 15
SindChr9T00351.1	0.163323	0.180451	0.011821	0.642152	0.986088	0.929593	-2.79393	0.000569624	0.0108856	yes	down	SNO glutamine amidotransferase family
SindChr9T00457.1	0	0	0.684725	0	0	0	21.3146	4.9336e-08	3.5544e-06	yes	up	Domain of unknown function (DUF4378)
SindChr9T00466.1	29.6212	20.5682	29.3862	48.1428	54.8204	63.5272	-1.0665	0.000107869	0.00290952	yes	down	Thylakoid soluble phosphoprotein TSP9
SindChr9T00486.1	0.851373	0.219083	1.16862	0.142997	0.208819	0.110763	2.2755	0.00268416	0.0347662	yes	up	Belongs to the cytochrome P450 family
SindChr9T00511.1	3.3878	4.0172	2.33632	1.67024	1.16115	1.21831	1.25796	0.000213414	0.00504454	yes	up	SANT SWI3, ADA2, N-CoR and TFIIIB'' DNA-binding domains
SindChr9T00512.1	0.625186	1.54958	0.591038	0.119331	0.202407	0.331744	2.00892	0.00345454	0.0418592	yes	up	RING-H2 finger protein
SindChr9T00510.1	57.6264	225.73	85.652	24.6138	22.0131	38.6075	2.09421	0.00211497	0.0293925	yes	up	Rare lipoprotein A (RlpA)-like double-psi beta-barrel
SindChr9T00513.1	0.573055	0.718426	0.492808	0.113578	0.038259	0.138434	2.54986	3.03905e-06	0.0001413	yes	up	Belongs to the cytochrome P450 family
SindChr9T00515.1	0.236999	0.30337	0.231513	1.36871	0.662555	1.28675	-2.11259	1.3085e-06	6.7367e-05	yes	down	Belongs to the cytochrome P450 family
SindChr9T00534.1	0.580001	4.58549	0.108702	0.062352	0.154407	0.093637	4.03779	0.00229039	0.0310947	yes	up	Mitochondrial calcium uniporter regulatory subunit MCUb-like
SindChr9T00592.2	0.220746	4.57113	3.04671	0.223671	0.273586	0.287261	3.31257	0.00174394	0.0256362	yes	up	RIBOSOMAL protein
SindChr9T00609.1	0.0144	0	0.005427	0.057154	0.339412	0.40349	-4.92775	0.00017446	0.00429016	yes	down	Ninja-family protein
SindChr9T00606.1	12.2799	9.60335	6.93584	2.51733	4.14906	3.63005	1.48542	3.97458e-05	0.00126413	yes	up	Cytochrome p450
SindChr9T00661.1	8.12059	4.60529	5.98769	19.2733	10.7963	22.5049	-1.50317	0.00142719	0.0221441	yes	down	acyl-activating enzyme 18
SindChr9T00722.1	28.0848	35.6371	26.3243	9.75404	14.5042	9.51351	1.41978	5.66511e-08	4.00465e-06	yes	up	Domain of unknown function (DUF966)
SindChr9T00737.1	0	0	0.001551	0.246685	0.003283	0.033047	-6.53048	0.00161668	0.0242673	yes	down	Belongs to the TRAFAC class myosin-kinesin ATPase superfamily. Kinesin family
SindChr9T00746.1	0.364865	0.300657	0.216973	1.1977	0.57052	0.755137	-1.5224	0.000793156	0.0140943	yes	down	RNA binding (RRM RBD RNP motifs) family protein
SindChr9T00751.1	0.029095	0.058197	0.117201	0	0	0	5.17499	0.00061084	0.0115267	yes	up	G-type lectin S-receptor-like serine threonine-protein kinase
SindChr9T00747.1	3.75472	1.69042	3.54141	5.78669	8.86742	14.7923	-1.71735	0.00343912	0.0417395	yes	down	Belongs to the peroxidase family
SindChr9T00759.1	4.39375	3.39265	2.06823	10.4225	8.0685	6.21052	-1.32535	0.00189191	0.0270521	yes	down	Phosphatidylinositol transfer protein
SindChr9T00793.1	0.063975	0.062989	0.348387	1.11396	0.919108	1.60176	-2.90701	0.000617015	0.0116141	yes	down	Belongs to the MIP aquaporin (TC 1.A.8) family
SindChr9T00814.1	9.63736	5.67896	8.57281	0.084045	1.75936	0.074967	3.67421	0.00400237	0.0464027	yes	up	E3 ubiquitin-protein ligase
SindChr9T00832.1	9.03411	3.65017	3.71281	18.9865	17.2764	15.6585	-1.66191	0.00102225	0.0170627	yes	down	Belongs to the peptidase S10 family
SindChr9T00845.1	2.79494	1.16614	0.579132	4.84384	6.22043	8.60625	-2.1189	0.00327985	0.0403328	yes	down	C2H2-type zinc finger
SindChr9T00846.1	0.633536	0.830512	0.460441	0.27459	0.226435	0.190363	1.38583	0.00156199	0.0236735	yes	up	.
SindChr9T00856.1	1.44923	1.27742	0.760739	0.545896	0.250739	0.209786	1.76442	0.00189359	0.0270521	yes	up	Histone H2B
SindChr9T00858.1	2.48762	2.75272	2.19593	5.41083	4.96138	5.83217	-1.1287	7.62971e-10	1.02411e-07	yes	down	Belongs to the peptidase S10 family
SindChr9T00878.1	12.5587	10.8002	17.1431	26.1571	40.8922	26.533	-1.19793	0.000308457	0.00674656	yes	down	Glycosyl transferase family 21
SindChr9T00891.1	9.70379	34.9079	6.33752	1.93436	4.88938	2.39678	2.47052	0.00327192	0.0402739	yes	up	Belongs to the ABC transporter superfamily. ABCG family. PDR (TC 3.A.1.205) subfamily
SindChr9T00923.3	0.13912	0.245113	0.404965	0.024311	0.014141	0.016059	3.61318	1.08791e-06	5.67879e-05	yes	up	3' exoribonuclease family, domain 2
SindChr9T00937.2	0	0	0	0.03604	0.034574	0.025994	-4.25441	0.00241335	0.0321637	yes	down	embryonic placenta development
SindChr9T00950.4	1.8912	0	0	0	0	0	23.4358	1.99608e-09	2.36904e-07	yes	up	Rho GTPase-activating protein 7-like
SindChr9T00961.1	7.05316	8.78915	9.74322	2.58866	2.67159	2.71828	1.67747	2.33913e-17	1.50707e-14	yes	up	Belongs to the protein kinase superfamily
SindChr9T00976.1	9.62939	7.3535	5.59073	0.491846	2.01944	0.82564	2.77248	1.64973e-05	0.000605885	yes	up	Belongs to the cystatin family. Phytocystatin subfamily
SindChr9T00983.1	115.181	158.49	126.744	62.9558	66.1572	67.9456	1.01893	3.21483e-08	2.4998e-06	yes	up	Ethylene insensitive 3
SindChr9T01007.1	3.94855	2.80107	3.67152	6.45905	6.62659	7.76524	-1.00404	4.6737e-05	0.00143978	yes	down	Protein of unknown function (DUF3148)
SindChr9T01012.1	2.57895	2.08835	1.04675	0.129371	0.270971	0.333687	2.91832	5.48508e-07	3.10648e-05	yes	up	.
SindChr9T01040.1	3.63713	0.944569	1.40432	0.528233	0.387789	0.610127	1.942	0.00406436	0.0469285	yes	up	Cullin family
SindChr9T01046.1	2.78075	1.51711	1.77847	0.766692	0.999784	0.744547	1.27073	0.000762973	0.0136874	yes	up	Transcriptional repressor, ovate
SindChr9T01047.1	145.934	124.331	62.2564	24.387	35.6893	25.4945	1.9616	7.46577e-06	0.000310042	yes	up	Ccr4-associated factor
SindChr9T01050.1	1.21533	1.6723	1.788	3.77053	4.34702	6.46067	-1.64749	8.58201e-06	0.000348425	yes	down	.
SindChr9T01055.1	7.96903	16.5157	5.63876	0.990042	3.23249	2.43303	2.17698	0.00141005	0.0219439	yes	up	F-Box protein
SindChr9T01126.1	0.467537	1.09929	1.07838	0.271263	0.194445	0.12135	2.1411	0.000131433	0.00342241	yes	up	F-box kelch-repeat protein At3g06240-like
SindChr9T01196.1	8.11457	9.24722	4.89642	22.1281	17.2336	29.181	-1.63584	8.87509e-05	0.00247997	yes	down	Heavy metal-associated isoprenylated plant protein
SindChr9T01199.1	1.27283	2.13821	1.26665	9.83965	3.79406	5.33563	-2.03303	0.000160099	0.00402929	yes	down	Nitrate reductase is a key enzyme involved in the first step of nitrate assimilation in plants, fungi and bacteria
SindChr9T01255.1	0.45216	0.45397	0.954456	1.65447	1.35303	2.81249	-1.64149	0.00381405	0.0447953	yes	down	Belongs to the class I-like SAM-binding methyltransferase superfamily. Cation-independent O- methyltransferase family
SindChr9T01295.1	17.2284	9.01837	11.8428	5.41538	7.63778	4.96883	1.0882	0.00381001	0.0447711	yes	up	VQ motif
SindChr9T01306.1	0.215671	0.345606	0.204414	0.979484	0.898331	0.405391	-1.55956	0.00160029	0.0240897	yes	down	Tetratricopeptide repeat
SindChr9T01310.1	0.125695	0.164877	0.2981	0.063339	0.061502	0.074102	1.51903	0.0024864	0.032844	yes	up	.
SindChr9T01384.1	10.2013	15.2189	7.3695	2.36523	2.88083	3.60735	1.87415	4.86669e-06	0.000214474	yes	up	Anaphase-promoting complex subunit 11 RING-H2 finger
SindChr9T01430.1	0.149999	0.142125	0.045179	0.262405	0.658799	1.58547	-2.86521	0.0017473	0.0256689	yes	down	Encoded by
SindChr9T01477.1	0.140516	0.088233	0.070895	0.400298	0.310233	0.166011	-1.52739	0.00358348	0.0430501	yes	down	Cytochrome p450
SindChr9T01484.1	4.19761	7.26388	1.59035	26.9642	17.991	12.4847	-2.14436	0.002267	0.0308677	yes	down	Belongs to the glycosyl hydrolase 17 family
SindChr9T01495.1	0.562152	0.552596	0.660254	4.0096	1.35267	3.79381	-2.38406	2.09614e-05	0.00073626	yes	down	Triose-phosphate Transporter family
SindChr9T01514.1	0.176139	0.10181	0.055685	0.22761	0.541292	1.38382	-2.6808	0.00255595	0.0334708	yes	down	Encoded by
SindChr9T01539.1	39.6086	50.0789	29.1726	7.78365	20.0852	11.3046	1.6116	0.000807779	0.0142978	yes	up	.
SindChr9T01552.1	5.56639	2.38913	4.16305	1.54635	1.68125	1.01059	1.51928	0.00105366	0.0174707	yes	up	Clathrin assembly protein
SindChr9T01549.1	1.20025	0.761316	0.7922	2.98828	2.44264	1.97322	-1.41735	2.756e-05	0.000935959	yes	down	.
SindChr9T01571.1	1.47883	1.08939	1.55817	0.421168	0.792213	0.461167	1.31003	0.000495239	0.00968573	yes	up	CAAD domains of cyanobacterial aminoacyl-tRNA synthetase
SindChr9T01572.1	30.9896	54.3475	5.00122	3.95773	4.70951	2.26345	3.0446	0.000953924	0.0162716	yes	up	Belongs to the mitochondrial carrier (TC 2.A.29) family
SindChr9T01573.1	6.30236	5.70921	0.307864	0.161394	0.317241	0.270625	4.01796	0.000238318	0.00553456	yes	up	Belongs to the mitochondrial carrier (TC 2.A.29) family
SindChr9T01582.1	0.808448	0.398359	1.28532	0.126747	0.240754	0.05064	2.56344	0.00137059	0.0214334	yes	up	.
SindChr9T01614.1	1.19213	1.34582	1.02241	6.94357	4.75551	6.6862	-2.3733	5.40993e-16	2.48967e-13	yes	down	Alcohol dehydrogenase GroES-like domain
SindChr9T01621.1	0.040965	0.017231	0	0.098354	0.276453	0.963505	-4.44292	0.00127291	0.0202427	yes	down	.
SindChr9T01661.1	2.56157	3.74938	2.03898	0.710671	1.43266	0.759576	1.52824	0.000608151	0.0114856	yes	up	Belongs to the peptidase A1 family
SindChr9T01705.1	0.137464	0	0	0	0	0	21.4468	4.08514e-08	3.05033e-06	yes	up	Belongs to the PI3 PI4-kinase family
SindChr9T01763.1	0	0	0	0.440949	0.139069	0.115495	-7.82247	7.97591e-07	4.31311e-05	yes	down	Belongs to the glycosyltransferase 8 family
SindChr9T01786.1	0	0.265589	0	0	0	0	20.6475	1.28672e-07	8.55913e-06	yes	up	SWIM zinc finger family protein
SindChr9T01824.1	0	0	0	2.17679	1.29199	0.232522	-10.4893	4.28683e-09	4.58143e-07	yes	down	.
SindChr9T01829.1	47.8965	80.6007	41.8377	11.337	23.2281	26.3614	1.47727	0.00372634	0.0441329	yes	up	No apical meristem (NAM) protein
SindChr9T01846.1	17.4416	25.3892	14.7862	8.27139	8.65728	10.0823	1.08487	0.000347654	0.00741926	yes	up	MAC/Perforin domain
SindChr9T01842.1	5.53221	10.1079	8.93423	17.1074	40.6071	20.8946	-1.66326	0.000648358	0.0120532	yes	down	RuBisCO catalyzes two reactions the carboxylation of D- ribulose 1,5-bisphosphate, the primary event in carbon dioxide fixation, as well as the oxidative fragmentation of the pentose substrate. Both reactions occur simultaneously and in competition at the same active site
SindChr9T01852.1	0.19009	0.184717	0.146765	0.023553	0	0.027045	3.31286	2.88445e-05	0.000973718	yes	up	Protein of unknown function (DUF668)
SindChr9T01888.1	0	0	3.22319	0	0	0	23.0722	3.52954e-09	3.86364e-07	yes	up	Lysine methyltransferase
SindChr9T01905.1	2.73183	1.06713	4.45076	0.215678	0.098729	0.061845	4.38642	4.34957e-08	3.22641e-06	yes	up	Belongs to the major facilitator superfamily. Sugar transporter (TC 2.A.1.1) family
SindChr9T01906.1	12.8265	16.609	20.8621	3.07033	4.21851	4.03378	2.15109	7.82636e-13	1.85773e-10	yes	up	Belongs to the major facilitator superfamily. Sugar transporter (TC 2.A.1.1) family
SindChr9T01916.1	287.424	294.956	333.81	41.9466	61.2276	75.0358	2.35848	6.84084e-14	2.20373e-11	yes	up	Homeobox-leucine zipper protein
SindChr9T01948.1	0.695082	0.459899	0.273012	0.806557	3.32932	2.51033	-2.20303	0.00185166	0.026699	yes	down	Cytochrome P450
SindChr9T01950.1	2.9316	69.6673	2.23575	0.319399	1.39494	1.00573	4.76515	0.000996914	0.0168267	yes	up	lob domain-containing protein
SindChr9T01946.1	8.20957	5.80042	5.63238	16.3588	18.856	19.1445	-1.46919	2.66749e-09	3.03798e-07	yes	down	3-ketoacyl-CoA synthase
SindChr9T01958.1	0.426051	0.716249	0.183407	0.00337	0	0.013127	5.71354	3.56579e-07	2.12721e-05	yes	up	Elongator subunit Iki1
SindChr9T01979.1	1.31655	1.82836	0.464965	0.316107	0.212574	0.178987	2.33458	0.000802523	0.0142361	yes	up	.
SindChr9T01982.2	0.037326	0.024904	0.024923	0.081624	0.08468	0.18084	-1.94462	0.00151069	0.0231741	yes	down	Belongs to the multi antimicrobial extrusion (MATE) (TC 2.A.66.1) family
SindChr9T02024.1	10.1872	18.5602	12.1864	5.23955	5.261	7.36651	1.18354	0.00151267	0.0231888	yes	up	.
SindChr9T02059.1	1.07397	1.28036	0.938571	2.25153	3.17083	1.95917	-1.15588	2.10722e-05	0.000739001	yes	down	Myb-like protein X
SindChr9T02084.1	8.20429	3.28194	11.9305	0.213689	0.508241	0.567613	4.18021	4.421e-09	4.70112e-07	yes	up	VQ motif
SindChr9T02086.1	0.272961	0.43979	0.40164	1.23346	1.94129	1.30432	-1.98863	2.13868e-09	2.51183e-07	yes	down	Galactosyl transferase GMA12 MNN10 family protein
SindChr9T02101.1	0	0	3.08908	0	0	0	23.3568	2.26085e-09	2.64156e-07	yes	up	Cyclophilin type peptidyl-prolyl cis-trans isomerase/CLD
SindChr9T02116.1	0.025818	0	0.01547	0.090209	0.149403	0.090858	-2.70963	0.00148316	0.0228296	yes	down	Acetyltransferase (GNAT) family
SindChr9T02122.1	0.512696	1.26269	0.790352	0.124502	0.2253	0.266278	2.03819	0.000161465	0.00405462	yes	up	expressed protein
SindChr9T02121.1	55.5833	34.9667	30.1631	9.55912	19.3036	12.8088	1.5435	0.000402043	0.00824188	yes	up	Removal of H(2)O(2), oxidation of toxic reductants, biosynthesis and degradation of lignin, suberization, auxin catabolism, response to environmental stresses such as wounding, pathogen attack and oxidative stress
SindChr9T02124.1	15.1232	8.2648	9.8426	1.11744	4.76652	2.37144	2.02811	0.00204239	0.0286417	yes	up	Belongs to the cytochrome P450 family
SindChr9T02146.5	1.10685	1.17346	1.19396	0.152464	0.553709	0.290408	1.79964	0.000698849	0.0127397	yes	up	isoform X1
SindChr9T02158.1	3.02378	2.92518	1.52712	8.95204	5.90222	5.03717	-1.41636	0.0015373	0.0234548	yes	down	protein trichome birefringence-like 19
SindChr9T02162.1	0.333777	0.99338	1.66328	10.3558	11.0744	8.49331	-3.31614	7.64223e-07	4.15258e-05	yes	down	glucan endo-1,3-beta-glucosidase
SindChr9T02168.1	0.05207	0.305985	0.018666	5.06744	2.72383	0.128406	-4.38516	0.00279062	0.0359591	yes	down	Nuclear matrix constituent protein 1-like
SindChr9T02170.1	0	0	0	0.392899	0	0	-21.3964	4.4358e-08	3.27377e-06	yes	down	Translation initiation factor eIF-2B subunit delta-like isoform X1
SindChr9T02177.1	0.595511	0.917396	0.631463	13.9802	1.24083	13.4148	-3.76788	9.92489e-05	0.0027194	yes	down	GNS1/SUR4 family
SindChr9T02182.1	4.73769	5.81255	2.87829	1.91573	1.9542	1.79343	1.24056	0.000299262	0.00660956	yes	up	LysM domain
SindChr9T02187.1	6.33902	5.88654	4.57224	13.7562	9.77345	10.955	-1.04383	9.3961e-05	0.00259978	yes	down	BEL1-like homeodomain protein
SindChr9T02220.1	0.007002	0.014818	0.007643	0.097832	0.072241	0.085643	-3.02113	8.9601e-12	1.78806e-09	yes	down	esterase
SindChr9T02221.1	0.000341	0.00064	0.000779	0.093388	0.083337	0.13022	-6.17447	3.65767e-11	6.65165e-09	yes	down	Belongs to the cytochrome P450 family
SindChr9T02252.1	0.225779	0.599516	2.74208	14.2072	10.9493	21.19	-3.69746	0.000288014	0.00641136	yes	down	Pollen proteins Ole e I like
SindChr9T02255.1	0.802373	0.574424	1.24308	3.05963	5.01661	7.28736	-2.55155	2.91784e-06	0.000136793	yes	down	GDP-fucose protein O-fucosyltransferase
SindChr9T02253.1	0	0.003245	0	0	6.59039	0.001783	-10.8618	0.00410888	0.0473214	yes	down	Auxin transport protein (BIG)
SindChr9T02324.1	22.6796	7.99535	14.8437	1.11775	4.50587	2.91497	2.43077	0.000698029	0.0127351	yes	up	Serine/Threonine protein kinases, catalytic domain
SindChr9T02331.3	0.001606	0	0	0.051079	0.080989	0.014409	-4.57954	0.00232422	0.0314405	yes	down	Remorin, C-terminal region
SindChr9T02365.1	0.775124	0.822289	1.37424	2.01031	1.81672	2.62117	-1.12213	0.00421178	0.0481865	yes	down	COBRA-like protein
SindChr9T02386.1	0.399738	0.614018	1.97081	5.19491	3.42543	6.33246	-2.3261	0.00264324	0.0343545	yes	down	Belongs to the peptidase S10 family
SindChr9T02392.1	3.61414	1.89788	3.88282	7.26138	10.3326	5.67976	-1.29425	0.0036081	0.0431633	yes	down	.
SindChr9T02428.1	0.989677	2.08087	1.3695	6.21931	4.39421	3.46977	-1.66836	0.000168705	0.00417328	yes	down	Serine/Threonine protein kinases, catalytic domain
SindChr9T02477.1	66.2645	72.182	95.0528	173.807	280.788	149.872	-1.35983	0.000103063	0.00280345	yes	down	Tubulin is the major constituent of microtubules. It binds two moles of GTP, one at an exchangeable site on the beta chain and one at a non-exchangeable site on the alpha chain
SindChr9T02509.1	0.677899	1.21427	1.07031	0.073034	0.068364	0.282802	2.75414	0.000284924	0.00634884	yes	up	.
SindChr9T02557.1	0.004477	0	0	0.008967	0.004162	0.784441	-7.42381	0.00347574	0.0420482	yes	down	cyclic nucleotide-gated ion channel 18
SindChr9T02574.1	2.08663	1.64326	1.53804	5.87291	4.96894	2.55831	-1.33992	0.00138263	0.0215916	yes	down	Uncharacterized protein conserved in bacteria (DUF2225)
SindChr9T02577.1	25.2858	26.2973	26.3616	11.6806	16.2246	8.98421	1.08813	4.83252e-05	0.00148465	yes	up	Trypsin
SindChr9T02578.1	10.7691	7.64214	5.2054	36.3656	14.038	55.2989	-2.18599	0.00136942	0.0214299	yes	down	Reversible hydration of carbon dioxide
SindChr9T02580.1	39.7556	13.3885	10.5001	4.93349	5.59212	5.47514	1.99064	0.00222415	0.0305262	yes	up	Protein of unknown function (DUF1645)
SindChr9T02595.1	2.68679	4.17199	1.89012	0.859012	0.383559	0.920932	1.98786	0.000463028	0.00921561	yes	up	Myb-like DNA-binding domain
SindChr9T02627.1	0.075831	0.010045	0	0.578071	0.415566	0.819962	-4.32638	5.92477e-06	0.000252559	yes	down	.
SindChr9T02628.1	0.007206	0	0	0.117978	0.037013	0.145168	-4.70154	0.00113127	0.0184589	yes	down	.
SindChr9T02629.1	0.004804	0	0	0.098645	0.100018	0.169527	-4.91908	0.000192578	0.0046545	yes	down	.
SindChr9T02632.1	0.035502	0	0	0.126555	0.106486	0.265741	-3.85413	0.00252265	0.0331889	yes	down	.
SindChr9T02633.1	0.006857	0	0	0.08389	0.073799	0.173476	-4.29021	0.00225233	0.0308379	yes	down	Belongs to the MT-A70-like family
SindChr9T02650.1	0.168958	0.851403	0.30123	1.88936	1.45181	2.7933	-2.22793	0.00312535	0.0391126	yes	down	pre-rRNA-processing protein ESF2-like
SindChr9T02695.1	0.189049	0.223291	0.120102	0.054916	0.043127	0.078507	1.57324	0.00107617	0.0177785	yes	up	kelch repeat-containing protein
SindChr9T02737.1	0.879276	0.547373	0.259688	0.121051	0.068113	0.077832	2.62901	5.94163e-05	0.00177462	yes	up	WRKY Transcription Factor
SindChr9T02747.2	0	0	0	0.134771	0.073617	0.079532	-6.05204	5.78745e-06	0.000247642	yes	down	60S ribosomal protein
SindChr9T02748.1	8.11897	0	0	0	0	0	24.7252	2.47488e-10	3.87559e-08	yes	up	.
SindChr9T02775.3	0	0.52867	0	0	0	0	21.2422	5.49923e-08	3.89961e-06	yes	up	Belongs to the mitochondrial carrier (TC 2.A.29) family
SindChr9T02789.1	0.000113	0	0	0.012917	0.01537	0.052294	-4.5275	0.00332821	0.040634	yes	down	Protein kinase domain
SindChr9T02783.5	0.012744	0.036266	0.010619	0	0	0	5.34467	0.000350708	0.00744676	yes	up	Alpha mannosidase, middle domain
SindChr8T00041.1	0.064057	0.16484	0.12492	0.341391	0.26223	0.290037	-1.29848	0.00316022	0.039459	yes	down	Belongs to the glycosyl hydrolase 1 family
SindChr8T00047.1	14.7057	12.0975	11.3444	4.6822	7.62165	4.92205	1.15442	4.0294e-05	0.00127438	yes	up	AMP-binding enzyme C-terminal domain
SindChr8T00068.1	0	0	0	0	0.774939	0	-23.0228	3.82221e-09	4.14379e-07	yes	down	Auxin response factors (ARFs) are transcriptional factors that bind specifically to the DNA sequence 5'-TGTCTC-3' found in the auxin-responsive promoter elements (AuxREs)
SindChr8T00077.1	0.48308	0.24307	0.913237	1.77088	1.67347	2.91228	-1.92168	0.00206332	0.0288993	yes	down	Glutaredoxin
SindChr8T00080.1	0.088392	0.031601	0.054368	0	0	0	4.74239	0.00123008	0.0197372	yes	up	Cotton fibre expressed protein
SindChr8T00086.1	31.4579	13.9109	15.9531	0.627677	3.49979	1.34787	3.50679	7.55616e-06	0.000313177	yes	up	Belongs to the iron ascorbate-dependent oxidoreductase family
SindChr8T00097.1	0	0	0	0.620973	0.151073	0.21535	-8.30012	1.86187e-07	1.18863e-05	yes	down	Belongs to the beta-ketoacyl-ACP synthases family
SindChr8T00114.1	1.69307	2.88186	2.0192	0.429536	0.637552	0.701133	1.88792	2.28387e-07	1.41876e-05	yes	up	DNA-binding protein DDB_G0278111-like isoform X1
SindChr8T00132.1	1.19635	1.02187	0.511402	0.245914	0.019218	0.024845	3.13337	0.00189292	0.0270521	yes	up	Floral homeotic protein
SindChr8T00134.2	0.197958	0.121698	0.335331	0	0	0	8.25049	5.45729e-09	5.59372e-07	yes	up	60S ribosomal Protein
SindChr8T00145.1	13.7607	13.6092	7.46027	3.89108	5.6195	1.93555	1.61792	0.00243635	0.0323556	yes	up	.
SindChr8T00156.1	4.88948	3.65797	4.16045	0.818752	0.579871	0.276635	2.92155	3.03414e-09	3.40398e-07	yes	up	.
SindChr8T00175.1	0.493639	0.553748	0.291085	1.03441	0.893226	0.84387	-1.05084	0.00180587	0.026245	yes	down	.
SindChr8T00191.1	0.11426	0.12846	0.020567	0.216457	0.624542	1.34331	-2.95465	0.00291338	0.0371588	yes	down	Encoded by
SindChr8T00201.3	0.093642	0	0.089735	1.40456	0.998592	1.51148	-4.36404	0.000211722	0.00502032	yes	down	.
SindChr8T00217.1	38.1991	68.4452	27.4409	3.04657	2.0045	1.36695	4.37605	1.84815e-15	7.71774e-13	yes	up	Belongs to the class I-like SAM-binding methyltransferase superfamily. Cation-independent O- methyltransferase family
SindChr8T00275.1	0	0	0	0.056823	0.08892	0.015894	-4.69476	0.00251549	0.0331527	yes	down	organic cation carnitine
SindChr8T00322.2	3.10908	4.40407	0.198629	0.070508	0.304107	0.061755	4.14969	0.000702479	0.0127956	yes	up	WLM domain
SindChr8T00395.1	0.953623	0.948047	0.98414	2.65442	1.89413	2.56247	-1.3044	2.79978e-07	1.71098e-05	yes	down	TCP family transcription factor
SindChr8T00440.1	0.459147	5.03427	4.32095	0.512185	0.402265	0.195957	3.13786	0.0013582	0.0212838	yes	up	Belongs to the mitochondrial carrier (TC 2.A.29) family
SindChr8T00461.1	1.73353	1.98242	1.43497	4.28128	3.50256	3.71982	-1.16284	1.50439e-07	9.86164e-06	yes	down	Vesicle transport V-snare
SindChr8T00490.1	2.97674	1.00744	1.78474	6.30688	5.36116	9.23284	-1.86223	0.00101192	0.0170035	yes	down	Myb-like DNA-binding domain
SindChr8T00506.1	5.8591	5.62687	4.03138	2.31901	2.47732	1.60377	1.28144	8.52123e-06	0.000347475	yes	up	Myb-like DNA-binding domain
SindChr8T00583.3	0.36775	0	0	0	0	0	20.0643	2.85714e-07	1.74131e-05	yes	up	Serine/Threonine protein kinases, catalytic domain
SindChr8T00589.1	1.56063	0.070142	0.062816	4.62631	7.28658	38.8529	-4.92097	0.00123951	0.0198094	yes	down	Belongs to the glycosyl hydrolase 5 (cellulase A) family
SindChr8T00634.1	2.19648	1.11034	0.493534	0.162042	0.336897	0.347799	2.1395	0.00324707	0.0400336	yes	up	Modified RING finger domain
SindChr8T00671.4	0.375814	0.317049	0.199955	0.049204	0.068368	0.120949	1.86471	0.000342006	0.0073499	yes	up	Cytochrome c oxidase assembly protein
SindChr8T00697.1	0	0	0	0.075918	0.031999	0.148793	-6.58247	3.45957e-05	0.00113063	yes	down	.
SindChr8T00731.1	1.73886	2.54322	1.47308	0.63738	1.17225	0.638623	1.23882	0.00232942	0.0314527	yes	up	Belongs to the terpene cyclase mutase family
SindChr8T00942.1	0.198514	0.06239	0.027541	1.06479	0.686597	0.659604	-2.96962	9.8497e-05	0.00270286	yes	down	Ribonuclease H protein
SindChr8T00951.1	0.02148	0.026473	0.058532	0.164042	0.088212	0.138606	-1.83371	0.00318077	0.0396231	yes	down	transposition, RNA-mediated
SindChr8T01114.1	2.02296	0.509508	0.660475	0.116214	0.201103	0.103552	2.88495	0.000111329	0.00297801	yes	up	Seed dormancy control
SindChr8T01123.1	4.30145	7.03955	4.26139	1.41943	1.77947	2.05082	1.56218	7.56903e-06	0.000313177	yes	up	Dof zinc finger protein
SindChr8T01157.2	0	0	0	0	0	0.386443	-21.448	4.11355e-08	3.0614e-06	yes	down	Triose phosphate phosphate translocator
SindChr8T01162.1	581.484	837.076	740.201	210.323	206.331	404.594	1.37941	0.00160991	0.0242023	yes	up	Dormancy/auxin associated protein
SindChr8T01176.1	3.99614	2.73412	3.98842	1.24587	2.07212	1.09603	1.28855	0.000583722	0.011108	yes	up	helix loop helix domain
SindChr8T01177.1	3.12421	0.951291	2.41537	0.180001	0.725982	0.309751	2.43909	0.00141462	0.0219854	yes	up	L-type lectin-domain containing receptor kinase
SindChr8T01174.1	2.55459	1.58703	0.543382	0.197585	0.392685	0.40211	2.19857	0.00249808	0.0329618	yes	up	.
SindChr8T01186.1	0.217549	0.210062	0.008659	0.838307	1.19111	3.99008	-3.7981	0.00167019	0.02486	yes	down	.
SindChr8T01192.1	0.187359	0.273821	0.504947	1.22466	0.992221	2.6625	-2.33848	0.00055042	0.0105724	yes	down	.
SindChr8T01214.1	0	0	0.226881	0	0	0	20.9891	7.91599e-08	5.45889e-06	yes	up	Pyridine nucleotide-disulphide oxidoreductase
SindChr8T01228.1	9.4825	8.61004	6.84273	2.495	4.40968	3.79463	1.22277	0.000113286	0.00302679	yes	up	PAN-like domain
SindChr8T01240.4	702.857	549.791	611.685	212.427	218.188	112.563	1.78757	4.13394e-07	2.43395e-05	yes	up	oxygen-evolving enhancer protein
SindChr8T01306.1	599.721	685.958	799.869	1.71274	15.0374	2.43335	6.80444	6.03351e-13	1.52871e-10	yes	up	Belongs to the iron ascorbate-dependent oxidoreductase family
SindChr8T01316.1	0.635774	0.292552	0.315159	1.26417	1.01092	0.990444	-1.38648	0.00166394	0.0248324	yes	down	PDDEXK-like family of unknown function
SindChr8T01326.1	3.0089	9.21626	0.054843	0.043635	0.071521	0.157092	5.42273	0.000277383	0.00624251	yes	up	Armadillo/beta-catenin-like repeat
SindChr8T01331.1	0.644217	0.821857	1.26909	2.69933	3.93054	5.75871	-2.17835	1.15524e-05	0.000451484	yes	down	.
SindChr8T01357.2	0	0	0	0.060762	0.032774	0.045812	-5.66016	2.30006e-05	0.000799172	yes	down	CRAL/TRIO, N-terminal domain
SindChr8T01375.1	2.14299	0.72314	3.3467	18.5656	13.2252	14.301	-2.88797	1.70073e-05	0.000620575	yes	down	WD-40 repeat family protein
SindChr8T01406.1	0.48141	0.758347	0.567959	0.161003	0.195897	0.220665	1.61776	2.71528e-06	0.000129724	yes	up	Myb-related protein
SindChr8T01433.1	0.147466	0.118815	0.037029	0	0.009324	0	4.62135	0.000636012	0.0118923	yes	up	Myb-like DNA-binding domain
SindChr8T01444.1	2.3045	2.3794	1.98756	4.37283	6.41101	3.13261	-1.04961	0.00157815	0.0238202	yes	down	Protein kinase domain
SindChr8T01470.1	10.2211	6.57274	7.06298	2.62795	4.78376	3.00196	1.20497	0.00110439	0.0181399	yes	up	Homeobox associated leucine zipper
SindChr8T01484.2	0	0	0	0	86.2051	0	-28.7564	1.83021e-13	5.15889e-11	yes	down	Glutathione S-transferase, N-terminal domain
SindChr8T01541.1	0.134907	0.030981	0.034062	0	0	0	5.46778	0.00111428	0.0182742	yes	up	ZINC FINGER protein
SindChr8T01556.1	2.5449	4.51552	2.7733	1.26987	1.22273	1.59077	1.25721	0.000368947	0.00768923	yes	up	Belongs to the cyclin family
SindChr8T01563.1	66.0954	70.1947	110.636	175.492	186.518	369.042	-1.57715	0.00168039	0.0249623	yes	down	Pathogenesis-related protein Bet v I family
SindChr8T01603.1	165.008	166.861	129.895	47.6204	70.6812	89.822	1.14366	0.00100761	0.0169682	yes	up	Protein of unknown function (DUF1645)
SindChr8T01607.1	16.7497	14.1967	21.3742	84.7453	52.5065	65.5568	-1.95997	9.46945e-09	9.08664e-07	yes	down	Belongs to the glycosyltransferase 8 family
SindChr8T01629.1	12.514	15.5302	6.04619	58.5485	40.9005	22.7709	-1.84271	0.00154644	0.0234988	yes	down	Plant invertase/pectin methylesterase inhibitor
SindChr8T01635.1	0.854872	0.981298	1.74804	2.69307	3.1081	2.51313	-1.20719	0.00190699	0.0271309	yes	down	Neprosin
SindChr8T01646.1	7.07267	3.49751	4.4779	21.1171	13.9062	10.5346	-1.59662	0.000788197	0.0140283	yes	down	Protein TRANSPARENT TESTA
SindChr8T01684.1	0.480476	0.345659	0.208528	2.30511	1.11893	0.888658	-2.0324	0.000731455	0.0132698	yes	down	E3 ubiquitin-protein ligase
SindChr8T01697.1	0.007006	0.007266	0.024258	0.594828	0.189107	0.598868	-4.98628	3.49516e-07	2.0906e-05	yes	down	.
SindChr8T01702.1	0.144891	0.126044	0.204836	0.126036	3.95037	3.47086	-3.83242	0.00148648	0.0228651	yes	down	Mitochondrial domain of unknown function (DUF1713)
SindChr8T01706.1	1.94432	1.87892	2.22975	0.579567	0.392871	0.312292	2.23318	7.57156e-12	1.53819e-09	yes	up	RNA recognition motif 2
SindChr8T01708.2	0.1424	0.055062	0.146188	0.022067	0.027686	0.022707	2.17459	0.000417227	0.00847611	yes	up	SDA1
SindChr8T01717.1	0.416128	0.332955	0.159096	1.76347	2.38837	3.49348	-3.07496	1.53101e-08	1.34861e-06	yes	down	Belongs to the short-chain dehydrogenases reductases (SDR) family
SindChr8T01768.1	0	0	0.881988	0	0	0	20.7815	1.06427e-07	7.25052e-06	yes	up	O-methyltransferase
SindChr8T01747.1	0.098825	0.14853	0.03113	6.25633	0.3022	2.26283	-4.93935	3.98077e-05	0.00126432	yes	down	membrane protein YuiD-like
SindChr8T01809.1	0.990202	0.876176	0.309428	0	0.027622	0	5.78959	9.08687e-06	0.000365257	yes	up	WRKY transcription factor
SindChr8T01815.1	2.06606	0.429729	1.32118	0.128347	0.387358	0.19305	2.43667	0.0023299	0.0314527	yes	up	Domain of unknown function (DUF4408)
SindChr8T01889.1	13.925	16.0198	15.1865	3.90937	7.46118	6.71704	1.31894	5.16425e-05	0.00156946	yes	up	Domain of unknown function (DUF4228)
SindChr8T01909.1	1.82792	1.40761	0.911698	0.342905	0.486394	0.563765	1.5639	0.00027547	0.00620565	yes	up	domain in glucosyltransferases, myotubularins and other putative membrane-associated proteins
SindChr8T01915.1	1.76877	2.9283	2.2896	0.932239	0.690775	0.946369	1.42646	2.37824e-05	0.0008238	yes	up	Domain of unknown function (DUF4408)
SindChr8T01926.1	2.53533	2.74425	3.7734	5.59462	6.18119	9.1472	-1.21554	0.000750835	0.0135234	yes	down	in StAR and phosphatidylcholine transfer protein
SindChr8T01929.1	0.527173	0.324434	0.330231	1.2377	1.04604	1.16177	-1.54147	1.3473e-06	6.90494e-05	yes	down	Transcriptional activator Myb-like
SindChr8T01943.1	0.695372	0.386116	0.745138	4.11042	2.08207	4.61915	-2.56698	1.24343e-06	6.43107e-05	yes	down	Pectate lyase
SindChr8T01968.1	1.05617	0	0	0	0	0	23.0597	3.59881e-09	3.92045e-07	yes	up	amine oxidase
SindChr8T01981.1	0.262736	0.306398	0.326593	1.24585	1.0838	0.909713	-1.84557	3.53611e-13	9.49276e-11	yes	down	CRAL/TRIO domain
SindChr8T02071.1	0.435874	0.517781	0.543393	1.2134	0.747088	1.45584	-1.20111	0.00226314	0.030841	yes	down	.
SindChr8T02084.1	4.88621	5.09819	1.15052	0.150792	0.646977	0.330423	3.3076	8.47248e-05	0.00238818	yes	up	Isochorismate synthase
SindChr8T02114.2	0.983038	3.53255	3.59395	0	0	0	11.8228	9.05473e-15	3.19038e-12	yes	up	arabinosyltransferase ARAD1
SindChr8T02139.1	0.262753	0.225547	0.367907	0.628211	0.605067	0.625375	-1.11495	0.00021539	0.00508591	yes	down	.
SindChr8T02150.1	0.180814	0.236478	0.19153	1.86874	0.682477	0.599303	-2.34654	0.000218153	0.00512726	yes	down	Ammonium transporter 1 member 3
SindChr8T02229.1	0	0	10.0727	0	0	0	24.6563	2.77336e-10	4.25438e-08	yes	up	ATP-dependent Clp protease proteolytic
SindChr8T02244.1	0.354733	0.380494	0.265768	0	0	0	8.50368	7.0804e-12	1.4648e-09	yes	up	Leucine-rich repeat - CC (cysteine-containing) subfamily
SindChr8T02246.1	0.472117	0.39789	0.291683	0.108302	0.195868	0.053591	1.69072	0.00263723	0.0342962	yes	up	.
SindChr8T02247.1	0.776961	2.38911	1.35855	2.53796	15.5773	39.0251	-3.68006	0.000565712	0.0108384	yes	down	Phloem protein 2
SindChr8T02267.1	28.1538	23.9325	7.15598	5.80242	4.71027	5.6462	1.86288	0.00260404	0.0339964	yes	up	Universal stress protein family
SindChr8T02286.1	9.431	9.29727	7.97556	15.8886	19.6976	24.7675	-1.18177	8.10075e-06	0.000332131	yes	down	Alkaline and neutral invertase
SindChr8T02327.1	0.04028	0.087594	0.141818	0.234189	0.357822	0.407307	-1.8591	0.000946104	0.0162309	yes	down	.
SindChr8T02333.2	0	0	0	0	0.761624	0	-21.9364	1.99901e-08	1.65727e-06	yes	down	Hydrolyzes acetyl esters in homogalacturonan regions of pectin. In type I primary cell wall, galacturonic acid residues of pectin can be acetylated at the O-2 and O-3 positions. Decreasing the degree of acetylation of pectin gels in vitro alters their physical properties
SindChr8T02360.1	4.30714	3.36359	3.65151	8.05681	7.67881	11.4777	-1.27252	1.87888e-05	0.000674662	yes	down	NAC domain-containing protein
SindChr8T02406.1	0.015407	0.014635	0.000445	0.109828	0.138307	0.304175	-3.89252	2.96781e-06	0.000138846	yes	down	MAC/Perforin domain
SindChr8T02418.1	0	0	0	4.60264	0	0	-23.6817	1.35398e-09	1.66842e-07	yes	down	Glyoxalase/Bleomycin resistance protein/Dioxygenase superfamily
SindChr8T02454.1	0.223392	0.29735	0.357692	0.147106	0.1445	0.119749	1.08088	0.00156242	0.0236735	yes	up	Pentatricopeptide repeat-containing protein
SindChr8T02470.1	0	0.0506	0.024036	0.257613	0.123004	0.514677	-3.60753	0.00171417	0.0253473	yes	down	Ring finger domain
SindChr8T02492.1	0	0	0	0.427131	0	0	-22.3634	1.05199e-08	9.8843e-07	yes	down	Late embryogenesis abundant protein
SindChr8T02515.1	11.7761	21.8972	14.7366	4.49081	7.52968	2.9734	1.70273	0.000482404	0.00951724	yes	up	Fibronectin type III-like domain
SindChr8T02514.1	72.3394	109.933	97.551	25.535	25.2615	17.0834	2.04576	2.61471e-12	5.78056e-10	yes	up	Fibronectin type III-like domain
SindChr8T02519.1	0.093967	0.541651	0.120305	3.62777	1.58574	0.848887	-2.99225	0.00190044	0.0270999	yes	down	Aminotransferase class I and II
SindChr8T02526.5	1.41678	1.48688	1.5958	3.714	3.54485	2.346	-1.08825	1.5799e-05	0.000587902	yes	down	phosphatase 2c
SindChr8T02531.1	0.420718	0.370264	0.18112	0.045582	0.022727	0.070224	2.75918	1.4278e-05	0.000541123	yes	up	Protein kinase domain
SindChr8T02537.1	23.3921	30.8295	18.7629	5.89196	4.85738	6.77205	2.04642	1.5542e-10	2.53966e-08	yes	up	Indole-3-acetic acid-induced protein
SindChr8T02532.1	59.2135	18.982	11.5427	1.45789	4.63036	6.31922	2.84893	0.0017614	0.0257751	yes	up	Early nodulin-93-like
SindChr8T02533.1	0.664704	0.401525	0.339382	2.02767	2.40853	2.51169	-2.29974	2.19669e-10	3.48841e-08	yes	down	CRS1_YhbY
SindChr8T02556.1	428.11	656.34	520.265	136.937	149.593	216.695	1.66305	1.00486e-06	5.28194e-05	yes	up	Phosphate-induced protein 1 conserved region
SindChr8T02568.1	0.82352	0.779385	1.31424	0.275593	0.426744	0.502787	1.26663	0.00260513	0.0339964	yes	up	Protein of unknown function (DUF563)
SindChr8T02569.1	63.6532	142.446	65.9841	13.6424	39.5175	19.2046	1.9213	0.0017571	0.0257457	yes	up	.
SindChr8T02591.1	0.630983	0.84276	0.331435	0.093025	0	0.049134	3.5903	0.00172782	0.025449	yes	up	synthase
SindChr8T02598.1	11.3631	7.87789	13.853	1.23731	4.94828	1.02283	2.23256	0.0035395	0.0426594	yes	up	Isochorismatase family
SindChr8T02608.1	0	0.959431	0	0	0	0	21.5886	3.32025e-08	2.57236e-06	yes	up	Zinc-finger of C2H2 type
SindChr8T02616.1	0.869708	0.564276	0.544334	1.34877	1.76885	1.02395	-1.05854	0.00294561	0.0374427	yes	down	Oligopeptide transporter
SindChr8T02613.1	0.169835	0.163863	0.101822	1.37515	0.85642	1.41304	-3.07398	1.13636e-14	3.88256e-12	yes	down	.
SindChr8T02643.1	0.292387	0.349519	0.147638	0.755179	0.540654	0.940321	-1.50337	0.0019519	0.0276647	yes	down	Malate dehydrogenase
SindChr8T02662.1	7.82735	9.0313	3.69641	33.4273	23.3281	17.584	-1.85852	0.000245319	0.00566218	yes	down	Tubulin is the major constituent of microtubules. It binds two moles of GTP, one at an exchangeable site on the beta chain and one at a non-exchangeable site on the alpha chain
SindChr8T02683.2	0.593653	0.51717	0.678381	0.093886	0.108138	0.049338	2.77555	7.49189e-13	1.81658e-10	yes	up	Zinc finger protein-like 1
SindChr8T02729.1	44.746	22.421	18.1439	6.30031	10.9681	4.55983	1.98209	0.000536331	0.0103282	yes	up	Secretory protein
SindChr8T02735.1	0.133126	0.066236	0.181394	0.324107	0.377234	0.536752	-1.65497	0.00220932	0.0303781	yes	down	.
SindChr8T02759.1	2.73362	6.66597	3.39869	1.26518	1.65977	1.55848	1.50532	0.00100835	0.0169682	yes	up	Modified RING finger domain
SindChr8T02763.1	0.953346	6.13259	2.72693	0.310814	0.697551	0.249995	2.96151	0.000508747	0.00991552	yes	up	Thioredoxin
SindChr8T02771.1	10.5491	10.3469	10.7057	30.2845	18.4759	15.5735	-1.0278	0.0036128	0.0431965	yes	down	Nitrite/Sulfite reductase ferredoxin-like half domain
SindChr8T02774.1	2.53647	1.25403	1.23424	0.082888	0.357544	0.177662	3.03386	1.22288e-05	0.000472189	yes	up	Transcription factor
SindChr8T02825.1	13.4892	5.90098	9.45587	1.11205	3.79825	1.19405	2.2669	0.00102172	0.0170627	yes	up	Cytochrome p450
SindChr8T02900.1	0.104893	0.056785	0.058982	0.15524	0.518306	0.307911	-2.0843	0.00189142	0.0270521	yes	down	.
SindChr8T02849.1	0.043708	0.055969	0.019068	0	0	0	5.2204	0.000354362	0.00749493	yes	up	pfkB family carbohydrate kinase
SindChr8T02851.1	32.5164	30.5832	18.1597	9.03969	16.5937	9.43193	1.22145	0.00320621	0.0396817	yes	up	Belongs to the major facilitator superfamily. Sugar transporter (TC 2.A.1.1) family
SindChr8T02870.1	8.58466	7.30473	4.61816	0.94019	2.8673	1.6483	1.91591	0.000464439	0.0092274	yes	up	.
SindChr8T02892.1	6.99242	4.70678	6.61734	13.049	13.3369	13.8303	-1.13503	2.79079e-06	0.000132768	yes	down	.
SindChr8T02917.1	0	0	0	0.309401	0.082411	0.068332	-6.97604	3.33314e-05	0.00109726	yes	down	FGGY family of carbohydrate kinases, C-terminal domain
SindChr8T02927.1	99.061	96.9645	133.002	224.546	251.273	249.691	-1.14047	1.24092e-07	8.30347e-06	yes	down	fructose-bisphosphate aldolase
SindChr8T02979.1	1.79447	0.895356	1.98421	3.89433	3.97134	6.42391	-1.61845	0.00102411	0.0170739	yes	down	Belongs to the cytochrome P450 family
SindChr8T02948.1	0	0	0	0	0	8.38396	-25.0626	1.4097e-10	2.32933e-08	yes	down	EF-hand, calcium binding motif
SindChr8T02974.1	0	0.008524	0	0.399591	0.570294	0.546029	-6.40801	4.64618e-09	4.85053e-07	yes	down	Brf1-like TBP-binding domain
SindChr8T02976.1	0.003688	0.012657	0.022709	0.895355	1.8636	0.028104	-6.01858	1.27412e-05	0.000489461	yes	down	glomerular visceral epithelial cell migration
SindChr8T03015.1	4.36014	4.21982	2.67425	1.57203	1.21333	1.23835	1.47541	2.81846e-06	0.000133522	yes	up	BOI-related E3 ubiquitin-protein ligase
SindChr8T03028.5	0	0	0	1.77221	5.07192	1.17303	-11.6302	1.14107e-13	3.4308e-11	yes	down	Sigma factor PP2C-like phosphatases
SindChr8T03054.1	3.40559	1.83934	2.1818	4.8975	7.09788	11.6722	-1.67938	0.00121598	0.019558	yes	down	L-ascorbate oxidase homolog
SindChr8T03061.1	11.0636	24.5363	5.61998	1.55181	4.83822	2.62842	2.19681	0.00394002	0.045916	yes	up	No apical meristem (NAM) protein
SindChr8T03079.1	0	0	0	0.155962	0.114761	0.187835	-8.00752	4.39387e-10	6.3514e-08	yes	down	RWP-RK domain
SindChr13T00015.1	0	0	0	1.31248	0	0	-22.0023	1.81159e-08	1.54156e-06	yes	down	.
SindChr13T00019.1	0	1.58691	0	0	0	0	21.5292	3.62192e-08	2.77804e-06	yes	up	.
SindChr13T00055.1	0	0	1.22125	0	0	0	23.1296	3.22369e-09	3.58099e-07	yes	up	.
SindChr13T00056.1	0	0	0	0	0.220066	0	-21.824	2.36278e-08	1.9097e-06	yes	down	.
SindChr13T00085.1	0	0	2.17774	0	0	0	22.8061	5.32043e-09	5.47834e-07	yes	up	.
SindChr13T00212.1	3.42443	9.22143	3.98091	21.3091	19.5969	40.2288	-2.30548	0.000186226	0.00453498	yes	down	Pollen proteins Ole e I like
SindChr13T00242.1	12.3676	12.6055	10.6048	3.47632	4.85283	4.80124	1.43533	4.33755e-11	7.82494e-09	yes	up	.
SindChr13T00128.1	0.088543	0.071656	0.115454	0.229364	0.448725	0.391173	-1.84875	0.000193005	0.0046598	yes	down	.
SindChr13T00159.1	0.019407	0	0.013767	0.068365	0.067689	0.117048	-2.5964	0.00397737	0.0462557	yes	down	.
SindChr13T00280.1	11.8692	13.2819	4.30487	1.47487	3.22178	1.5984	2.22768	0.000338392	0.00728819	yes	up	Cysteine-rich repeat secretory protein 38-like
SindChr13T00283.1	0.099654	0.08491	0.097242	0	0	0	4.09074	0.00414708	0.0476883	yes	up	.
SindChr13T00291.1	0.393723	0.012109	0.21761	0	0	0	7.06034	0.000663684	0.0122673	yes	up	Protein of unknown function (DUF1218)
SindChr13T00566.1	0.037892	0.047791	0.058767	0	0	0	4.378	0.00176107	0.0257751	yes	up	.
SindChr13T00647.1	17.3817	18.9739	16.4557	7.45179	5.418	6.16165	1.46598	4.91111e-12	1.03501e-09	yes	up	LRR receptor-like serine threonine-protein kinase
SindChr13T00720.1	0.03589	0.022409	0.173668	1.06603	0.375682	1.52252	-3.66692	0.00036068	0.00758	yes	down	GDSL esterase lipase
SindChr13T00723.1	2.08509	3.30196	2.02254	12.1263	9.57015	4.45821	-1.81589	0.000377252	0.00782906	yes	down	OPT oligopeptide transporter protein
SindChr13T00731.1	1.03011	0.992633	1.07131	0.158512	0.40821	0.245383	1.93067	2.85992e-06	0.000134919	yes	up	Belongs to the glycosyltransferase 2 family
SindChr13T00740.1	0.821965	0.955854	0.779454	3.70778	1.93765	13.7007	-2.94808	0.000634141	0.0118671	yes	down	Histone-like transcription factor (CBF/NF-Y) and archaeal histone
SindChr13T00755.1	12.6517	5.49218	8.07565	2.36708	2.77219	2.02576	1.87728	8.89653e-06	0.000358885	yes	up	Cytochrome p450
SindChr13T00802.1	6.26513	3.85651	2.13735	1.31734	1.36046	0.982043	1.74099	0.000648109	0.0120532	yes	up	Mitogen-activated protein kinase kinase kinase
SindChr13T00809.1	0.436872	0.651245	0.437597	2	1.36201	1.36838	-1.63107	8.84826e-07	4.72816e-05	yes	down	transcription factor
SindChr13T00810.1	0	0	0	1.34041	0.296411	4.37172	-9.69686	9.93164e-07	5.23268e-05	yes	down	Autophagy-related protein
SindChr13T00801.2	0	0.001683	0	0.02119	0.020676	0.021427	-4.47642	0.000513002	0.00995541	yes	down	.
SindChr13T00768.1	0.104793	0.204216	0.066968	0.580713	0.301457	0.440735	-1.79062	0.00280618	0.0360771	yes	down	Carrier of the growing fatty acid chain in fatty acid biosynthesis
SindChr13T00771.1	0.115306	0.036611	0.317028	6.82799	1.53744	9.11253	-5.2069	8.91707e-07	4.7509e-05	yes	down	lipid-transfer protein DIR1
SindChr13T00775.1	0.198424	0.070024	0.071751	0.175245	0.314902	5.32527	-4.08012	0.00428345	0.0488577	yes	down	.
SindChr13T00783.1	0.021303	0.045099	0.381492	2.43352	0.323009	7.85099	-4.57727	0.00210174	0.0292943	yes	down	Microtubule associated protein (MAP65/ASE1 family)
SindChr13T00796.1	3.53942	1.78608	2.33374	19.2635	7.84748	17.4477	-2.55133	5.11307e-06	0.000224319	yes	down	Cotton fibre expressed protein
SindChr13T00819.1	0.784501	0.701242	0.4974	0.242454	0.139462	0.080678	2.04746	0.000100369	0.00274342	yes	up	.
SindChr13T00860.1	0	0	0	0.668587	5.389	0.181375	-11.7781	1.14312e-07	7.69473e-06	yes	down	Autophagy-related protein
SindChr13T00864.1	0.028123	0.03182	0.105352	0.836703	2.08991	1.10095	-4.51427	6.10395e-10	8.49655e-08	yes	down	Belongs to the TRAFAC class myosin-kinesin ATPase superfamily. Kinesin family
SindChr13T00852.1	4.19454	50.9647	18.7804	1.29319	1.29199	2.73021	3.77093	0.000143685	0.00367776	yes	up	.
SindChr13T00873.1	34.1159	26.39	30.6735	3.42837	3.59234	4.64977	2.95956	4.21161e-32	2.37429e-28	yes	up	Belongs to the GRAS family
SindChr13T00883.1	64.5442	24.3688	67.2258	4.69477	17.8333	3.19891	2.63981	0.00221922	0.0304957	yes	up	Indole-3-acetic acid-amido synthetase GH3.6
SindChr13T00891.1	0.812908	0.457808	0.656235	0.256056	0.361063	0.293637	1.07247	0.00195352	0.0276647	yes	up	divergent subfamily of APPLE domains
SindChr13T00924.1	158.737	192.21	141.453	26.0387	38.6812	59.4635	1.97684	4.36612e-06	0.000194962	yes	up	No apical meristem (NAM) protein
SindChr13T00952.1	0	0	0	2.9065	0	4.04673	-11.6318	0.00290202	0.0370349	yes	down	Serine/Threonine protein kinases, catalytic domain
SindChr13T00989.1	4.53682	3.59065	2.25995	7.66191	8.37636	6.83462	-1.13784	0.00095528	0.0162758	yes	down	Transcription factor
SindChr13T01020.1	6.05091	2.98344	3.00203	0.115017	0.790716	0.637187	2.94854	8.34825e-05	0.00235906	yes	up	.
SindChr13T01017.1	11.5895	8.40868	6.07767	4.52794	3.21046	4.3805	1.09579	0.00390969	0.0457043	yes	up	Glycosyltransferase Family 4
SindChr13T01064.1	2.68212	2.90501	2.66844	5.77942	5.95351	12.4711	-1.56522	0.000637618	0.0119124	yes	down	glutathione S-transferase
SindChr13T01078.1	9.20155	16.3129	7.94585	2.42572	2.96117	1.88977	2.20103	6.0115e-08	4.23623e-06	yes	up	9-cis-epoxycarotenoid dioxygenase
SindChr13T01081.1	0.403916	0.374943	0.274703	1.38046	0.854287	1.86952	-1.96012	1.9957e-05	0.000709827	yes	down	Vinorine synthase-like
SindChr13T01092.1	14.2937	9.83125	12.1197	1.4137	5.23685	0.985296	2.27859	0.00251411	0.0331527	yes	up	non-haem dioxygenase in morphine synthesis N-terminal
SindChr13T01116.1	2.01066	2.05651	0.774916	20.1224	9.56358	4.86665	-2.83098	0.000147678	0.00377567	yes	down	Plant invertase/pectin methylesterase inhibitor
SindChr13T01117.1	3.29839	3.16535	1.25879	29.1411	14.4401	6.55028	-2.69599	0.0003469	0.00741478	yes	down	Plant invertase/pectin methylesterase inhibitor
SindChr13T01126.1	3.50079	2.95184	2.93322	0.274049	1.25687	0.376037	2.32077	0.000683151	0.0125244	yes	up	WRKY transcription factor
SindChr13T01125.1	0	0	0	5.41891	0.969514	0	-11.4489	0.00338523	0.0412032	yes	down	belongs to the protein kinase superfamily
SindChr13T01168.1	0.210674	0.23779	0.223196	1.29706	0.555484	0.97155	-2.06189	7.05072e-06	0.000297741	yes	down	.
SindChr13T01171.1	1.60645	0.748198	0.70987	0.243192	0.053095	0.282582	2.33511	0.00236125	0.0317131	yes	up	The RING-variant domain is a C4HC3 zinc-finger like motif found in a number of cellular and viral proteins. Some of these proteins have been shown both in vivo and in vitro to have ubiquitin E3 ligase activity.
SindChr13T01217.1	0	0	0	0	8.24746	0	-23.9923	8.21597e-10	1.08982e-07	yes	down	.
SindChr13T01227.1	0.072121	0.234007	0.249978	0	0	0	6.55179	7.2317e-06	0.000303113	yes	up	Nuclear pore complex protein
SindChr13T01245.1	0	0	0	0.016229	0.044743	0.124259	-6.20823	0.000402912	0.00824881	yes	down	Serine arginine repetitive matrix protein
SindChr13T01281.1	0.786896	0.611701	0.298672	3.76207	2.0888	1.32109	-2.07706	0.000976991	0.0165399	yes	down	Tetraspanin family
SindChr13T01407.1	6.324	2.96106	2.81187	1.36305	1.91239	1.44241	1.36076	0.00367162	0.0436683	yes	up	Ammonium transporter
SindChr13T01418.1	20.8885	47.9303	23.3705	8.33622	10.4771	4.96325	1.95961	0.000161019	0.00404791	yes	up	Enoyl-CoA hydratase/isomerase
SindChr13T01365.1	1.44902	2.90708	1.01457	10.7901	7.33695	5.18458	-2.12196	0.000242546	0.00560965	yes	down	pectinesterase pectinesterase inhibitor 51
SindChr13T01372.1	0.266413	0.099285	0.022565	0	0.005606	0	5.52224	0.000968365	0.0164433	yes	up	Calcium-dependent protein kinase
SindChr13T01444.1	18.2847	2.31898	6.53836	0.209136	0.809616	1.12714	3.64541	0.000357649	0.00753736	yes	up	Homeobox-leucine zipper protein
SindChr13T01461.1	24.2391	273.118	27.5198	2.43571	7.10269	5.3415	4.44103	9.8424e-05	0.00270286	yes	up	lob domain-containing protein
SindChr13T01467.1	1.96741	2.04588	1.05927	0.081894	0.434153	0.052467	3.15938	0.000537222	0.0103365	yes	up	Regulator of Vps4 activity in the MVB pathway
SindChr13T01489.1	122.579	100.385	136.775	649.312	565.16	850.062	-2.52798	6.17155e-17	3.23647e-14	yes	down	Nonspecific lipid-transfer protein
SindChr13T01493.1	7.93366	13.163	8.07178	2.69461	4.47293	2.72104	1.56519	2.82827e-05	0.000956183	yes	up	serine threonine-protein kinase At1g18390
SindChr13T01528.1	0.513115	0.196551	0.768328	3.12368	1.59539	3.12398	-2.40148	0.000403936	0.00825689	yes	down	Myb-like DNA-binding domain
SindChr13T01531.1	0.034651	0	0.14538	0.698965	2.0679	2.3679	-4.77369	0.000268255	0.00608351	yes	down	Myb-like DNA-binding domain
SindChr13T01532.1	16.1477	21.6318	10.2076	6.87483	8.32933	5.37767	1.22304	0.00177199	0.0258463	yes	up	ADP-ribosylation factor GTPase-activating protein
SindChr13T01540.1	0.188706	0.089565	0.101417	0.63523	0.495651	0.684952	-2.19922	5.71576e-07	3.21423e-05	yes	down	.
SindChr13T01551.1	0.086169	0.049741	0.02677	1.3756	0.200142	0.274792	-3.48614	0.000505212	0.00985512	yes	down	Belongs to the TRAFAC class myosin-kinesin ATPase superfamily. Kinesin family
SindChr13T01561.1	34.665	89.5315	72.2983	153.314	362.132	725.682	-2.67521	0.000472758	0.00935969	yes	down	Catalyzes xyloglucan endohydrolysis (XEH) and or endotransglycosylation (XET). Cleaves and religates xyloglucan polymers, an essential constituent of the primary cell wall, and thereby participates in cell wall construction of growing tissues
SindChr13T01576.1	1.41801	0.230507	0.735245	0.06448	0	0.049455	4.20064	0.000450445	0.00901279	yes	up	VQ motif-containing protein
SindChr13T01600.1	0.184915	0.369733	0.038601	0.471375	3.10868	2.4336	-3.31237	0.00168314	0.0249867	yes	down	Protein of unknown function (DUF1230)
SindChr13T01611.1	0.876466	0.996412	0.172231	0.015309	0.10343	0.070172	3.33535	0.000360246	0.00758	yes	up	Belongs to the cytochrome P450 family
SindChr13T01625.1	4.7732	3.04016	4.58498	0.372547	0.579163	0.759973	2.85065	1.61289e-11	3.1086e-09	yes	up	nicotinate
SindChr13T01637.1	0.410762	1.17828	1.3296	3.49806	3.04583	5.26141	-2.02272	0.000752234	0.0135378	yes	down	.
SindChr13T01666.1	52.4357	13.4208	4.78226	0.775171	2.01784	1.41968	4.06738	5.37989e-05	0.00161971	yes	up	EF-hand domain pair
SindChr13T01667.1	10.5466	6.97061	0.823812	0.201659	0.429793	0.325135	4.22508	1.93166e-05	0.000691204	yes	up	EF-hand domain pair
SindChr13T01723.1	0.292566	0.577889	0.401759	1.82275	1.30438	1.11832	-1.7377	1.62211e-05	0.00060162	yes	down	.
SindChr13T01788.1	1.46073	2.01015	1.94876	0.836336	0.948874	0.775162	1.07904	2.81319e-06	0.000133522	yes	up	DnaJ molecular chaperone homology domain
SindChr13T01798.1	0.069862	0.134083	0.171008	0	0	0	4.72724	0.000779845	0.0139236	yes	up	.
SindChr13T01825.3	1.0411	0.06327	0.961768	0.034951	0.020946	0.08105	3.87248	0.000785544	0.0139921	yes	up	ABC transporter G family member
SindChr13T01853.1	0.078236	0.065119	0.089044	0	0.000902	0	4.5488	0.000476353	0.00942259	yes	up	F-box-like
SindChr13T01877.1	3.77438	11.363	1.89366	0.462445	1.70934	0.445263	2.71719	0.00411515	0.0473693	yes	up	Belongs to the multicopper oxidase family
SindChr13T01873.1	24.9684	14.8468	19.5702	49.2633	37.3537	43.4345	-1.13435	0.000352343	0.00747236	yes	down	Myo-inositol-1-phosphate synthase
SindChr13T01882.1	16.5959	21.7053	10.1423	3.22338	5.8976	4.08771	1.87643	1.63739e-05	0.000602558	yes	up	Heavy metal-associated isoprenylated plant protein
SindChr13T01916.1	0.538356	0.29294	0.094166	1.64071	1.13376	1.13534	-2.06481	0.00304184	0.038235	yes	down	Protein of unknown function, DUF617
SindChr13T01942.1	0.075853	0.030091	0	0.259176	0.477623	0.708879	-3.64721	0.000485446	0.00956563	yes	down	.
SindChr13T01954.2	2.67271	2.06694	1.10927	0.431472	0.893363	0.302296	1.85776	0.00210919	0.0293594	yes	up	EamA-like transporter family
SindChr13T01953.2	0	0	1.12122	0	0	0	21.6297	3.11855e-08	2.44178e-06	yes	up	TFIIS helical bundle-like domain
SindChr13T01958.1	46.9668	51.8113	63.8661	126.649	103.749	163.905	-1.28682	4.66382e-05	0.00143978	yes	down	fructose-bisphosphate aldolase
SindChr13T01960.1	0.063815	0.108655	0.309804	5.29615	2.35944	11.672	-5.3198	1.66543e-08	1.44444e-06	yes	down	Pectinesterase
SindChr13T01967.1	0	0	0	1.12331	1.49241	5.13917	-10.5942	2.09695e-10	3.37759e-08	yes	down	.
SindChr13T01971.1	0.864196	0.751854	0.575322	0.292972	0.403294	0.362753	1.04533	0.000201361	0.00481516	yes	up	Protein SHI RELATED SEQUENCE 1-like
SindChr12T00025.1	0	0	2.32408	0	0	0	22.0955	1.56703e-08	1.37496e-06	yes	up	.
SindChr12T00060.1	1.59417	0	0	0	0	0	21.4774	3.90361e-08	2.95391e-06	yes	up	.
SindChr12T00064.1	0	0	0	0	2.04871	0	-22.5256	8.21965e-09	8.05883e-07	yes	down	.
SindChr12T00086.1	0	2.13322	0	0	0	0	21.9472	1.95499e-08	1.63885e-06	yes	up	.
SindChr12T00078.1	0	2.13977	0	0	0	0	21.953	1.93837e-08	1.63098e-06	yes	up	.
SindChr12T00082.1	0	0	2.86663	0	0	0	22.3902	1.00545e-08	9.60712e-07	yes	up	.
SindChr12T00171.1	0	2.14231	3.20127	0	0	0	11.2951	0.00330423	0.0405237	yes	up	.
SindChr12T00176.1	1.99629	0	0	0	0	0	21.8801	2.16008e-08	1.76484e-06	yes	up	.
SindChr12T00184.1	0	1.88954	0	0	0	0	21.7796	2.50644e-08	2.01858e-06	yes	up	.
SindChr12T00192.1	0	1.78718	0	0	0	0	21.702	2.81076e-08	2.23967e-06	yes	up	.
SindChr12T00358.1	3.06516	4.81745	1.56824	21.0041	12.8476	7.60768	-2.13699	0.00092257	0.0159173	yes	down	PA domain
SindChr12T00390.1	35.1507	47.7525	21.6804	7.13217	15.9765	7.06427	1.80509	0.000719965	0.0130929	yes	up	Protein of unknown function (DUF568)
SindChr12T00404.1	97.3465	99.0409	93.9248	14.4573	36.1216	11.8329	2.23917	2.0215e-05	0.000716743	yes	up	Thymidine
SindChr12T00462.1	6.64728	0.359019	11.1467	0.162191	0.52999	0.150678	4.44862	0.000305523	0.00669537	yes	up	Lysosomal beta glucosidase-like
SindChr12T00518.1	1.98299	2.38599	2.83988	0.650054	1.0426	0.814534	1.5203	1.75697e-07	1.13063e-05	yes	up	F-box protein At3g07870-like
SindChr12T00557.1	6.859	3.23941	3.26369	0.937848	1.72598	0.587624	2.05639	0.000620474	0.0116528	yes	up	Belongs to the peptidase A1 family
SindChr12T00590.1	0.368963	0.688213	0.341097	0.19613	0.175282	0.169318	1.33427	0.00376508	0.0444051	yes	up	Transcription factor JUNGBRUNNEN 1-like
SindChr12T00650.1	0.748785	1.35491	0.354087	4.36192	3.26454	2.87657	-2.09245	0.000432111	0.00873127	yes	down	.
SindChr12T00653.1	0	0	0	0.103658	0.083559	0.016532	-4.70729	0.00225793	0.030841	yes	down	Possibly involved in carbohydrate binding
SindChr12T00684.1	9.05502	10.7112	10.4409	6.04382	4.70036	3.65587	1.06838	7.37076e-05	0.00212274	yes	up	Belongs to the UDP-glycosyltransferase family
SindChr12T00698.1	0.072573	0.023341	0.0573	0.003915	0	0	5.0256	0.0002887	0.0064203	yes	up	Cytochrome p450
SindChr12T00725.1	0.018208	0.021323	0.042503	0.001437	0	0	4.3589	0.00134041	0.0210343	yes	up	POT family
SindChr12T00735.1	0.232905	0.376828	0.35036	0	0	0	8.01859	2.81643e-10	4.26666e-08	yes	up	phosphatase 2c
SindChr12T00737.1	181.683	91.8945	82.1986	23.8318	51.0231	45.437	1.56883	0.00332446	0.0406323	yes	up	ethylene-responsive transcription factor
SindChr12T00753.1	0.915136	1.51978	0.45726	6.08684	3.30798	3.40385	-2.15215	0.000364135	0.00761996	yes	down	Late embryogenesis abundant protein
SindChr12T00785.1	0.55115	1.33005	1.20104	2.65537	2.7151	5.77127	-1.86681	0.00172358	0.0254198	yes	down	Belongs to the cyclin family
SindChr12T00810.1	0	0	0.014507	0.175214	0.700027	0.020112	-5.55937	0.00393113	0.0458696	yes	down	Beta-amylase
SindChr12T00818.1	14.8741	20.6999	16.8385	5.2351	8.70122	9.64304	1.14833	0.0010586	0.0175267	yes	up	Glucose-6-phosphate phosphate translocator 2
SindChr12T00868.1	1.03649	2.57696	2.32006	0.195553	0.483633	0.205964	2.75052	6.3773e-06	0.000270825	yes	up	Paired amphipathic helix protein Sin3-like
SindChr12T00888.1	0.152389	0.94853	0.186666	2.63789	3.06217	2.83883	-2.70803	0.000948673	0.0162517	yes	down	Protein of unknown function (DUF679)
SindChr12T00927.1	0.030072	0	0	0.350167	0.278292	0.264926	-4.85873	5.64575e-07	3.18279e-05	yes	down	Protein LIGHT-DEPENDENT SHORT HYPOCOTYLS
SindChr12T00956.1	3.93726	5.15059	2.55501	1.28516	1.62077	1.47426	1.40715	5.96475e-05	0.00177682	yes	up	heat shock factor
SindChr12T00973.1	3.92263	6.41032	1.47141	0.529108	0.592349	0.25803	3.08665	1.13516e-05	0.000444408	yes	up	Floral homeotic protein
SindChr12T00982.1	5.19448	7.56316	7.61199	1.80714	3.28735	3.19883	1.29584	0.00051814	0.0100465	yes	up	Catalyzes xyloglucan endohydrolysis (XEH) and or endotransglycosylation (XET). Cleaves and religates xyloglucan polymers, an essential constituent of the primary cell wall, and thereby participates in cell wall construction of growing tissues
SindChr12T00996.1	1.01515	1.04088	1.13732	0.452698	0.353091	0.312778	1.5037	3.51898e-09	3.86364e-07	yes	up	.
SindChr12T01014.2	0	0.509715	0	0	0	0	20.7528	1.10859e-07	7.5071e-06	yes	up	Belongs to the Ca(2 ) cation antiporter (CaCA) (TC 2.A.19) family
SindChr12T01017.1	0	0	0	0.016732	0.113374	0.010646	-6.59145	0.00066049	0.0122183	yes	down	.
SindChr12T01015.1	30.7082	16.0161	25.0318	3.75662	5.30232	7.86343	2.07801	1.37937e-05	0.000525418	yes	up	.
SindChr12T01025.1	2.16113	1.04822	2.65076	4.65731	6.85692	4.30797	-1.4189	0.00330479	0.0405237	yes	down	.
SindChr12T01028.1	3.36253	5.22099	5.84078	7.44282	11.1921	12.1365	-1.09287	0.00366332	0.0435925	yes	down	.
SindChr12T01059.1	0.414724	0.487726	0.342313	1.8148	1.30576	0.881711	-1.66313	4.99248e-05	0.00152136	yes	down	.
SindChr12T01065.1	8.85736	0.118332	0.664576	0.264532	0.025848	0.02616	4.85592	0.00357114	0.0429489	yes	up	Pyruvate dehydrogenase E1
SindChr12T01074.1	7.56763	6.84279	4.39949	2.63562	1.58097	1.01583	1.84233	0.000249464	0.00574021	yes	up	Serine/Threonine protein kinases, catalytic domain
SindChr12T01094.1	7.57003	10.6159	6.99185	3.93444	4.78017	3.84587	1.00279	3.5268e-05	0.00114548	yes	up	RmlD substrate binding domain
SindChr12T01101.3	0.015254	0.04249	0.016703	0.246708	0.95999	0.212594	-4.06844	5.33524e-06	0.000232258	yes	down	PMR5 N terminal Domain
SindChr12T01116.1	0.06964	0.052347	0.102024	0	0	0	5.51838	6.05876e-05	0.0017977	yes	up	Transcription factor
SindChr12T01129.1	2.88828	2.3035	2.4106	1.53519	1.36151	0.764585	1.06097	0.00295721	0.0375263	yes	up	ATG8-interacting protein
SindChr12T01149.1	0.172434	0.196314	0.166749	0.062302	0.052421	0	2.22602	0.00319187	0.0396231	yes	up	.
SindChr12T01157.1	3.9637	2.56846	3.05993	1.49937	1.12991	0.936592	1.4256	2.08021e-05	0.000731805	yes	up	Homeobox-leucine zipper protein
SindChr12T01184.1	0.486283	0.638836	0.330036	1.23326	1.30615	1.35617	-1.4224	7.22239e-06	0.000303113	yes	down	Core-2/I-Branching enzyme
SindChr12T01221.1	3.43612	3.89177	2.28537	1.15206	1.21313	0.931271	1.54337	2.15001e-07	1.34033e-05	yes	up	Methyltransferase domain
SindChr12T01251.1	33.3944	167.105	21.1123	1.58158	4.11447	3.69174	4.55005	2.57008e-06	0.000124367	yes	up	Wound-induced protein
SindChr12T01301.1	1.84692	3.36443	0.675931	11.5792	7.93937	6.02914	-2.1244	0.00278327	0.0358849	yes	down	COBRA-like protein
SindChr12T01316.1	2.5873	1.83144	3.54188	6.16335	5.8071	7.19506	-1.26851	0.000462608	0.00921561	yes	down	Belongs to the calycin superfamily. Lipocalin family
SindChr12T01322.1	1.39631	0.318936	1.2865	0.154172	0.146289	0.210111	2.52621	0.000421674	0.00855103	yes	up	Plant mobile domain
SindChr12T01389.1	0	0.552816	0	0	0	0	21.6156	3.18544e-08	2.48552e-06	yes	up	Microtubule associated protein (MAP65/ASE1 family)
SindChr12T01402.1	0	0	0	0	2.20874	0	-24.0325	7.70808e-10	1.0285e-07	yes	down	Calponin homology domain
SindChr12T01383.1	0.083181	0.248237	0.151956	0.545409	0.632285	1.44915	-2.41921	0.000377739	0.00782906	yes	down	Belongs to the 'GDSL' lipolytic enzyme family
SindChr12T01400.1	3.69425	6.24223	2.24858	0.977916	1.89335	0.785456	1.74345	0.00304927	0.038307	yes	up	Membrane bound O-acyl transferase family
SindChr12T01417.1	3.52982	7.20856	4.27703	1.7421	1.84556	1.6288	1.51862	3.53041e-05	0.00114548	yes	up	Protein kinase domain
SindChr12T01518.1	7.08489	8.69264	7.51577	3.53525	3.43457	3.40244	1.16349	5.23623e-18	3.9359e-15	yes	up	WRKY Transcription Factor
SindChr12T01519.1	3.24727	4.55892	3.55222	1.15536	0.919245	1.17418	1.79566	1.56631e-12	3.53203e-10	yes	up	Belongs to the protein kinase superfamily. Ser Thr protein kinase family
SindChr12T01529.1	23.1746	14	23.8614	6.45994	9.11129	10.8909	1.20476	0.00216353	0.0298396	yes	up	No apical meristem (NAM) protein
SindChr12T01471.1	0	0.117275	15.7378	0	0.016763	0.017027	8.62659	0.00237372	0.0318237	yes	up	.
SindChr12T01467.1	0.88863	0.795157	0.320149	3.56161	1.94316	1.6818	-1.84676	0.00184465	0.0266646	yes	down	Protein of unknown function (DUF1296)
SindChr12T01505.1	0.010254	0	0.005158	0.068478	0.676372	0.034886	-5.24164	0.00108549	0.0179056	yes	down	CRAL/TRIO, N-terminal domain
SindChr12T01548.1	6.15373	2.95836	2.08913	0.133042	0.996299	0.168284	3.14022	0.00143702	0.0222714	yes	up	Transcription factor JUNGBRUNNEN 1-like
SindChr12T01558.1	0.429497	0.668759	0.468952	0.838558	2.83649	4.93188	-2.46862	0.00115777	0.0188231	yes	down	Myb-related protein
SindChr12T01637.1	1.21739	1.78312	1.28416	0.631784	0.518104	0.663823	1.21863	3.19595e-05	0.00105983	yes	up	U-box domain-containing protein
SindChr12T01649.2	0.334239	0.748114	0.00142	7.97811	12.7985	3.56422	-4.46724	0.00097269	0.0165007	yes	down	leucine-rich repeat extensin-like protein
SindChr12T01580.1	0.014242	0	0.006353	0.206924	0.357627	0.056435	-4.72861	0.000201251	0.00481516	yes	down	DAHP synthetase I family
SindChr12T01604.1	1.54014	1.22748	2.86869	4.02087	6.34494	5.40763	-1.47716	0.0017534	0.0257082	yes	down	Belongs to the peptidase A1 family
SindChr12T01621.1	0.104437	0.128022	0.02621	0.778413	0.863412	0.58078	-2.98019	1.32911e-08	1.19886e-06	yes	down	.
SindChr12T01732.1	0.076207	0	0	1.19783	1.82682	1.80227	-5.84111	4.88589e-05	0.00149463	yes	down	Non-specific lipid-transfer protein
SindChr12T01699.1	159.845	328.654	285.874	115.146	105.556	96.6644	1.28377	0.000445877	0.00893735	yes	up	Plastocyanin-like domain
SindChr12T01725.1	4.50449	4.32182	6.86303	1.76156	2.35326	2.39421	1.26769	9.54853e-05	0.00263549	yes	up	Prokaryotic RING finger family 4
SindChr12T01755.1	7.22674	6.46331	7.11416	13.8315	15.9239	12.3839	-1.01502	1.81767e-13	5.15889e-11	yes	down	Multicopper oxidase
SindChr12T01751.1	9.3447	7.42094	10.2633	20.2948	23.343	20.2777	-1.23876	6.46692e-10	8.89202e-08	yes	down	The glycine cleavage system catalyzes the degradation of glycine
SindChr12T01781.1	2.81017	3.1691	1.90903	1.11414	1.34048	0.827445	1.2608	0.000191769	0.0046399	yes	up	.
SindChr12T01800.1	1.18605	2.47397	0.99321	4.12162	5.36064	4.99331	-1.63782	0.000428293	0.00867188	yes	down	P21-Rho-binding domain
SindChr12T01824.1	0.114959	0.120182	0.124179	0.338927	0.261562	0.284507	-1.30813	0.000187099	0.00454642	yes	down	Serine threonine-protein phosphatase 7 long form homolog
SindChr12T01839.1	1.2533	0.569831	1.68189	0.397341	0.266588	0.198849	2.01715	0.000588349	0.0111752	yes	up	divergent subfamily of APPLE domains
SindChr12T01853.1	15.3476	23.4338	22.5726	4.83508	5.5421	6.15689	1.88585	8.92215e-12	1.78806e-09	yes	up	Phosphatidylethanolamine-binding protein
SindChr12T01859.1	1.48584	2.21851	1.04422	0.394871	0.405936	0.7653	1.5676	0.00237098	0.0318058	yes	up	Domain of unknown function (DUF4408)
SindChr12T01868.1	0	0	0	0.02692	0.01981	0.072639	-5.04189	0.00195431	0.0276647	yes	down	Belongs to the TRAFAC class myosin-kinesin ATPase superfamily. Myosin family
SindChr12T01871.1	0	0	0	0.049085	0.026918	0.058877	-4.6066	0.00112785	0.0184163	yes	down	.
SindChr12T01912.1	0.589504	0.797038	0.691069	3.42069	1.03061	2.54643	-1.76907	0.00226014	0.030841	yes	down	CT11-RanBPM
SindChr12T01921.3	0.350361	0.413621	0.047996	0.03072	0	0.004384	4.31785	0.00151853	0.0232155	yes	up	Secretory carrier-associated membrane protein
SindChr12T01923.1	107.749	77.9314	129.259	6.97199	44.4112	16.4465	2.24137	0.00365162	0.0435067	yes	up	.
SindChr12T01936.1	0.232711	0.168217	0.070575	0.274661	0.903028	2.15469	-2.83507	0.00254187	0.0333639	yes	down	Encoded by
SindChr12T01966.1	25.0161	31.4394	11.0816	2.02138	3.88258	2.70186	2.9737	3.74201e-08	2.85076e-06	yes	up	ethylene-responsive transcription factor
SindChr12T01972.1	22.3641	24.0118	29.5272	61.0297	82.591	55.6737	-1.3854	9.4619e-09	9.08664e-07	yes	down	.
SindChr12T01985.1	20.3092	22.7029	8.22636	4.77932	7.42751	5.36615	1.54452	0.0024078	0.0321277	yes	up	Glutaredoxin
SindChr12T02000.1	103.663	56.9823	32.8316	241.162	167.457	197.89	-1.65508	0.00265837	0.0344915	yes	down	Belongs to the 'GDSL' lipolytic enzyme family
SindChr12T02009.1	2.448	1.48701	2.02704	0.705059	1.02437	0.618284	1.35158	9.95757e-05	0.00272504	yes	up	IQ-DOMAIN 1-like
SindChr12T02019.1	3.29862	4.36866	4.47379	8.51454	9.99964	8.16399	-1.13256	1.13862e-08	1.05229e-06	yes	down	Conserved hypothetical protein (Lin0512_fam)
SindChr12T02026.1	0.090242	0.168946	0.050413	0.43233	0.599413	0.514025	-2.19643	5.96804e-06	0.000253923	yes	down	transcription factor
SindChr12T02039.1	1.20023	1.19189	1.20821	0.587276	0.377609	0.240604	1.5492	0.000120918	0.0031966	yes	up	Abscisic acid receptor
SindChr12T02041.1	0.188839	0.322579	0.132347	0.618188	0.743098	0.44557	-1.48245	0.00123286	0.0197588	yes	down	Protein of unknown function (DUF688)
SindChr12T02058.1	1.0974	0.610441	1.02805	0.49252	0.361122	0.390293	1.1342	0.00225534	0.030841	yes	up	.
SindChr12T02060.1	1.00513	1.16506	0.859167	0.375812	0.377115	0.388948	1.38582	2.79409e-07	1.71098e-05	yes	up	.
SindChr12T02164.1	35.1867	38.9522	29.2362	7.44195	11.337	6.04911	2.06684	5.50663e-11	9.85512e-09	yes	up	Belongs to the terpene cyclase mutase family
SindChr12T02190.3	0	0	0	0	0	0.404482	-21.8893	2.14424e-08	1.76139e-06	yes	down	CBL-interacting serine threonine-protein kinase
SindChr12T02201.1	9.92312	16.589	4.35557	2.04606	3.06633	1.62335	2.19839	0.00040024	0.00821239	yes	up	Lipase (class 3)
SindChr12T02228.1	7.20699	5.30038	9.60294	16.8341	15.6237	18.9676	-1.21961	0.000264755	0.00602445	yes	down	Alpha/beta hydrolase family
SindChr12T02239.1	11.9386	16.4517	6.55808	4.72927	3.49898	3.73174	1.53721	0.000655013	0.0121468	yes	up	.
SindChr12T02292.1	0.078723	0.026665	0.04532	0.183057	0.253947	0.37171	-2.3744	9.13417e-05	0.00253671	yes	down	In Between Ring fingers
SindChr12T02244.1	172.327	234.401	161.913	44.6679	73.242	34.5832	1.90932	6.05638e-07	3.38887e-05	yes	up	Belongs to the oxygen-dependent FAD-linked oxidoreductase family
SindChr12T02276.1	10.296	5.83361	10.1886	2.26967	3.8372	3.24357	1.49839	0.000157177	0.00396902	yes	up	lob domain-containing protein
SindChr12T02355.1	0.173044	0.153621	0.241442	0.548259	0.637828	0.478059	-1.54405	5.17994e-08	3.70818e-06	yes	down	LRR receptor-like serine threonine-protein kinase GSO1
SindChr11T00014.1	0.015746	0	0	0.197103	0.056574	0.0602	-4.13544	0.00420866	0.0481753	yes	down	Probably inactive receptor-like protein kinase
SindChr11T00017.1	0.143204	0.119658	0.146213	0.416154	0.98171	0.3531	-2.03811	0.000268062	0.00608351	yes	down	NAC domain-containing protein
SindChr11T00030.1	11.2389	12.4203	13.5675	7.17142	4.45776	6.77051	1.0068	0.00102761	0.0171016	yes	up	Vegetative cell wall protein
SindChr11T00026.1	0.238135	0.237024	0.401588	0.669137	1.42755	0.568711	-1.56785	0.00312554	0.0391126	yes	down	cytochrome P450
SindChr11T00038.1	0.52008	0.297984	0.627369	1.20275	1.77375	0.872946	-1.38439	0.00366277	0.0435925	yes	down	Belongs to the yippee family
SindChr11T00037.1	240.155	204.288	202.706	98.0238	100.239	100.995	1.11087	4.52664e-17	2.55189e-14	yes	up	EF-hand domain pair
SindChr11T00045.1	0.051244	0.056983	0.051802	0.299591	0.506165	0.341931	-2.77272	6.5526e-13	1.6061e-10	yes	down	CAS/CSE protein, C-terminus
SindChr11T00061.1	0.229719	0.266038	0.23813	0.036585	0.046829	0.04815	2.43041	3.61661e-11	6.63046e-09	yes	up	cyclic nucleotide-gated ion channel
SindChr11T00063.1	0	0	0	1.4801	1.89311	1.29465	-10.6667	2.85317e-18	2.21858e-15	yes	down	cyclic nucleotide-gated ion channel
SindChr11T00079.1	0	0.018809	0.058738	0.288272	0.18842	0.229068	-3.02003	0.000409551	0.0083427	yes	down	WRKY Transcription Factor
SindChr11T00098.1	0.34431	0.557871	0.468196	0.116066	0.065628	0.168811	1.91953	0.000164907	0.0041105	yes	up	.
SindChr11T00102.1	5.24381	5.49315	5.58748	17.3306	7.84949	11.8187	-1.19127	0.00319728	0.0396231	yes	down	BAG domain
SindChr11T00149.1	0.148149	0.276898	0.136264	0.046324	0.030909	0.031403	2.35282	5.45168e-06	0.00023687	yes	up	receptor-like protein 12
SindChr11T00184.2	0.346467	0.447124	0.225174	0.087532	0.025259	0.009474	2.9765	0.000356887	0.00752835	yes	up	Belongs to the protein kinase superfamily
SindChr11T00194.1	3.88599	1.49167	2.84666	0.812528	1.29218	0.956993	1.43187	0.00370077	0.0439077	yes	up	Peroxisomal membrane protein
SindChr11T00203.2	11.6552	12.6145	14.2927	33.2467	28.7698	35.4029	-1.34226	1.94998e-11	3.66434e-09	yes	down	K-box region
SindChr11T00205.1	7.00417	4.65945	9.12983	23.2545	17.2764	11.9501	-1.33058	0.00290162	0.0370349	yes	down	Belongs to the iron ascorbate-dependent oxidoreductase family
SindChr11T00213.1	123.417	113.647	121.928	389.931	325.14	319.127	-1.52863	2.32324e-22	3.49261e-19	yes	down	alpha/beta hydrolase fold
SindChr11T00277.1	0.080989	0.061633	0.204493	0.001788	0	0.0026	5.92858	3.47193e-07	2.08223e-05	yes	up	Encoded by
SindChr11T00476.5	0.273595	0	0	0	0	0	21.0251	7.51712e-08	5.21572e-06	yes	up	WD domain, G-beta repeat
SindChr11T00514.1	0	0	0	0	0	1.76981	-23.8359	1.05788e-09	1.37099e-07	yes	down	.
SindChr11T00528.1	21.1403	8.24296	0.830022	0.209465	0.633147	0.215682	4.8217	5.15906e-05	0.00156946	yes	up	Domain of unknown function (DUF4228)
SindChr11T00529.1	43.0142	15.1773	2.98194	0.855754	1.71459	1.16353	4.02443	6.80979e-05	0.00199007	yes	up	Domain of unknown function (DUF4228)
SindChr11T00538.1	0.462657	0.436914	0.135837	1.71774	1.25083	0.932055	-1.9046	0.00182169	0.0264005	yes	down	.
SindChr11T00567.1	26.8264	27.9754	34.0194	8.02765	12.3444	11.4446	1.48288	1.68108e-08	1.45243e-06	yes	up	homeobox associated leucin zipper
SindChr11T00571.1	0.04879	0.04496	0.074127	0.236131	0.139671	0.406718	-2.05913	0.00336561	0.041024	yes	down	.
SindChr11T00600.1	0	0	0	0	0	0.66512	-22.2424	1.2632e-08	1.14859e-06	yes	down	Triose-phosphate Transporter family
SindChr11T00604.1	18.8317	4.41891	8.69944	0.386919	2.79973	0.270888	3.25308	0.00367892	0.043709	yes	up	3-ketoacyl-CoA synthase
SindChr11T00661.1	0.697053	0.694355	0.451669	0.298312	0.250865	0.191926	1.30092	0.000209625	0.00497583	yes	up	Seed storage protein
SindChr11T00658.1	42.519	72.7941	54.7849	7.88129	16.6724	8.96065	2.35374	5.15283e-08	3.70052e-06	yes	up	Belongs to the sterol desaturase family
SindChr11T00706.1	13.2929	3.99877	4.58476	1.29644	1.08941	1.5721	2.4134	0.000310212	0.00677352	yes	up	.
SindChr11T00812.3	0	0.001234	0	0.111471	0.01832	0.152738	-5.9567	0.000241409	0.00559483	yes	down	Glycosyl transferase family 21
SindChr11T00858.1	0.043593	0.049494	0.010476	0.018893	1.5408	0.326618	-4.11573	0.00347949	0.042071	yes	down	Belongs to the cyclin family
SindChr11T00862.1	0.477117	0.265339	0.25552	1.4341	1.67937	2.10114	-2.37459	4.92058e-09	5.11332e-07	yes	down	zinc finger
SindChr11T00901.1	6.21093	5.73957	0.917228	0.187045	0.491114	0.274776	3.76337	1.54868e-05	0.000578191	yes	up	Salt responsive protein 2
SindChr11T00919.1	0.018033	0.088947	0.091228	0.239638	0.573667	0.391382	-2.316	0.00171997	0.0253997	yes	down	.
SindChr11T00924.1	4.32697	3.39676	3.85144	0.782652	1.93244	1.6853	1.39874	0.00142782	0.0221441	yes	up	ELF4-Like
SindChr11T00944.1	13.743	9.34849	18.6813	0.306509	1.47549	0.866196	3.99139	9.21208e-09	8.91556e-07	yes	up	Serine threonine-protein kinase
SindChr11T00977.1	14.0735	3.73961	0.269786	0.028322	0.375368	0.060371	5.27667	0.000464431	0.0092274	yes	up	Transcription factor
SindChr11T01024.1	0	0	0.380179	0	0	0	20.9612	8.23808e-08	5.64646e-06	yes	up	HEAT repeat associated with sister chromatid cohesion
SindChr11T01050.1	28.8063	16.3658	22.6437	64.5733	42.9767	70.1224	-1.39813	0.000440858	0.00886037	yes	down	Cytochrome p450
SindChr11T01054.1	0.036129	0.047851	0.178181	0.396998	0.342198	0.491656	-2.20982	0.00392426	0.0458508	yes	down	E1-E2 ATPase
SindChr11T01057.1	434.026	985.708	989.445	291.056	354.257	137.457	1.63323	0.00409971	0.0472431	yes	up	Belongs to the glycosyl hydrolase 1 family
SindChr11T01058.2	802.104	681.566	758.375	73.4269	272.195	178.911	2.10877	0.00016789	0.00416492	yes	up	beta-glucosidase activity
SindChr11T01094.1	0	0	0	0.190764	0.113775	0.219949	-6.47324	1.39063e-06	7.1108e-05	yes	down	.
SindChr11T01125.1	0.032258	0.033793	0	0.331877	0.303206	0.432189	-3.82063	4.9999e-07	2.88357e-05	yes	down	HSCB C-terminal oligomerisation domain
SindChr11T01160.1	2.60521	2.11925	0.988656	4.96378	4.60591	4.79631	-1.33375	0.0032957	0.0404783	yes	down	Lecithin retinol acyltransferase
SindChr11T01162.1	0.410915	0.554112	0.537901	0.100224	0.274774	0.143218	1.54632	0.00095163	0.0162562	yes	up	Aluminium activated malate transporter
SindChr11T01143.1	17.2008	8.33077	21.8008	1.59145	2.39229	1.4602	3.13034	5.5708e-10	7.8493e-08	yes	up	alpha/beta hydrolase fold
SindChr11T01144.1	0.674131	1.14866	3.13302	0.102032	0.247636	0.098531	3.45792	2.05573e-05	0.000725456	yes	up	.
SindChr11T01153.1	86.5178	117.366	64.0428	36.2355	45.1266	37.9306	1.16564	0.000137393	0.00354082	yes	up	Late embryogenesis abundant protein
SindChr11T01155.1	1.30514	0	0	0	0	0	22.5606	7.76209e-09	7.64345e-07	yes	up	Hydroxyproline-rich glycoprotein family protein
SindChr11T01163.1	18.0481	24.1674	16.5449	7.80335	12.8949	6.71296	1.10902	0.0018191	0.0263968	yes	up	Associated with HOX
SindChr11T01185.1	0.068109	0.147606	0.21472	0.374045	0.456253	0.803941	-1.84523	0.00434678	0.0494745	yes	down	.
SindChr11T01194.1	5.47774	4.95704	6.69675	1.37707	1.97329	2.10916	1.64743	1.04298e-08	9.882e-07	yes	up	B3 domain-containing protein
SindChr11T01198.1	6.46107	7.0981	3.50458	0.739147	2.50645	0.82582	2.08765	0.00151723	0.0232114	yes	up	F-Box protein
SindChr11T01206.1	1.60167	1.03963	2.20262	5.26553	5.94268	5.35867	-1.76532	1.895e-06	9.45406e-05	yes	down	.
SindChr11T01255.1	1.18944	0.931997	1.49287	3.62497	4.78307	2.28918	-1.54859	0.000114091	0.00304107	yes	down	Purple acid phosphatase
SindChr11T01333.1	0.993579	6.63007	0.592773	0.152448	0.414935	0.090716	3.62862	0.00162771	0.0243724	yes	up	non-haem dioxygenase in morphine synthesis N-terminal
SindChr11T01341.1	0.224503	0.723265	0.277754	4.77968	2.64785	0.935667	-2.76264	0.0010178	0.0170458	yes	down	plant-type cell wall organization
SindChr11T01353.1	0.336865	0.6186	0.518344	0.068963	0.071918	0.118537	2.3979	3.60529e-05	0.00116642	yes	up	.
SindChr11T01364.1	1.77096	1.1114	1.26685	0.271409	0.64579	0.346853	1.71756	0.00018159	0.00444127	yes	up	SANT SWI3, ADA2, N-CoR and TFIIIB'' DNA-binding domains
SindChr11T01392.1	0.794886	0.872555	0.758421	4.68471	3.09333	2.11358	-2.02084	3.19115e-07	1.92407e-05	yes	down	Adenosine kinase
SindChr11T01426.1	140.019	75.9245	78.2428	204.076	229.714	266.29	-1.25345	0.000950558	0.0162562	yes	down	Ubiquitin exists either covalently attached to another protein, or free (unanchored). When covalently bound, it is conjugated to target proteins via an isopeptide bond either as a monomer (monoubiquitin), a polymer linked via different Lys residues of the ubiquitin (polyubiquitin chains) or a linear polymer linked via the initiator Met of the ubiquitin (linear polyubiquitin chains). Polyubiquitin…
SindChr11T01431.1	97.5144	98.5571	60.13	29.8337	48.2162	18.3332	1.42382	0.00298211	0.0377155	yes	up	Removal of H(2)O(2), oxidation of toxic reductants, biosynthesis and degradation of lignin, suberization, auxin catabolism, response to environmental stresses such as wounding, pathogen attack and oxidative stress
SindChr11T01441.2	0	0	0	0	0	0.982291	-21.9903	1.84437e-08	1.56337e-06	yes	down	Ribonuclease P family protein
SindChr11T01454.1	0.894792	1.05013	0.850219	0	0.044548	0	5.99893	3.15597e-11	5.83338e-09	yes	up	.
SindChr11T01457.1	0.226129	0.247955	0.32475	0.005538	0	0.019885	4.84088	2.15165e-07	1.34033e-05	yes	up	.
SindChr11T01456.1	0.307816	0.567298	0.590968	0	0	0	7.67974	5.62784e-09	5.69093e-07	yes	up	.
SindChr11T01491.1	0.272279	0.59421	0.351949	0.168051	0.038001	0.064125	2.06377	0.00372868	0.0441338	yes	up	.
SindChr11T01507.1	0.115017	0.069254	0	0.582426	0.371884	0.815668	-3.07373	0.000469566	0.00931285	yes	down	histone H2B
SindChr11T01554.1	23.5551	22.8395	19.1251	5.52533	7.1261	3.93374	1.98929	2.89507e-12	6.2773e-10	yes	up	nucleotidase activity
SindChr11T01560.1	0.225862	0.226124	0.436748	0.685955	0.705608	1.02399	-1.44247	0.00130964	0.0206825	yes	down	Belongs to the multicopper oxidase family
SindChr11T01571.1	0.118972	0.02718	0.117205	0	0	0.000835	4.37836	0.00255057	0.0334277	yes	up	subtilisin inhibitor
SindChr11T01575.1	0.8632	1.11777	0.655844	8.42674	4.05087	1.47574	-2.40157	0.00125713	0.0200341	yes	down	Protein of unknown function, DUF604
SindChr11T01616.1	1.19161	1.04757	0.722491	3.19634	1.85094	2.74449	-1.40359	0.000315386	0.00685821	yes	down	The RING-variant domain is a C4HC3 zinc-finger like motif found in a number of cellular and viral proteins. Some of these proteins have been shown both in vivo and in vitro to have ubiquitin E3 ligase activity.
SindChr11T01624.1	9.96041	6.0625	9.64861	21.1288	14.6603	18.6838	-1.09001	0.00184778	0.0266757	yes	down	Belongs to the FBPase class 1 family
SindChr11T01632.2	0.034579	0.068007	0.2288	0	0	0.000552	5.71085	0.000356222	0.00752135	yes	up	Protein SSUH2 homolog
SindChr11T01661.2	0	0	0	1.54362	0	0	-22.3634	1.05199e-08	9.8843e-07	yes	down	Prokaryotic RING finger family 4
SindChr11T01706.1	0.337279	0.285896	0.285525	1.30147	0.716141	0.858544	-1.66834	4.06195e-06	0.000183194	yes	down	ESKIMO 1-like
SindChr11T01728.1	1.4464	2.33118	0.729514	7.30008	4.52156	3.80252	-1.79918	0.0021318	0.0295646	yes	down	Sigma factor PP2C-like phosphatases
SindChr11T01745.1	8.08553	4.00898	5.18442	24.2971	20.3706	9.40518	-1.63686	0.00233154	0.0314527	yes	down	Belongs to the class-III pyridoxal-phosphate-dependent aminotransferase family
SindChr11T01747.1	0.76321	0.964727	1.26949	2.82107	1.99733	1.78081	-1.13909	0.00151514	0.0232108	yes	down	G-type lectin S-receptor-like serine threonine-protein kinase SD2-5
SindChr11T01791.1	1.53309	2.20618	1.27375	0.76037	0.648358	0.235981	1.60903	0.00436204	0.0495333	yes	up	NPH3 family
SindChr10T00022.1	1.0373	0.77736	0.242404	0.194315	0.122741	0.120046	2.21754	0.00130585	0.0206705	yes	up	Serine threonine-protein kinase Cx32
SindChr10T00034.1	0.5816	1.01212	0.439719	0.261979	0.300549	0.154521	1.51252	0.00282089	0.0362456	yes	up	NAC domain-containing protein
SindChr10T00036.1	0.846822	0.467112	0.616378	2.28113	4.93785	6.54654	-2.79932	1.5199e-06	7.71929e-05	yes	down	Auxin-induced protein 6B-like
SindChr10T00130.1	5.95218	8.30332	2.85057	25.9879	16.3978	11.9026	-1.67201	0.00404558	0.0467948	yes	down	receptor-like protein kinase At4g39110
SindChr10T00093.1	0.444976	0.560304	0.349015	1.76256	0.827032	1.22636	-1.50213	0.000812128	0.0143635	yes	down	EF-hand, calcium binding motif
SindChr10T00102.1	2.56805	6.64164	7.44155	0.75305	2.02306	1.63042	1.92048	0.00264789	0.0343754	yes	up	helix loop helix domain
SindChr10T00144.1	0	0	0	22.5398	13.2849	0.381815	-11.8446	1.65395e-07	1.07483e-05	yes	down	radialis-like
SindChr10T00145.1	4.4378	8.33067	3.82666	2.36715	2.11913	1.65277	1.4236	0.000949156	0.0162517	yes	up	Glycine-rich RNA-binding protein
SindChr10T00214.1	0	0	0	1.76693	0.709768	2.7827	-11.2172	3.08357e-13	8.37764e-11	yes	down	NYN domain
SindChr10T00218.1	13.5142	14.4984	15.4234	24.1113	32.4218	39.4459	-1.14784	3.40214e-05	0.00111509	yes	down	caffeoyl-CoA O-methyltransferase
SindChr10T00231.1	0.428978	0.115315	0.742576	20.9902	27.6035	19.4807	-5.6834	4.18325e-15	1.59885e-12	yes	down	Stress enhanced protein 1
SindChr10T00259.1	0.38663	0.319673	0.329045	1.38946	0.975794	2.18712	-2.13795	4.68792e-06	0.000208506	yes	down	LOB domain-containing protein
SindChr10T00260.2	0.326997	2.59449	2.79521	0	0	0.000254	10.4497	3.3407e-10	4.98893e-08	yes	up	Exocyst complex component
SindChr10T00263.1	2.0494	1.40669	10.7676	0	0	0	12.0305	1.1893e-10	1.98657e-08	yes	up	.
SindChr10T00354.1	0.152713	0.348357	0.17952	0	0	0	6.44765	2.88972e-06	0.000135757	yes	up	.
SindChr10T00357.1	0.026656	0.203358	0.095117	0.561607	0.431243	0.621064	-2.31417	0.0026078	0.0340115	yes	down	Clathrin assembly protein
SindChr10T00400.1	0.833995	0.839357	0.032755	0.000984	0	0	8.69012	4.71461e-06	0.000208869	yes	up	Phosphatidylinositol phosphate kinases
SindChr10T00401.1	0.123987	0.157679	0.133395	0.554896	0.583782	0.194239	-1.64632	0.00330083	0.0405192	yes	down	.
SindChr10T00454.1	0.330469	0.290297	0.167536	0.480807	1.36715	3.09943	-2.6564	0.00120922	0.0194909	yes	down	Encoded by
SindChr10T00456.1	0.163781	0.016133	0.048432	0.766098	0.469786	1.21805	-3.33694	0.000153347	0.00388973	yes	down	.
SindChr10T00500.1	1.11869	1.00799	0.974361	2.78658	1.41969	2.82139	-1.19402	0.00315015	0.0393987	yes	down	Regulatory photoreceptor which exists in two forms that are reversibly interconvertible by light the Pr form that absorbs maximally in the red region of the spectrum and the Pfr form that absorbs maximally in the far-red region
SindChr10T00504.1	0	0	0	2.82185	0	0	-23.8086	1.10537e-09	1.41626e-07	yes	down	Hydrolyzes acetyl esters in homogalacturonan regions of pectin. In type I primary cell wall, galacturonic acid residues of pectin can be acetylated at the O-2 and O-3 positions. Decreasing the degree of acetylation of pectin gels in vitro alters their physical properties
SindChr10T00514.1	6.20768	8.06935	6.81278	2.06725	4.19011	3.08772	1.17958	0.000603479	0.0114165	yes	up	protein self-association
SindChr10T00526.1	0.00014	0	0	0.123773	0.121405	0.146821	-6.35605	2.95752e-07	1.79763e-05	yes	down	ATP-citrate synthase
SindChr10T00537.1	26.5097	20.503	27.9887	53.3528	53.6818	68.8058	-1.23339	2.28907e-06	0.000111728	yes	down	Chloroplast stem-loop binding protein of 41 kDa b, chloroplastic
SindChr10T00550.4	0.382111	0.023466	0.036752	0	0.001759	0	6.57153	0.000673469	0.0124075	yes	up	Kelch motif
SindChr10T00561.1	9.82771	0	0	0	0	0	24.6425	2.83813e-10	4.26666e-08	yes	up	Calreticulin family
SindChr10T00577.1	2.43073	1.89414	2.07392	21.1703	25.118	4.13897	-2.95681	6.67264e-05	0.00195667	yes	down	GDP-mannose transporter
SindChr10T00631.1	0.580621	0.660641	1.7726	3.27794	3.76913	4.06492	-1.88019	0.00130623	0.0206705	yes	down	Belongs to the formin-like family
SindChr10T00655.4	0.156626	0.537403	0.727177	1.14055	2.66212	2.74148	-2.19825	0.0031926	0.0396231	yes	down	Protein farnesyltransferase geranylgeranyltransferase type-1 subunit alpha
SindChr10T00730.1	23.2805	24.8303	16.2455	5.78843	11.8536	6.4401	1.42832	0.000386519	0.00796708	yes	up	E3 ubiquitin-protein ligase
SindChr10T00765.1	0	0	0	0.219089	0.150133	0.12687	-6.55676	4.48781e-07	2.62176e-05	yes	down	.
SindChr10T00779.1	3.56102	2.13366	1.16839	5.76497	5.97117	7.79037	-1.51438	0.00409241	0.0472282	yes	down	Belongs to the small heat shock protein (HSP20) family
SindChr10T00775.1	5.6247	6.49994	2.11138	26.9282	18.4454	10.3339	-1.96911	0.00210173	0.0292943	yes	down	Protein of unknown function (DUF1685)
SindChr10T00793.1	2.83624	2.27956	3.9779	4.76571	8.28743	6.41291	-1.08752	0.00388414	0.0454527	yes	down	Transferase family
SindChr10T00833.1	0	0	0	0	0.566788	0	-22.7782	5.58085e-09	5.69093e-07	yes	down	transposition, RNA-mediated
SindChr10T00885.1	0.142287	0.158571	0.183384	0.440165	0.313963	0.809748	-1.67841	0.0018589	0.0267278	yes	down	Anaphase-promoting complex subunit 5
SindChr10T01084.1	0.312966	0.181347	0.29181	0.102781	0.115448	0.075064	1.40612	0.00182419	0.0264197	yes	up	DNA-binding domain in plant proteins such as APETALA2 and EREBPs
SindChr10T01087.1	0.27466	0.050568	0.217282	0	0	0	7.38711	6.48244e-06	0.000274773	yes	up	EF-hand domain
SindChr10T01141.1	0.195748	0.360143	0.239082	0.665481	0.708698	2.23734	-2.19548	0.00189066	0.0270521	yes	down	Vinorine synthase-like
SindChr10T01168.1	3.34003	3.62001	2.38296	9.4012	6.09929	5.06349	-1.14108	0.00252181	0.0331889	yes	down	Glutaredoxin
SindChr10T01174.1	0.356768	0.455916	0.349446	1.22732	0.566677	1.10129	-1.3184	0.00322572	0.0398575	yes	down	Phytochelatin synthase
SindChr10T01181.1	1.30021	0.787768	1.01614	2.43002	1.86938	2.93203	-1.22727	0.000757165	0.0136157	yes	down	Phosphatidylinositol phosphate kinases
SindChr10T01222.1	0	0	0	0.111991	0.081172	0.043979	-5.84666	2.03606e-05	0.000720773	yes	down	Glycosyltransferase-like
SindChr10T01262.1	16.4994	17.3956	5.96115	2.53992	5.99057	2.29626	1.89092	0.00405295	0.0468447	yes	up	.
SindChr10T01282.1	0.924763	0.031998	0.588762	7.97254	8.11883	87.1205	-6.08176	3.52166e-05	0.00114548	yes	down	Strictosidine synthase
SindChr10T01300.1	2.72067	1.74285	2.31091	0.485292	0.077013	0.215265	3.09877	6.54041e-05	0.0019229	yes	up	Domain in Tre-2, BUB2p, and Cdc16p. Probable Rab-GAPs.
SindChr10T01319.1	122.662	76.9007	154.449	49.3939	42.5773	39.4977	1.43119	0.000108944	0.00292116	yes	up	Plant non-specific lipid-transfer proteins transfer phospholipids as well as galactolipids across membranes. May play a role in wax or cutin deposition in the cell walls of expanding epidermal cells and certain secretory tissues
SindChr10T01332.1	1.7114	2.07036	2.24128	3.01716	6.89981	9.53853	-1.69536	0.00166561	0.024841	yes	down	UDP-glucoronosyl and UDP-glucosyl transferase
SindChr10T01340.1	3.81571	2.23722	2.9812	7.73763	9.08499	11.0604	-1.62678	1.41409e-06	7.21442e-05	yes	down	BURP domain
SindChr10T01352.1	1.7512	2.77875	2.18068	0.564816	0.639929	0.683517	1.81929	7.34417e-11	1.28381e-08	yes	up	.
SindChr10T01362.1	0.182076	0.250086	0.355333	0.564057	0.514123	0.552145	-1.04	0.00299679	0.0378374	yes	down	chitinase
SindChr10T01419.1	0.272159	0.341725	0.34881	0.063537	0.060548	0.080302	2.12999	2.30823e-06	0.00011242	yes	up	membrane-associated kinase regulator 4
SindChr10T01422.1	1.35181	1.85407	1.61157	2.59578	11.3891	19.7262	-2.81543	0.000524981	0.0101529	yes	down	ABC transporter G family member
SindChr10T01529.1	0.211529	0.13286	0.202105	0	0	0	6.93164	6.91434e-08	4.82719e-06	yes	up	Belongs to the chalcone stilbene synthases family
SindChr10T01595.1	463.792	472.87	291.074	165.268	249.218	195.166	1.01197	0.00133855	0.0210197	yes	up	Belongs to the BetVI family
SindChr10T01674.1	74.8541	75.5883	62.1627	26.8073	33.6633	33.0726	1.18295	1.72162e-11	3.29004e-09	yes	up	Inorganic phosphate transporter
SindChr10T01678.1	0	0	0	0.075227	0.162676	0.200832	-5.36867	0.000156742	0.00396247	yes	down	.
SindChr10T01677.1	1.16383	0.99388	1.34424	14.3923	33.9531	12.4232	-4.08689	2.83073e-15	1.11124e-12	yes	down	.
SindChr10T01681.1	7.30183	5.40042	7.04375	0.810072	3.02768	1.70562	1.84908	0.00119214	0.0192432	yes	up	DNA-binding domain in plant proteins such as APETALA2 and EREBPs
SindChr10T01690.1	3.90163	4.01443	3.48447	0.293348	0.74777	0.494172	2.89363	2.52863e-12	5.64562e-10	yes	up	RWP-RK domain
SindChr10T01686.1	1.25878	2.33842	0.736195	3.16744	10.0059	5.05965	-2.06042	0.0025681	0.0335714	yes	down	Electron transfer flavoprotein
SindChr10T01704.1	0.992775	0.440975	0.281586	0.063384	0.190839	0.029282	2.53943	0.00402233	0.0465624	yes	up	Transcription factor that specifically binds AT-rich DNA sequences related to the nuclear matrix attachment regions (MARs)
SindChr10T01705.1	10.5643	14.552	9.3948	3.51915	4.00552	3.39415	1.65833	3.31922e-12	7.12841e-10	yes	up	May act early in the ethylene signal transduction pathway, possibly as an ethylene receptor, or as a regulator of the pathway
SindChr10T01740.1	2.30771	6.02104	3.81844	4.93519	30.6414	74.4598	-3.19996	0.00213533	0.0295772	yes	down	Aux IAA proteins are short-lived transcriptional factors that function as repressors of early auxin response genes at low auxin concentrations
SindChr10T01750.1	19.8669	23.2564	23.5582	3.35025	6.52403	7.89683	1.90441	7.1508e-06	0.00030084	yes	up	.
SindChr10T01796.1	8.87261	18.8119	16.9239	6.23084	5.85461	6.8679	1.22812	0.00172125	0.0254019	yes	up	EPIDERMAL PATTERNING FACTOR-like protein
SindChr10T01800.1	9.90913	8.53855	10.9145	5.79097	4.2696	4.1161	1.04906	3.85015e-05	0.00123214	yes	up	.
SindChr10T01804.1	0.857398	0.370949	0.149342	0.029274	0	0	5.42652	0.000913075	0.0157897	yes	up	.
SindChr10T01819.1	0	0	2.99894	0	0	0	21.5428	3.54947e-08	2.73176e-06	yes	up	Plant lipid transfer protein / seed storage protein / trypsin-alpha amylase inhibitor domain family
SindChr10T01835.1	7.08596	7.16218	5.04349	3.63234	3.78294	2.14772	1.01517	0.00238443	0.0318914	yes	up	Transcriptional repressor, ovate
SindChr10T01863.1	24.7823	19.2273	16.4794	54.7314	54.1653	33.6818	-1.23199	0.000128374	0.00335439	yes	down	membrane-associated kinase regulator
SindChr10T01914.1	1.10709	3.66578	0.906244	11.5611	6.99194	7.26058	-2.19416	0.00199795	0.0280946	yes	down	Belongs to the glycosyltransferase 8 family
SindChr10T01915.1	0.331854	0.743476	0.226925	2.15035	1.8106	1.23661	-1.95354	0.00071558	0.0130237	yes	down	.
SindChr10T01945.1	0.020456	0.037099	0	0.410435	0.082132	0.362396	-3.7515	0.00196345	0.0277459	yes	down	Belongs to the major facilitator superfamily. Sugar transporter (TC 2.A.1.1) family
SindChr10T01950.1	58.4678	50.2175	62.1276	20.6457	21.3536	18.9219	1.48861	1.08047e-23	2.03039e-20	yes	up	histidine-containing phosphotransfer protein
SindChr10T01973.1	0.652975	0.693957	0.890083	2.60222	3.0918	2.92439	-1.94135	1.45775e-20	1.5804e-17	yes	down	E3 ubiquitin-protein ligase
SindChr10T02035.1	21.103	18.3573	7.44821	4.41013	4.14793	4.40398	1.84855	0.000178116	0.00436579	yes	up	.
SindChr10T02022.1	0.112718	0.371764	0.463539	1.44021	2.16968	1.74002	-2.46948	1.38187e-05	0.000525485	yes	down	Phylloplanin-like
SindChr10T02038.1	2.24116	3.7747	1.08756	12.0033	8.69141	8.67326	-2.05565	0.000279375	0.00626233	yes	down	Acts in the modification of cell walls via demethylesterification of cell wall pectin
SindChr10T02045.1	159.221	194.054	145.556	57.3801	67.7785	78.7648	1.28485	4.44246e-08	3.27377e-06	yes	up	DNA-binding domain in plant proteins such as APETALA2 and EREBPs
SindChr10T02060.1	36.9751	57.5841	18.0907	5.6229	14.6342	10.7711	1.8614	0.00317212	0.0395513	yes	up	Major allergen Pru ar 1-like
SindChr10T02072.1	1.66809	0.887225	1.01872	4.07882	8.07367	3.75734	-2.12953	1.68197e-05	0.00061572	yes	down	ZINC FINGER protein
SindChr10T02073.1	3.45681	6.84352	2.23453	28.3058	17.5047	11.7686	-2.20099	0.000445084	0.0089294	yes	down	Domain of unknown function (DUF3511)
SindChr10T02090.1	0.429824	0.648736	0.163423	0.040961	0.08828	0.02214	2.88555	0.000230495	0.00537504	yes	up	Tim17/Tim22/Tim23/Pmp24 family
SindChr10T02108.1	0.022417	0	0.052075	2.76051	2.69615	2.91615	-6.82271	1.8109e-15	7.70485e-13	yes	down	Iron-Sulfur binding protein C terminal
SindChr10T02109.1	0.012766	0	0	0.125274	0.386976	0.196137	-5.57843	8.1794e-06	0.000334747	yes	down	ATP-citrate synthase beta chain protein
SindChr10T02178.1	0.056695	0.059969	0.09599	0.182676	0.18863	0.379954	-1.82349	0.00110413	0.0181399	yes	down	FAD binding domain containing protein
SindChr10T02193.1	0.067483	0.668871	0.254405	0	0	0.022871	4.96314	0.00239274	0.0319728	yes	up	.
SindChr1T00152.1	0	0.016354	0	0.139449	0.092384	0.705607	-5.48368	0.0012854	0.0203982	yes	down	Belongs to the sulfotransferase 1 family
SindChr1T00225.1	0	0	0	0.097006	0.060357	0.254504	-6.65303	2.67724e-05	0.000915911	yes	down	Serine threonine-protein phosphatase 7 long form homolog
SindChr1T00579.1	0	0	0.024479	0.248838	0.211112	0.538251	-5.15052	6.81301e-05	0.00199007	yes	down	Rare lipoprotein A (RlpA)-like double-psi beta-barrel
SindChr1T00683.1	0	0	0	0.129524	0.124032	0.095323	-4.60228	0.000748672	0.0135061	yes	down	GRF zinc finger containing protein
SindChr1T01974.1	0	0	0	0.077693	0.211865	0.185016	-4.95216	0.000525612	0.0101564	yes	down	isoform X1
SindChr1T02624.1	0	0	0	0.025109	0.084642	0.03299	-5.35971	0.000399954	0.00821239	yes	down	Belongs to the multicopper oxidase family
SindChr10T00750.1	0	0	0	0.076767	0.028473	0.080817	-4.97371	0.000671988	0.0123903	yes	down	Ribonuclease H protein
SindChr11T00483.1	0	0.073161	0	0.49319	0.55467	0.177344	-3.85455	0.00189424	0.0270521	yes	down	Ribonuclease H protein
SindChr12T00346.1	0	0	0	0.059489	0.012683	0.024649	-4.62362	0.00409999	0.0472431	yes	down	.
SindChr12T00440.1	0	0	0	0.095021	0.105759	0.142441	-5.83704	7.68425e-06	0.000316782	yes	down	Ribonuclease H protein
SindChr12T00679.1	0	0	0	0.093592	0.049333	0.023673	-4.71518	0.00165197	0.0246864	yes	down	Belongs to the UDP-glycosyltransferase family
SindChr2T00203.1	0	0	0	0.015054	0.009714	0.010158	-4.11984	0.00376712	0.044406	yes	down	Belongs to the protein kinase superfamily. Ser Thr protein kinase family
SindChr2T00924.1	0	0	0	0.129555	0.292445	0.147809	-6.75791	6.52432e-07	3.60596e-05	yes	down	S-adenosylmethionine-dependent methyltransferase
SindChr2T01666.1	0	0	0	0.010297	0.10363	0.336813	-6.86456	0.00116248	0.0188861	yes	down	.
SindChr2T01904.1	0	0	0	0.072087	0.049998	0.363235	-6.11391	0.00107221	0.0177261	yes	down	.
SindChr3T00053.1	0	0	0	0.179867	0.505733	0.755611	-7.64916	7.4418e-07	4.06326e-05	yes	down	restricted tev movement
SindChr3T00067.1	0	0	0.125869	3.16341	1.01805	3.96392	-6.00088	0.0031218	0.0391092	yes	down	Myb-like DNA-binding domain
SindChr3T00259.1	0	0	0	0.044861	1.94093	0.041157	-8.59319	0.00093933	0.0161324	yes	down	Belongs to the chalcone stilbene synthases family
SindChr3T01094.1	0	0	0	0.81386	0.216999	0.06798	-6.80673	0.000278422	0.00625341	yes	down	transcriptional co-repressor
SindChr4T02129.1	0	0	0	0.292593	0.076944	0.513225	-6.19615	0.000249771	0.00574143	yes	down	.
SindChr5T00260.1	0	0	0	0.160127	1.7448	0.182895	-8.98557	9.37188e-06	0.000374709	yes	down	Orn/Lys/Arg decarboxylase, major domain
SindChr5T01608.1	0	0	0	0.389542	0.244164	0.220505	-6.29513	1.98002e-06	9.83467e-05	yes	down	Lysine histidine transporter-like 6
SindChr6T00451.1	0	0	0	0.057436	0.457486	0.110275	-5.93324	0.000613169	0.011561	yes	down	zinc finger
SindChr6T01936.1	0	0	0	0.09371	0.081258	0.072467	-5.04449	0.000149198	0.00380721	yes	down	atexp7,atexpa7,athexp alpha 1.26,exp7,expa7
SindChr6T02112.1	0	0	0	0.286169	0.074523	0.393102	-6.95785	2.33137e-05	0.000808807	yes	down	Protein BPS1, chloroplastic-like
SindChr7T00802.1	0	0	0	0.710094	1.37983	0.018264	-9.11985	8.30094e-05	0.00235158	yes	down	.
SindChr8T00944.1	0	0	0	0.260538	0.119934	0.237753	-4.70896	0.000927178	0.0159724	yes	down	.
SindChr8T02054.1	0	0.051881	0	0.171548	0.179953	0.293512	-3.65445	0.00246717	0.0326745	yes	down	Ring finger domain
SindChr9T00824.1	0	0	0	0.032186	0.022053	0.042786	-4.49683	0.00156449	0.0236735	yes	down	UDP-Glycosyltransferase
SindChr9T01270.1	0	0	0	0.072	0.120287	0.44335	-6.89395	7.13435e-05	0.00207587	yes	down	.
SindChr9T02049.1	0	0	0	0.337507	0.243872	0.305397	-7.30676	6.12741e-09	6.16845e-07	yes	down	transcription factor
