# Supplementary material for: Comparative Transcriptomics Analysis Reveals Genes Associated with a Dehiscent-Corolla Mutant in Sesame (Sesamum indicum L.)
Source: Int J Mol Sci. 2025 Dec 8;26(24):11841. doi: 10.3390/ijms262411841 (PMC12732340; doi:10.3390/ijms262411841)
Supplement: Supplementary file 1 [file ijms-26-11841-s001.zip › table s5.xlsx]

## Sheet: Sheet1
Table S5 common DEGs of CS_yz_M and CS_yz_L group
Gene ID	annotation	up/down	css1_M1	css1_M2	css1_M3	Yu11_M1	Yu11_M2	Yu11_M3	css1_L1	css1_L2	css1_L3	Yu11_L1	Yu11_L2	Yu11_L3
SindChr1T02096.1	.	down	9.7635	9.39618	8.09453	18.0475	17.3125	18.0423	11.0845	6.18478	7.06487	17.9898	17.2941	16.9523
SindChr12T02019.1	Conserved hypothetical protein (Lin0512_fam)	down	4.0635	3.64636	3.4694	8.05449	6.56955	7.57779	3.29862	4.36866	4.47379	8.51454	9.99964	8.16399
SindChr11T00038.1	Belongs to the yippee family	down	0.516939	0.705939	0.539838	1.39975	1.01888	1.29958	0.52008	0.297984	0.627369	1.20275	1.77375	0.872946
SindChr9T00117.1	Carboxylesterase family	down	9.729	11.6558	12.3268	27.2821	19.5751	26.2997	17.1091	14.1494	11.5316	28.9455	33.2961	39.8256
SindChr13T01081.1	Vinorine synthase-like	down	0.44612	0.529478	0.667999	1.29761	1.2096	1.29921	0.403916	0.374943	0.274703	1.38046	0.854287	1.86952
SindChr2T01580.1	GEM-like protein 8	down	3.76872	4.66781	5.78465	13.4829	12.3481	8.19527	3.57018	4.97742	3.54211	13.6394	7.97142	12.8081
SindChr3T00652.1	Galactinol--sucrose galactosyltransferase	down	5.43093	6.8315	5.60647	8.5895	17.5746	17.3338	6.95756	7.83528	5.87642	11.8416	12.5011	19.5971
SindChr8T02286.1	Alkaline and neutral invertase	down	6.11327	12.547	8.57409	19.1771	20.7385	26.3541	9.431	9.29727	7.97556	15.8886	19.6976	24.7675
SindChr4T01957.1	Synaptotagmin-like mitochondrial-lipid-binding domain	down	0.169163	0.377527	0.318706	0.627666	0.961034	0.746132	0.156945	0.108173	0.140743	0.566101	0.371294	0.388352
SindChr6T00660.1	Benzyl alcohol	down	0.186866	0.367527	0.308888	0.543392	0.915962	0.900191	0.406308	0.266662	0.290287	0.624393	1.13571	1.20446
SindChr8T02616.1	Oligopeptide transporter	down	0.692098	0.96698	0.337246	1.74955	1.92514	1.89549	0.869708	0.564276	0.544334	1.34877	1.76885	1.02395
SindChr1T01390.1	phosphate transporter	down	2.51906	6.20468	4.70884	11.081	14.1638	12.7806	4.58628	7.34299	5.62232	9.52545	11.1297	15.6612
SindChr1T02044.1	Belongs to the cytochrome P450 family	down	1.75156	4.40406	2.36877	7.30726	8.36538	9.04467	1.09435	1.95787	1.27612	4.37495	5.06122	7.26457
SindChr1T01106.1	Endoglucanase	down	5.93254	5.90316	6.26751	19.6507	16.8794	16.2858	4.17	4.37335	4.02145	21.8487	30.6728	18.897
SindChr2T01579.1	GEM-like protein 8	down	3.33664	5.19255	5.36655	17.4121	14.2848	9.83126	5.1876	6.14535	3.55291	17.9447	9.97019	17.2796
SindChr9T00515.1	Belongs to the cytochrome P450 family	down	0.315591	0.277167	0.218145	0.802908	1.05109	0.676877	0.236999	0.30337	0.231513	1.36871	0.662555	1.28675
SindChr1T01410.1	BEST Arabidopsis thaliana protein match is	down	1.61762	0.805398	1.41767	3.42655	4.15	5.46229	0.573972	1.29214	0.852436	3.33578	1.86812	2.87456
SindChr4T01120.3	Belongs to the AAA ATPase family	down	0.70652	0.541237	0.546464	2.30413	2.34427	1.71437	0.828294	1.20314	0.718158	1.90433	2.09367	1.68053
SindChr2T01752.1	S-adenosylmethionine-dependent methyltransferase	down	14.1078	27.7525	15.0083	68.2364	99.1014	43.735	33.5194	35.2288	19.2446	61.1697	51.9613	85.9618
SindChr10T01973.1	E3 ubiquitin-protein ligase	down	0.597562	0.913595	0.610886	1.92142	2.49996	3.47664	0.652975	0.693957	0.890083	2.60222	3.0918	2.92439
SindChr3T01860.1	Belongs to the MIP aquaporin (TC 1.A.8) family	down	0.753937	0.992268	1.3865	4.13655	2.63909	4.93313	0.379271	0.743608	0.348584	4.36325	2.47926	1.66217
SindChr2T01064.1	.	down	0.288925	0.328178	0.167503	0.562701	1.33487	1.07995	0.211685	0.457113	0.246482	0.645694	1.15045	1.27703
SindChr8T00201.3	.	down	0.40099	0.355236	0.153778	0.951363	0.686847	1.76807	0.093642	0	0.089735	1.40456	0.998592	1.51148
SindChr6T02476.1	.	down	6.01765	19.1084	12.2671	40.1003	43.8166	63.5652	10.1331	11.1197	9.37545	33.099	39.8144	46.6278
SindChr6T01267.1	AP-1 complex subunit	down	0.073921	0.042557	0.127808	0.335334	0.385162	0.310529	0.025325	0.031639	0	0.253725	0.245853	0.342973
SindChr13T01168.1	.	down	0.346942	0.236627	0.182086	0.763292	1.82881	0.998843	0.210674	0.23779	0.223196	1.29706	0.555484	0.97155
SindChr1T00856.1	Protein STAY-GREEN, chloroplastic-like	down	10.8869	42.7108	23.5219	71.7834	124.892	178.756	24.3115	24.7427	14.5124	66.0048	118.119	182.356
SindChr8T02613.1	.	down	0.263332	0.084473	0.277978	0.91409	1.91144	0.748524	0.169835	0.163863	0.101822	1.37515	0.85642	1.41304
SindChr13T01723.1	.	down	0.24772	0.317283	0.317204	1.66376	2.28381	1.27806	0.292566	0.577889	0.401759	1.82275	1.30438	1.11832
SindChr11T00045.1	CAS/CSE protein, C-terminus	down	0.038459	0.059982	0.080875	0.361519	0.389705	0.347227	0.051244	0.056983	0.051802	0.299591	0.506165	0.341931
SindChr7T00996.1	.	down	0.026719	0.133925	0.175593	0.524724	0.966399	0.872004	0.046987	0	0.137961	1.47166	0.828241	0.532334
SindChr8T02533.1	CRS1_YhbY	down	0.36116	0.326873	0.342316	2.27807	3.83097	2.02918	0.664704	0.401525	0.339382	2.02767	2.40853	2.51169
SindChr3T01711.1	Long chain base biosynthesis protein	down	0.110519	0.028856	0.031531	0.761856	0.227744	0.381573	0.02284	0	0	0.199712	3.43701	0.312147
SindChr7T00675.1	EF-hand domain protein	down	0.439471	0.235406	0.187457	2.54186	0.633816	4.05017	0.091059	0	0.112086	4.25661	3.51443	0.829239
SindChr3T02926.1	Catalyzes the formation of 5-oxoproline from gamma- glutamyl dipeptides and plays a significant role in glutathione (GSH) homeostasis	down	0.069568	0.174986	0.124085	1.5497	0.527943	1.24361	0	0.124643	0.103973	1.7466	1.65114	1.57774
SindChr5T01640.1	Sulfite exporter TauE/SafE	down	0.165715	0.19307	0.23218	1.06004	1.83775	2.53295	0.415796	0.282162	0.244954	2.25402	2.47144	2.13562
SindChr8T01717.1	Belongs to the short-chain dehydrogenases reductases (SDR) family	down	0.070214	0.49616	0.202033	2.43752	2.38768	2.94111	0.416128	0.332955	0.159096	1.76347	2.38837	3.49348
SindChr1T00224.1	.	down	0	0.088893	0.005597	0.261698	0.406343	0.500464	0.030106	0.020892	0	0.211861	0.402445	0.294083
SindChr9T02220.1	esterase	down	0.018084	0.008654	0.014748	0.145771	0.161452	0.15299	0.007002	0.014818	0.007643	0.097832	0.072241	0.085643
SindChr3T02083.1	F-box domain protein	down	0.41507	0.321334	0.398428	2.58313	2.3197	7.44881	0.340878	0.257824	0.517548	2.3899	3.75627	5.59415
SindChr8T01375.1	WD-40 repeat family protein	down	0.410024	1.83505	1.57847	12.0463	12.0891	17.393	2.14299	0.72314	3.3467	18.5656	13.2252	14.301
SindChr1T00103.1	.	down	0.052014	0.052905	0.031894	0.553538	0.468495	0.592979	0.054779	0.026259	0.085842	0.482484	0.941962	0.557984
SindChr2T00956.1	MFP1 attachment factor	down	2.79307	0.947997	0.907492	38.0265	1.88144	17.4369	1.50031	1.73338	1.3163	39.008	5.52172	29.422
SindChr5T01163.1	Domain of unknown function (DUF1929)	down	5.1187	14.457	2.42761	213.8	165.107	35.3385	5.7005	5.79799	1.50225	126.979	79.4018	81.5158
SindChr5T01466.1	K homology RNA-binding domain	down	0.173726	0.411291	0.218993	8.7257	7.17545	0.188225	0.246776	0.340163	0.160554	10.0851	10.2271	9.08441
SindChr9T02628.1	.	down	0.003266	0.004973	0	0.041342	0.185797	0.250242	0.007206	0	0	0.117978	0.037013	0.145168
SindChr2T00960.1	Yippee zinc-binding/DNA-binding /Mis18, centromere assembly	down	0	0.030485	0	0.2111	0.520823	0.483455	0.072129	0.159728	0.103511	0.900714	0.333861	0.687876
SindChr4T00001.1	.	down	0.005471	0	0	0.048044	0.153028	0.112548	0.005482	0.004827	0.006589	0.095372	0.061801	0.072491
SindChr8T02418.1	Glyoxalase/Bleomycin resistance protein/Dioxygenase superfamily	down	0	0.055749	0.012377	0.11297	4.02172	0.216336	0	0	0	4.60264	0	0
SindChr10T00231.1	Stress enhanced protein 1	down	0.244375	0.180486	0.263028	17.7848	6.28002	20.0137	0.428978	0.115315	0.742576	20.9902	27.6035	19.4807
SindChr6T02438.1	Non-specific phospholipase C2	down	0	0.054326	0.060949	3.64335	2.96348	1.77456	0.157359	0.019713	0.0142	1.72758	1.70926	2.50097
SindChr3T01094.1	.	down	0	0	0	0.144489	0.163254	0.590406	0	0	0	0.81386	0.216999	0.06798
SindChr1T00225.1	Serine threonine-protein phosphatase 7 long form homolog	down	0	0	0	0.054931	0.182048	0.170571	0	0	0	0.097006	0.060357	0.254504
SindChr3T01877.1	Pentacotripeptide-repeat region of PRORP	down	0	0	0	0.05312	0.090841	0.060886	0.00219	0	0	0.238893	0.045955	0.200253
SindChr6T00451.1	zinc finger protein	down	0	0	0	0.360334	0.405997	0.394245	0	0	0	0.057436	0.457486	0.110275
SindChr6T01346.1	.	down	0	0	0	0.084134	0.21841	0.093664	0.009669	0	0	0.113398	0.092834	0.202668
SindChr1T00693.1	Nuclear pore complex scaffold, nucleoporins 186/192/205	down	0	0	0	0.536498	0.861576	0.395988	0.020414	0	0	0.602076	0.370678	0.575751
SindChr6T01631.1	.	down	0	0	0	1.34906	0.561842	1.28507	0	0	0	1.04821	1.85485	1.09117
SindChr10T02108.1	Iron-Sulfur binding protein C terminal	down	0.019516	0	0.002623	1.36963	1.45824	2.21356	0.022417	0	0.052075	2.76051	2.69615	2.91615
SindChr3T00951.12	Crossover junction endonuclease	down	0	0	0	0.093494	0.052878	0.120381	0	0	0	0.15539	0.174773	0.075552
SindChr2T00924.1	S-adenosylmethionine-dependent methyltransferase	down	0	0	0	0.406385	0.232474	0.477553	0	0	0	0.129555	0.292445	0.147809
SindChr3T00053.1	restricted tev movement	down	0	0	0	1.46512	0.887266	0.212374	0	0	0	0.179867	0.505733	0.755611
SindChr9T02049.1	transcription factor bHLH	down	0	0	0	0.464695	1.04391	0.662376	0	0	0	0.337507	0.243872	0.305397
SindChr5T00207.1	subtilisin-like protease	down	0	0.001917	0	1.32499	0.574994	0.032084	0	0	0.003117	0.660913	0.699436	0
SindChr6T01630.1	.	down	0	0	0.016827	7.15092	6.86522	6.41629	0	0	0	6.72638	9.93743	6.72942
SindChr11T00600.1	Triose-phosphate Transporter family	down	0	0	1e-06	3.03871	2.133	0	0	0	0	0	0	0.66512
SindChr11T00063.1	cyclic nucleotide-gated ion channel	down	0	0	0	0.884589	1.46237	1.2602	0	0	0	1.4801	1.89311	1.29465
SindChr6T01017.1	RanBP1 domain protein	down	0	0	0	3.16873	3.99464	2.56403	0	0	0	0.87131	1.3238	2.88578
SindChr10T00214.1	NYN domain protein	down	0	0	0	1.40795	1.29145	1.47498	0	0	0	1.76693	0.709768	2.7827
SindChr13T00860.1	Autophagy-related protein	down	0	0	0	4.53632	0.034578	0.065789	0	0	0	0.668587	5.389	0.181375
SindChr6T01632.1	.	down	0	0	0	11.4056	14.9581	11.7063	0.031293	0	0	12.2938	18.1192	12.8466
SindChr11T01661.2	Prokaryotic RING finger family 4	down	0	0	0	0	0	2.84263	0	0	0	1.54362	0	0
SindChr10T00504.1	Hydrolyzes acetyl esters in homogalacturonan regions of pectin. In type I primary cell wall, galacturonic acid residues of pectin can be acetylated at the O-2 and O-3 positions. Decreasing the degree of acetylation of pectin gels in vitro alters their physical properties	down	0	0	0	0	1.95189	0	0	0	0	2.82185	0	0
SindChr7T00947.1	UDP-glucuronate 4-epimerase	down	0	0	0	2.25586	0	0	0	0	0	0	157.046	0
SindChr8T01484.2	Glutathione S-transferase, N-terminal domain	down	0	0	0	37.3561	8e-06	0	0	0	0	0	86.2051	0
SindChr13T00085.1	.	up	1.92552	0	0	0	0	0	0	0	2.17774	0	0	0
SindChr12T00025.1	.	up	0	3.84706	0	0	0	0	0	0	2.32408	0	0	0
SindChr13T00019.1	.	up	1.90049	0	0	0	0	0	0	1.58691	0	0	0	0
SindChr12T00176.1	.	up	0	0	1.6999	0	0	0	1.99629	0	0	0	0	0
SindChr6T00138.1	Glycine-rich RNA-binding protein 8-like	up	0	0	0.973081	0	0	0	0	0	11.7075	0	0	0
SindChr7T01348.1	.	up	4.51142	3.54498	2.10685	0	0	0	1.99643	4.07129	4.13648	0	0	0
SindChr10T00263.1	.	up	3.40414	0.939371	0.810232	0	0	0	2.0494	1.40669	10.7676	0	0	0
SindChr5T01665.1	Belongs to the MIP aquaporin (TC 1.A.8) family	up	1.29483	1.68473	0.571911	0	0	0	6.2705	4.38414	29.3069	0.031944	0.069943	0.109046
SindChr11T01457.1	.	up	0.187623	0.184027	0.314268	0	0	0	0.226129	0.247955	0.32475	0.005538	0	0.019885
SindChr3T00002.1	ribonuclease H protein	up	0.563818	0.527663	0.502239	0	0.005998	0	0.7238	0.904294	0.919494	0	0	0
SindChr1T01346.1	.	up	0.78605	0.685558	0.540862	0.003058	0.002378	0.002235	0.26915	0.335806	0.691235	0.003482	0.001739	0.004088
SindChr7T00029.1	ribonuclease H protein	up	0.186809	0.236867	0.279368	0	0	0	0.06535	0.139491	0.465947	0	0	0
SindChr11T00277.1	Retrovirus-related Pol polyprotein from transposon TNT 1-94	up	0.247495	0.183037	0.142715	0.002788	0	0.001275	0.080989	0.061633	0.204493	0.001788	0	0.0026
SindChr6T02856.1	.	up	0.409358	0.339623	0.256995	0.004573	0.002393	0.003521	0.135646	0.145529	0.360167	0.002975	0.001775	0.004084
SindChr9T00001.1	.	up	1.65302	1.2956	1.28614	0.0553	0.01007	0	1.56231	2.03496	2.51204	0	0.05336	0.046575
SindChr7T01699.1	Transcription factor that specifically binds AT-rich DNA sequences related to the nuclear matrix attachment regions (MARs)	up	1.96543	1.94317	1.56727	0	0.058404	0.042616	2.73349	3.01638	3.59762	0.255068	0.066105	0.064661
SindChr11T01454.1	.	up	1.07112	0.72818	0.893794	0	0.070888	0	0.894792	1.05013	0.850219	0	0.044548	0
SindChr5T01925.1	Belongs to the universal ribosomal protein uL15 family	up	0.055075	0.028102	0.039037	0	0	0	0.056793	0.041754	0.077449	0	0	0
SindChr11T01456.1	.	up	0.404482	0.422059	0.383028	0	0.044335	0	0.307816	0.567298	0.590968	0	0	0
SindChr1T00861.1	.	up	1.28335	2.23718	2.41744	0.103875	0.209489	0.007774	1.4617	2.82135	2.40027	0.053664	0.050075	0.138749
SindChr5T00244.1	.	up	1.31635	3.105	0.53158	0.073728	0	0.182151	1.82356	1.45279	1.03343	0	0.100639	0
SindChr6T00569.1	.	up	3.57747	3.80567	3.30332	0.204252	0.236556	0.311407	4.62266	5.00475	5.048	0.827096	0.518426	0.768052
SindChr5T01165.1	.	up	4.38722	2.92294	5.69034	0.294191	0.340894	0.312494	3.1044	4.04273	2.35828	0.642177	0.805545	0.659581
SindChr9T00513.1	Belongs to the cytochrome P450 family	up	0.716612	0.878896	0.649458	0.06285	0.040321	0.095863	0.573055	0.718426	0.492808	0.113578	0.038259	0.138434
SindChr6T01791.1	.	up	7.56403	2.4834	3.2677	0.683964	0.50043	0.178155	0.092244	0.039053	0.094192	0	0	0
SindChr8T02591.1	(-)-alpha-terpineol synthase-like	up	0.676433	0.447171	0.639765	0.086691	0.06602	0.031286	0.630983	0.84276	0.331435	0.093025	0	0.049134
SindChr9T00512.1	RING-H2 finger protein	up	1.08013	1.21439	0.265918	0.080485	0.156735	0.07839	0.625186	1.54958	0.591038	0.119331	0.202407	0.331744
SindChr3T02646.1	Carboxylesterase family	up	6.33586	6.59524	4.4377	0.573625	0.911151	0.965851	18.8014	20.0862	15.4714	1.00101	2.13788	2.26086
SindChr5T01612.1	growth-regulating factor	up	1.22795	1.98107	0.784474	0.263192	0.321488	0.087932	1.24687	4.8769	2.23568	0.464742	0.772128	0.517657
SindChr8T02870.1	.	up	7.98098	6.38703	5.84121	2.27289	0.496446	0.852235	8.58466	7.30473	4.61816	0.94019	2.8673	1.6483
SindChr2T01896.1	.	up	0.737346	0.444453	0.739948	0.051251	0.218585	0.113999	0.73645	0.434537	0.622297	0.103898	0.138969	0.095505
SindChr1T00451.1	.	up	1.33105	1.20009	0.822129	0.237798	0.316544	0.127961	1.00706	0.514957	0.739375	0.14587	0.257366	0.330863
SindChr6T01844.2	Pyridine nucleotide-disulphide oxidoreductase	up	4.9944	2.98637	3.70349	1.30914	0.422648	0.899537	3.73439	3.63895	3.15516	0.905872	0.729146	0.336687
SindChr3T02361.1	Gigantea-like	up	15.0427	33.3779	16.0974	7.25779	2.78322	4.743	38.2613	31.6611	25.6868	3.4906	6.40415	9.72451
SindChr8T02568.1	Protein of unknown function (DUF563)	up	0.878914	0.694247	0.68324	0.143906	0.302945	0.204599	0.82352	0.779385	1.31424	0.275593	0.426744	0.502787
SindChr7T00688.1	Transcription factor	up	1.48764	1.61557	0.892435	0.344238	0.390968	0.512488	1.42201	1.27394	1.09998	0.380439	0.698453	0.572765
SindChr3T02657.3	Belongs to the cytochrome P450 family	up	2.3657	1.4863	1.79639	0.718477	0.677711	0.903732	2.80014	3.20271	2.81617	1.22563	1.61352	1.28689
SindChr10T01796.1	EPIDERMAL PATTERNING FACTOR-like protein	up	11.5336	10.1821	6.49445	3.17132	4.38243	4.03954	8.87261	18.8119	16.9239	6.23084	5.85461	6.8679
SindChr10T00145.1	Glycine-rich RNA-binding protein	up	5.11972	4.73618	5.03709	2.51145	2.05376	1.94715	4.4378	8.33067	3.82666	2.36715	2.11913	1.65277
