# Supplementary material for: Comparative Transcriptomics Analysis Reveals Genes Associated with a Dehiscent-Corolla Mutant in Sesame (Sesamum indicum L.)
Source: Int J Mol Sci. 2025 Dec 8;26(24):11841. doi: 10.3390/ijms262411841 (PMC12732340; doi:10.3390/ijms262411841)
Supplement: Supplementary file 1 [file ijms-26-11841-s001.zip › table s6.xlsx]

## Sheet: Sheet1
Table S6 DEGs in CS_M_L group
Gene_ID	css1_M1	css1_M2	css1_M3	css1_L1	css1_L2	css1_L3	log2FoldChange	pvalue	padj	Sig	Up/Down	annotation
SindChr7T00005.1	0.318879	0.290091	0.173663	0.043581	0.063348	0.128954	1.68551	0.00272513	0.0254377	yes	up	.
SindChr7T00276.1	17.6337	14.4043	18.863	10.774	8.24192	6.97423	1.04183	0.000225013	0.00362575	yes	up	Transmembrane amino acid transporter protein
SindChr7T00349.1	0.442601	0.436182	0.390083	0.082924	0.217096	0.159886	1.511	0.000706497	0.00892377	yes	up	.
SindChr7T00373.1	82.8613	67.5474	73.1208	36.8107	16.2632	11.0162	1.86882	0.00108783	0.0125522	yes	up	adenosylhomocysteinase
SindChr7T00406.3	0	0.516226	0	0	0	0	21.738	2.67e-08	1.55e-06	yes	up	Filament-like plant protein
SindChr7T00410.1	98.5389	108.45	98.9462	51.5405	60.4282	45.685	1.02637	2.98e-12	5.25e-10	yes	up	Tubulin is the major constituent of microtubules. It binds two moles of GTP, one at an exchangeable site on the beta chain and one at a non-exchangeable site on the alpha chain
SindChr7T00414.1	25.8494	28.8921	46.7852	13.3849	16.5774	12.7908	1.32859	0.000234167	0.00374454	yes	up	Belongs to the iron ascorbate-dependent oxidoreductase family
SindChr7T00419.5	76.5473	26.0267	148.254	13.2452	20.8684	16.2351	2.41254	0.00127213	0.0141279	yes	up	Gibberellin-regulated protein
SindChr7T00427.1	46.8696	33.4717	44.4103	25.0513	14.8711	12.1516	1.33125	0.00117466	0.0133438	yes	up	zinc finger
SindChr7T00587.1	10.9109	12.6704	8.19664	4.70775	6.14326	3.87219	1.1747	4.27e-05	0.000946805	yes	up	.
SindChr7T00614.1	52.7486	88.8659	67.5763	34.449	36.8659	22.8139	1.21979	0.000312632	0.00470224	yes	up	WD domain, G-beta repeat
SindChr7T00657.1	2.33534	2.28524	1.9529	0.846101	0.48014	0.907167	1.61639	2.46e-06	8.3e-05	yes	up	.
SindChr7T00666.1	10.0018	7.34035	10.2006	6.31927	3.25429	3.71384	1.12141	0.00527199	0.0419443	yes	up	Belongs to the cytochrome P450 family
SindChr7T00673.1	1.14501	1.77877	0.949589	0.322732	0.267734	0.589381	1.76566	0.000263484	0.00411317	yes	up	Belongs to the glycosyltransferase 8 family
SindChr7T00703.1	9.96587	8.524	2.97497	0.811101	0.990582	2.05154	2.52965	0.000168216	0.0028887	yes	up	Belongs to the glycosyltransferase 2 family. Plant cellulose synthase subfamily
SindChr7T00704.1	0	0	0.857384	0	0	0	21.8963	2.11e-08	1.27e-06	yes	up	eukaryotic translation initiation factor isoform
SindChr7T00707.1	19.4026	12.99	23.7669	1.83412	3.24028	3.70133	2.75586	1.14e-09	1.13e-07	yes	up	.
SindChr7T00735.1	4.09511	3.24783	3.37143	1.1177	1.18479	1.87654	1.42516	7.82e-06	0.000229436	yes	up	LRR receptor-like serine threonine-protein kinase
SindChr7T00751.1	150.61	105.554	82.5592	54.5306	43.4474	64.9143	1.11819	0.00132903	0.0145825	yes	up	Belongs to the aldehyde dehydrogenase family
SindChr7T00791.1	17.4259	15.1614	18.3076	8.6638	8.62821	7.85524	1.08943	2.12e-12	3.87e-10	yes	up	Belongs to the nonaspanin (TM9SF) (TC 9.A.2) family
SindChr7T00794.1	18.9825	25.8752	20.8387	8.91185	8.51368	4.20157	1.67041	2.5e-05	0.000605439	yes	up	.
SindChr7T00806.1	4.10908	2.60777	1.82599	0.747563	0.0738	0.615994	2.59657	0.00375558	0.0324938	yes	up	Protein of unknown function (DUF1677)
SindChr7T00846.1	1.74878	1.90214	1.60281	1.14582	0.824522	0.680198	1.05795	0.000153684	0.00269324	yes	up	B3 domain-containing protein
SindChr7T00847.2	12.5434	5.05068	8.035	1.22152	2.01244	1.93007	2.38397	1.43e-06	5.16e-05	yes	up	.
SindChr7T00924.1	4.26304	1.96616	3.36361	1.46037	0.723787	0.809613	1.74877	0.000697659	0.0088433	yes	up	Uncharacterized conserved protein (DUF2054)
SindChr7T00937.1	0.041561	0.379409	0.178829	0	0	0	7.68789	1.58e-05	0.000413889	yes	up	Domain of unknown function (DUF1977)
SindChr7T00942.1	310.117	250.096	269.306	154.57	102.467	113.608	1.22989	2.51e-06	8.48e-05	yes	up	Interconversion of serine and glycine
SindChr7T00995.1	28.2501	33.9396	22.1302	10.3564	7.46083	13.1489	1.50237	7.9e-06	0.0002313	yes	up	cyclin-dependent protein kinase inhibitor
SindChr7T01022.1	4.8483	3.27461	2.57591	1.15503	1.57783	1.69341	1.3365	0.000187141	0.00313823	yes	up	Transcriptional activator
SindChr7T01119.1	0.209013	0.318344	0.317236	0.104451	0.110052	0.092053	1.51188	4.52e-06	0.000141855	yes	up	Encoded by
SindChr7T01144.1	0.736681	0.579949	1.01087	0.359202	0.173794	0.181369	1.7701	0.000272491	0.00421929	yes	up	RNA-binding
SindChr7T01153.1	0.067444	0.066963	0.01699	0.000744	0.011882	3.5e-05	2.83223	0.00407447	0.0346098	yes	up	Short calmodulin-binding motif containing conserved Ile and Gln residues.
SindChr7T01166.1	0.051735	0.08999	0.143302	0.04088	0.009889	0.015153	2.12139	0.00652025	0.0491052	yes	up	RING-type E3 ubiquitin transferase
SindChr7T01281.1	1.94273	5.31134	3.43944	0.966563	1.37342	0.518763	1.96534	0.000978991	0.0115593	yes	up	.
SindChr7T01295.1	27.3192	38.9363	31.5136	18.5733	16.667	12.0015	1.11615	5.61e-05	0.0011737	yes	up	.
SindChr7T01324.1	0.927032	0	0	0	0	0	22.1609	1.42e-08	9.02e-07	yes	up	DNAJ heat shock N-terminal domain-containing protein
SindChr7T01431.1	7.45912	3.55976	4.31068	1.25332	1.30196	2.0798	1.78973	0.000104915	0.0019718	yes	up	Removal of H(2)O(2), oxidation of toxic reductants, biosynthesis and degradation of lignin, suberization, auxin catabolism, response to environmental stresses such as wounding, pathogen attack and oxidative stress
SindChr7T01432.1	5.95306	7.5673	8.82299	2.99903	2.64159	1.1597	1.78695	0.000220254	0.00356376	yes	up	Removal of H(2)O(2), oxidation of toxic reductants, biosynthesis and degradation of lignin, suberization, auxin catabolism, response to environmental stresses such as wounding, pathogen attack and oxidative stress
SindChr7T01367.1	49.5202	52.0038	50.3075	19.8831	28.6516	18.1461	1.2595	1.27e-07	6.08e-06	yes	up	mediator of RNA polymerase II transcription subunit
SindChr7T01464.1	1.77485	1.12642	1.90051	0.57603	0.869167	0.919135	1.09882	0.00389031	0.0333166	yes	up	NAC domain-containing protein
SindChr7T01504.2	0	0	1.77978	0	0	0	22.3159	1.13e-08	7.41e-07	yes	up	Belongs to the Glu Leu Phe Val dehydrogenases family
SindChr7T01540.1	7.75068	7.22497	5.24098	1.65492	2.43218	2.96629	1.58327	1.79e-06	6.26e-05	yes	up	basic region leucin zipper
SindChr7T01541.1	159.748	90.7258	124.638	32.0969	12.9517	19.8907	2.59712	2.26e-07	1.03e-05	yes	up	Belongs to the expansin family
SindChr7T01547.1	4.91556	3.32637	3.88104	2.10245	1.79139	1.39646	1.26786	1.53e-05	0.000403826	yes	up	alpha-galactosidase
SindChr7T01602.1	3.26452	3.76871	3.04606	1.00561	1.43599	1.90333	1.27568	6.21e-05	0.00127511	yes	up	Belongs to the iron ascorbate-dependent oxidoreductase family
SindChr7T01628.1	6.57283	4.01298	3.876	2.65948	1.26513	0.751099	1.68975	0.00624168	0.047618	yes	up	Component of the eukaryotic translation initiation factor 3 (eIF-3) complex, which is involved in protein synthesis of a specialized repertoire of mRNAs and, together with other initiation factors, stimulates binding of mRNA and methionyl-tRNAi to the 40S ribosome. The eIF-3 complex specifically targets and initiates translation of a subset of mRNAs involved in cell proliferation
SindChr7T01687.1	0.412926	0.208086	0.687684	0.083944	0.060587	0.105948	2.44464	0.000170298	0.00290978	yes	up	FtsJ-like methyltransferase
SindChr7T01705.1	1.20637	0.825269	0.83675	0.404804	0.3348	0.129949	1.7843	0.000606828	0.00797415	yes	up	Ribosomal protein L2
SindChr6T00022.1	102.36	74.1509	43.0185	27.4944	13.8285	30.4839	1.66715	0.00169929	0.0177198	yes	up	alpha/beta hydrolase fold
SindChr6T00245.1	10.5798	9.48855	6.73319	2.11211	2.15834	5.49909	1.51485	0.00569952	0.0444537	yes	up	DUF761-associated sequence motif
SindChr6T00242.1	192.043	103.413	136.784	57.1083	24.4284	31.3295	2.00404	7.7e-05	0.00151994	yes	up	3-ketoacyl-coa synthase
SindChr6T00306.1	2.0701	2.73728	1.91374	1.19425	0.760995	0.969901	1.26305	1.96e-05	0.000492422	yes	up	.
SindChr6T00346.1	6.65648	6.78566	13.0689	2.86614	4.401	4.45556	1.25963	0.00626531	0.04775	yes	up	Glutaredoxin
SindChr6T00403.1	9.12913	7.34982	5.00735	3.19577	1.50488	2.96045	1.54409	0.000756556	0.00942309	yes	up	transcription factor
SindChr6T00406.1	2.90088	2.28881	2.03288	0.503307	1.12098	1.31687	1.36422	0.00370289	0.0320818	yes	up	Fibronectin type III-like domain
SindChr6T00421.1	9.65855	0.381642	139.976	0.779562	0.960837	1.07891	5.84143	0.000429717	0.00608848	yes	up	ubiquitin-40S ribosomal protein
SindChr6T00460.1	0.081501	0.255331	0.130897	0	0	0	5.55896	0.000158904	0.00275487	yes	up	.
SindChr6T00533.1	13.4568	16.5264	17.7072	3.7649	3.22647	6.08577	1.93443	1.34e-07	6.35e-06	yes	up	.
SindChr6T00565.1	0	0	0.907535	0	0	0	20.0827	2.79e-07	1.24e-05	yes	up	RmlD substrate binding domain
SindChr6T00571.1	0.212849	0.142652	0.224169	0	0	0	7.40473	6.68e-09	4.81e-07	yes	up	Calcineurin B-like protein
SindChr6T00579.1	7.58309	5.64717	6.9832	3.11459	2.36341	2.2845	1.45143	1.16e-08	7.57e-07	yes	up	Cellulose synthase-like protein G3
SindChr6T00620.1	12.0548	8.09586	8.12633	5.08579	4.22867	5.19483	1.02922	0.000124187	0.0022612	yes	up	Vacuolar protein sorting-associated protein 62
SindChr6T00635.1	1.86671	1.15203	0.326122	0.022203	0.022169	0	6.02339	1e-07	4.88e-06	yes	up	ccd4,nced4
SindChr6T00744.1	1.70152	1.03366	0.958651	0.606976	0.401437	0.32674	1.53221	0.000317919	0.00477833	yes	up	Histidine kinase
SindChr6T00787.1	14.3345	12.019	14.2067	6.27586	5.19341	5.84284	1.29826	8.59e-13	1.7e-10	yes	up	Transmembrane 9 superfamily member
SindChr6T00797.1	0	0	1.71575	0	0	0	23.4542	1.94e-09	1.79e-07	yes	up	Belongs to the formin-like family
SindChr6T00808.1	452.999	317.274	346.939	214.017	98.3114	99.0915	1.50703	0.00130816	0.0144137	yes	up	K-box region
SindChr6T00825.1	4.84294	5.73766	8.6615	3.28154	3.15304	1.69453	1.32256	0.00324247	0.0291681	yes	up	Potassium channel
SindChr6T00929.1	1.7475	1.66182	1.55026	0.698422	0.239036	0.441421	1.90291	7.24e-05	0.00144471	yes	up	Transcriptional activator that specifically binds 5'- GATA-3' or 5'-GAT-3' motifs within gene promoters
SindChr6T00932.1	3.30797	1.6457	1.01251	0.507482	0.508291	0.494923	2.03806	0.000136605	0.00243249	yes	up	receptor-like protein kinase
SindChr6T00959.3	0.672457	0	0	0	0	0	21.3745	4.54e-08	2.43e-06	yes	up	RNA polymerase sigma factor
SindChr6T00982.1	2.27658	2.06599	1.77652	0.414603	0.342832	0.328455	2.55685	3.43e-37	8.01e-34	yes	up	homeobox protein
SindChr6T00995.1	17.5112	13.4601	17.3933	7.14276	7.10246	9.46813	1.09963	1.41e-05	0.000378266	yes	up	.
SindChr6T00996.1	0.136555	0.024397	0.078798	0	0	0	5.78211	0.000434772	0.0061518	yes	up	Lateral organ boundaries (LOB) domain
SindChr6T00997.1	66.2495	48.8637	42.9255	15.5972	16.1265	24.2476	1.56204	1.92e-06	6.63e-05	yes	up	Desaturase
SindChr6T01002.1	0.228988	0.760917	0.104168	0	0	0	8.51642	9.33e-07	3.56e-05	yes	up	IQ-domain
SindChr6T01004.1	4.59125	4.05194	5.15731	2.39851	1.56691	0.766286	1.61528	0.00191692	0.0193925	yes	up	Belongs to the mitochondrial carrier (TC 2.A.29) family
SindChr6T01009.1	5.26556	5.12634	3.42712	2.12259	2.39922	1.32768	1.30267	0.000175671	0.00297677	yes	up	Acts as a Mg(2 ) transporter. Can also transport other divalent cations such as Fe(2 ), Sr(2 ), Ba(2 ), Mn(2 ) and Co(2 ) but to a much less extent than Mg(2 )
SindChr6T01056.1	9.54646	10.0734	8.80164	4.17539	3.23004	5.59628	1.19269	3.65e-05	0.000830803	yes	up	.
SindChr6T01063.6	5.32647	3.88658	5.78468	0.767434	0.384689	2.24379	2.20874	0.00451244	0.0374465	yes	up	Belongs to the protein kinase superfamily. Ser Thr protein kinase family
SindChr6T01071.1	0.824491	0.416475	0.310565	0.142925	0.06401	0.101877	2.36702	6.29e-05	0.0012892	yes	up	Alpha/beta hydrolase family
SindChr6T01197.1	21.5033	10.7088	38.9058	0.348318	0.737853	2.16879	4.51541	5.12e-07	2.13e-05	yes	up	Putative AtpZ or ATP-synthase-associated
SindChr6T01311.1	0.603555	0.224367	0.318211	0	0.090005	0	3.65532	0.00291999	0.0268747	yes	up	.
SindChr6T01289.1	0.34401	0.292979	0.332531	0.161912	0.143888	0.196433	1.00874	0.000506479	0.00691048	yes	up	.
SindChr6T01394.1	0.048852	0.102398	0.027746	0	0	0	5.50927	0.000259847	0.00407151	yes	up	DnaJ homolog subfamily C
SindChr6T01494.1	0.074734	0.085735	0.073767	0.042575	0.02435	0.009703	1.5858	0.00301474	0.0275054	yes	up	.
SindChr6T01648.1	0.099424	0.450415	0.682794	0	0	0	6.97233	4.17e-05	0.000927114	yes	up	.
SindChr6T01646.1	0	0	0.472929	0	0	0	21.1978	5.86e-08	3.01e-06	yes	up	Trihelix transcription factor
SindChr6T01652.1	39.0759	37.3827	51.1925	18.9317	12.3452	4.30692	1.91777	0.0029547	0.0270637	yes	up	Soluble inorganic pyrophosphatase
SindChr6T01656.1	7.70091	3.62457	2.89748	1.15354	1.07836	1.41969	2.01615	7.14e-05	0.00142758	yes	up	.
SindChr6T01737.1	74.5739	31.5324	42.985	0.145465	0.903763	8.82186	3.97537	0.00416611	0.03517	yes	up	Potato inhibitor I family
SindChr6T01755.1	31.305	23.9904	19.8558	1.25359	3.68641	1.06828	3.71977	2.84e-09	2.44e-07	yes	up	.
SindChr6T01767.1	1.20247	0.764166	0.80802	0.329326	0.230905	0.112636	2.09433	4.05e-05	0.000904881	yes	up	ZINC FINGER protein
SindChr6T01793.1	676.986	353.801	361.622	16.0914	105.067	95.2312	2.75948	0.000780675	0.00964914	yes	up	inhibitor
SindChr6T01784.1	288.94	147.489	130.948	19.8174	83.0192	42.2816	2.0421	0.0033304	0.0297318	yes	up	serine-type endopeptidase inhibitor activity
SindChr6T01786.1	13.9429	4.8834	6.02904	0.235322	0.561517	0.220629	4.67526	3.85e-12	6.69e-10	yes	up	Subtilisin-like protease
SindChr6T01787.1	687.414	333.976	341.445	17.0691	61.2995	73.8146	3.23277	5.88e-06	0.00017808	yes	up	inhibitor
SindChr6T01791.1	7.56403	2.4834	3.2677	0.092244	0.039053	0.094192	5.84101	5.49e-15	1.52e-12	yes	up	inhibitor
SindChr6T01800.1	782.183	385.397	827.565	30.477	199.294	176.918	2.37997	0.00437164	0.0365673	yes	up	Potato inhibitor I family
SindChr6T01817.1	60.2467	45.6583	71.4969	12.6021	10.5128	14.6397	2.30599	8.86e-14	2.17e-11	yes	up	Belongs to the LDH MDH superfamily
SindChr6T01820.1	1.15671	0.714098	1.56256	0.195132	0.508688	0.467251	1.61112	0.00440355	0.036761	yes	up	.
SindChr6T01822.1	38.0984	26.4756	34.9861	2.06951	2.23519	5.10888	3.46511	8.12e-12	1.34e-09	yes	up	14 kDa proline-rich protein DC2.15-like
SindChr6T01854.1	5.41804	4.55042	5.38606	2.82431	1.28927	2.585	1.26324	0.00230391	0.0224327	yes	up	Auxin-induced protein
SindChr6T01894.1	0	6.06024	0	0	0	0	24.3913	4.29e-10	4.65e-08	yes	up	.
SindChr6T01895.1	0.167888	0.235232	0.282657	0.077276	0.066168	0.080051	1.65884	0.000386004	0.00562551	yes	up	.
SindChr6T01949.1	5.35034	3.58453	3.08796	1.62539	0.749154	0.212024	2.27709	0.0056184	0.0439704	yes	up	Prohibitin-1
SindChr6T01996.2	0.053326	0.058642	0.001907	0	0	0	6.30677	0.00254982	0.024232	yes	up	N-terminal C2 in EEIG1 and EHBP1 proteins
SindChr6T02055.1	17.0428	12.7825	15.2117	6.4155	7.69873	8.42309	1.07007	1.26e-06	4.66e-05	yes	up	Homeobox protein BEL1 homolog
SindChr6T02061.1	0.569816	0.580073	0.370161	0.174076	0.16173	0.274193	1.37632	0.000274458	0.00424661	yes	up	ankyrin repeat family protein
SindChr6T02058.1	53.8471	40.181	58.3311	22.9531	22.7492	27.946	1.12248	1.64e-05	0.000425551	yes	up	Glycosyl hydrolases family 28
SindChr6T02088.1	4.30774	4.4273	2.41534	0.808757	0.643555	1.78554	1.83673	0.00117485	0.0133438	yes	up	Dirigent proteins impart stereoselectivity on the phenoxy radical-coupling reaction, yielding optically active lignans from two molecules of coniferyl alcohol in the biosynthesis of lignans, flavonolignans, and alkaloids and thus plays a central role in plant secondary metabolism
SindChr6T02118.1	0.296293	0.24277	0.596895	0.04792	0.051705	0.130543	2.31589	0.000735108	0.00920505	yes	up	Lignin degradation and detoxification of lignin-derived products
SindChr6T02140.1	52.0366	50.3651	40.088	26.2117	13.0615	11.1684	1.56029	0.000554882	0.0074452	yes	up	omega-3 fatty acid desaturase
SindChr6T02157.1	0.358783	0.351437	0.184645	0.095769	0.132386	0.133824	1.34931	0.00488374	0.0396512	yes	up	.
SindChr6T02176.1	1.61554	2.03782	2.40108	1.00064	0.952669	0.623369	1.30284	6.45e-05	0.00131189	yes	up	Sodium/hydrogen exchanger family
SindChr6T02199.1	3.92377	3.37491	0.933601	0.255152	0.354669	0.826613	2.56114	0.00117074	0.0133114	yes	up	transcription repressor
SindChr6T02227.1	8.6612	8.79129	9.04581	4.82301	2.6706	1.15279	1.68296	0.00579302	0.0449204	yes	up	Putative lipopolysaccharide-modifying enzyme.
SindChr6T02270.1	2.91489	0	0	0	0	0	23.1699	3.03e-09	2.58e-07	yes	up	Belongs to the cytochrome P450 family
SindChr6T02279.1	13.0138	14.1781	14.234	1.52186	1.42861	1.00356	3.4582	4.51e-52	1.58e-48	yes	up	synthase
SindChr6T02286.1	0.542195	5.41808	1.23415	0	0	0	11.7923	3.32e-10	3.71e-08	yes	up	Protein of unknown function (DUF1191)
SindChr6T02308.1	19.2374	18.7941	24.2815	8.16089	4.69494	2.45305	2.09699	0.000144449	0.00255271	yes	up	Mitochondrial calcium uniporter regulatory subunit MCUb-like
SindChr6T02335.1	2.24459	2.09362	2.64416	1.03567	0.945181	1.37012	1.12913	1.85e-05	0.000471996	yes	up	.
SindChr6T02359.1	0.454675	0.464255	0.500811	0.311767	0.19933	0.201218	1.06849	0.000642336	0.00832106	yes	up	Transcription factor IBH1-like
SindChr6T02409.1	0.442879	0.473986	0.222192	0.067631	0.132375	0.050287	2.15485	0.000114247	0.00211316	yes	up	Transcription factor
SindChr6T02431.1	0.571515	0.200318	1.06494	0.106624	0.121452	0.157694	2.31549	0.00214115	0.0210824	yes	up	Calcium-dependent protein kinase
SindChr6T02502.1	1.07348	1.8963	1.59321	0.9265	0.551619	0.660995	1.15313	0.00256588	0.0242966	yes	up	1-acyl-sn-glycerol-3-phosphate acyltransferase
SindChr6T02510.1	0.850322	1.0003	0.628124	0.181063	0.115945	0.19425	2.38095	1.83e-11	2.82e-09	yes	up	E3 ubiquitin ligase BIG BROTHER-like
SindChr6T02515.1	6.28351	4.86758	6.03888	3.0982	1.33103	2.29652	1.41958	0.000905299	0.0108689	yes	up	Protein TRANSPARENT TESTA 1-like
SindChr6T02534.1	1.01399	0.569893	0.827371	0.190373	0.089666	0.079261	2.7851	1.01e-07	4.91e-06	yes	up	.
SindChr6T02539.1	2.2098	0.209405	0	0.011218	0.024677	0.000653	5.68622	0.00574011	0.0446048	yes	up	Cupin superfamily protein
SindChr6T02562.1	0.372196	0.294413	0.169253	0.053031	0.108077	0.031736	2.08538	0.000502707	0.00688074	yes	up	.
SindChr6T02559.1	2.66427	1.60338	1.94515	0.941688	1.01393	1.03248	1.12363	7.76e-05	0.00152984	yes	up	acid desaturase
SindChr6T02560.1	34.1307	24.1869	18.8433	8.60061	2.09085	1.36987	2.73518	0.00131427	0.0144551	yes	up	.
SindChr6T02610.2	0.500693	0.252467	0.378461	0.139713	0.035503	0.064766	2.28546	0.000724803	0.00908685	yes	up	Protein of unknown function (DUF3493)
SindChr6T02739.1	12.4318	6.21833	7.69557	2.29571	1.77324	1.34831	2.34809	4.44e-08	2.4e-06	yes	up	UEV domain
SindChr6T02753.1	0.881092	0.701794	0.670758	0.450418	0.298282	0.373112	1.06873	0.000126923	0.00229905	yes	up	zinc finger
SindChr6T02816.1	0.392686	0.383393	0.344054	0.243008	0.094285	0.165283	1.19911	0.00515599	0.0412715	yes	up	.
SindChr6T02817.1	0.571039	0.557525	0.500318	0.313513	0.137109	0.240352	1.27934	0.000911471	0.0109287	yes	up	Adenylate isopentenyltransferase
SindChr6T02818.1	8.36006	6.23305	2.7308	2.61264	1.64211	1.86348	1.5565	0.00344656	0.030441	yes	up	Plant organelle RNA recognition domain
SindChr6T02840.1	0.347856	0.256704	0.487796	0.13994	0.147677	0.119044	1.49988	5.49e-05	0.00115308	yes	up	Piezo non-specific cation channel, R-Ras-binding domain
SindChr6T02884.1	1.11572	1.13686	0.904671	0.113873	0.310869	0.216807	2.33148	9.89e-07	3.73e-05	yes	up	Glutaredoxin
SindChr6T02891.1	77.3709	67.7223	51.4258	29.6407	25.9796	33.591	1.20214	4.76e-07	2e-05	yes	up	Belongs to the chalcone isomerase family
SindChr6T02900.1	16.7449	17.3542	17.8948	8.44773	4.44813	1.93644	1.87565	0.00270308	0.0252993	yes	up	TspO/MBR family
SindChr6T02903.1	52.2509	40.3082	55.927	7.81435	11.477	16.8614	2.11163	2.36e-07	1.07e-05	yes	up	GH3 auxin-responsive promoter
SindChr6T02930.1	62.2806	60.6851	96.3677	30.6328	16.113	26.4733	1.65622	9.92e-05	0.00188244	yes	up	Plant invertase/pectin methylesterase inhibitor
SindChr6T02962.1	1.49231	1.85091	1.92379	0.556395	0.994239	1.06804	1.07998	0.00240056	0.0231805	yes	up	Belongs to the TRAFAC class myosin-kinesin ATPase superfamily. Kinesin family
SindChr6T03019.1	11.6609	10.826	9.1413	2.62042	2.2915	3.15839	2.0347	7.66e-22	5.71e-19	yes	up	Raffinose synthase or seed imbibition protein Sip1
SindChr6T03060.1	0.542179	1.09526	0.532896	0	0	0	10.5796	1.77e-15	5.38e-13	yes	up	ABC transporter transmembrane region
SindChr5T00038.1	76.5649	69.3549	91.1119	40.8832	21.3812	9.15758	1.80227	0.00550279	0.043274	yes	up	.
SindChr5T00077.1	0.798066	0.77146	0.259983	0.058341	0.266125	0.084329	2.21177	0.00575985	0.0447191	yes	up	Belongs to the glycosyltransferase 2 family. Plant cellulose synthase subfamily
SindChr5T00091.1	14.6146	25.5352	24.0284	10.8263	10.6516	4.89737	1.35501	0.00453834	0.0375045	yes	up	Adenosylmethionine decarboxylase
SindChr5T00115.1	22.3074	14.957	11.0713	6.67989	2.24094	1.77993	2.23363	0.0013605	0.0148503	yes	up	Belongs to the sterol desaturase family
SindChr5T00150.1	2.01562	2.3073	2.51514	0.629681	0.501985	0.427997	2.19125	6.77e-18	2.54e-15	yes	up	Belongs to the UDP-glycosyltransferase family
SindChr5T00157.1	2.1837	2.28787	2.01498	1.20608	0.734805	0.759955	1.32839	5.19e-06	0.000159875	yes	up	Catalyzes xyloglucan endohydrolysis (XEH) and or endotransglycosylation (XET). Cleaves and religates xyloglucan polymers, an essential constituent of the primary cell wall, and thereby participates in cell wall construction of growing tissues
SindChr5T00179.1	0.295117	0.470405	0.40847	0.144132	0.138455	0.179584	1.41043	5.78e-06	0.000175801	yes	up	VIN3-like protein 2
SindChr5T00216.3	51.7027	32.5606	27.0007	16.9101	13.6173	16.4353	1.30753	0.000147227	0.00259089	yes	up	Serine hydrolase (FSH1)
SindChr5T00378.1	0.661267	0.682886	0.609744	0.106394	0.037977	0	3.79228	0.000600953	0.00791675	yes	up	Protein of unknown function (DUF4005)
SindChr5T00449.1	0.736056	0.810166	0.968666	0.373113	0.35515	0.087933	1.6958	0.00526283	0.0419191	yes	up	Ras-related protein
SindChr5T00453.1	0.242172	0.521363	0.245345	0.113189	0.091264	0.098503	1.78497	0.000187057	0.00313823	yes	up	transcription factor
SindChr5T00458.1	2.70215	5.71427	3.28909	1.03374	1.21761	2.15297	1.46722	0.00337047	0.0299552	yes	up	Squamosa promoter-binding-like protein
SindChr5T00468.1	5.01007	0	1.91596	0.026275	0	0.016765	7.28069	0.00329368	0.0294748	yes	up	Enoyl- acyl-carrier-protein reductase NADH 2, chloroplastic-like
SindChr5T00476.3	0.007601	0.108913	0.066958	0	0	0	5.47995	0.00399047	0.0340706	yes	up	Serine/threonine phosphatases, family 2C, catalytic domain
SindChr5T00931.1	1.92306	1.68427	1.74409	1.15364	0.696533	0.580995	1.20474	0.00078373	0.00967553	yes	up	.
SindChr5T00994.1	3.51939	2.38163	2.14898	0	0	0	12.0507	8.92e-22	6.25e-19	yes	up	flavin-containing monooxygenase
SindChr5T01103.1	440.374	433.921	368.082	99.2728	54.8046	199.973	1.8707	0.00136408	0.0148739	yes	up	Hydrophobic seed protein
SindChr5T01107.1	6.21064	4.85128	10.2269	1.42344	0.789072	0.919047	2.83072	8.71e-09	6.04e-07	yes	up	.
SindChr5T01192.1	1.96642	1.46333	1.54126	0.728997	0.661764	0.530225	1.42701	8.92e-08	4.42e-06	yes	up	RING-type zinc-finger
SindChr5T01208.1	1.06032	0.43975	0.503744	0.251227	0.083321	0.179575	2.0095	0.00153058	0.0163252	yes	up	.
SindChr5T01229.1	3.45771	3.18924	2.69114	0.539971	0.630373	1.78936	1.71745	0.00449303	0.03733	yes	up	zinc finger
SindChr5T01262.1	2.74217	4.01412	5.12982	1.75457	1.63358	0.522048	1.67243	0.00556189	0.0435907	yes	up	May be involved in both secretory and endocytic intracellular trafficking in the endosomal prevacuolar compartments
SindChr5T01264.1	3.8708	2.68263	2.41408	1.77212	1.48307	1.22985	1.06565	0.000488691	0.00676442	yes	up	Ectonucleotide pyrophosphatase phosphodiesterase
SindChr5T01265.1	0.026058	0.019866	0.257827	0	0	0	7.29264	0.000490433	0.00677513	yes	up	Potassium channel
SindChr5T01363.1	123.204	91.2101	70.1358	57.9016	36.3628	52.0412	1.02047	0.00401608	0.0342323	yes	up	Plant invertase/pectin methylesterase inhibitor
SindChr5T01392.1	0	1.03046	0	0	0	0	20.9557	8.3e-08	4.16e-06	yes	up	Activator of Hsp90 ATPase, N-terminal
SindChr5T01420.1	0.362487	0.342093	0.353606	0.037313	0.060778	0.058163	2.74613	3.04e-13	6.66e-11	yes	up	Orn/Lys/Arg decarboxylase, major domain
SindChr5T01429.1	3.11403	3.84535	0.209664	0.23855	0.154252	0.061567	3.9844	0.000360508	0.0052935	yes	up	Spermidine hydroxycinnamoyl transferase
SindChr5T01473.1	3.15622	2.28757	2.3874	0.082207	0.409026	0.511674	3.00806	7.96e-06	0.000232123	yes	up	.
SindChr5T01506.1	38.0201	31.3324	28.1218	15.7867	15.1245	19.8503	1.0069	5.27e-06	0.000161882	yes	up	Fasciclin-like arabinogalactan protein
SindChr5T01527.1	29.366	21.6707	46.4526	12.3397	6.77599	6.57047	2.00308	9.05e-05	0.00174754	yes	up	.
SindChr5T01564.1	6.94115	0.096825	0.058247	0.035999	0.123365	0.058469	4.98151	0.00405933	0.0345043	yes	up	Belongs to the universal ribosomal protein uS11 family
SindChr5T01581.1	15.2155	13.3524	17.5812	7.80933	7.78911	7.15401	1.09442	1.24e-08	8.03e-07	yes	up	Alpha carbonic anhydrase 1
SindChr5T01646.1	44.0083	24.7661	44.3792	13.6616	14.3303	10.1587	1.64687	1e-05	0.00028363	yes	up	GDSL esterase lipase
SindChr5T01648.1	8.48186	7.41196	7.74248	5.35003	3.10802	2.77131	1.14036	0.00161179	0.0169759	yes	up	Binds the poly(A) tail of mRNA
SindChr5T01657.3	1.26178	0.759565	1.19615	0.083483	0.322491	0.286635	2.27866	0.000264445	0.00412205	yes	up	Pectinesterase
SindChr5T01664.1	1.29582	0.984377	0.895338	0.401905	0.284958	0.696843	1.25478	0.00632067	0.0481021	yes	up	ZINC FINGER protein
SindChr5T01671.1	4.97431	3.45589	3.3022	1.94511	0.957119	0.653319	1.78541	0.00103893	0.0121211	yes	up	ACT domain-containing protein
SindChr5T01687.1	82.7861	43.9221	101.725	1.71277	0.935941	4.94987	4.98104	6.51e-10	6.77e-08	yes	up	UDP-glucoronosyl and UDP-glucosyl transferase
SindChr5T01713.1	6.65137	9.13752	10.8211	5.01754	4.47516	3.57905	1.09916	0.000415973	0.00593778	yes	up	Cell number regulator 8-like
SindChr5T01767.1	9.89381	11.1749	12.0786	5.3854	6.00496	4.31731	1.1479	5.93e-08	3.04e-06	yes	up	Oleosin
SindChr5T01775.1	2.6678	3.37153	5.84969	1.03975	0.561311	0.081945	2.89569	0.00281343	0.0261227	yes	up	Fusaric acid resistance protein-like
SindChr5T01802.1	11.4932	8.91459	5.49802	1.22887	0.909215	3.15674	2.34353	0.000369872	0.00541209	yes	up	Thaumatin family
SindChr5T01820.1	0.918682	1.00851	0.752873	0.172089	0.389147	0.35274	1.61338	4.63e-05	0.00100703	yes	up	Rop guanine nucleotide exchange factor
SindChr5T01841.1	0	0.430615	1.10723	0.008716	0.002751	0.009444	6.05323	0.00182726	0.0187507	yes	up	OTU-like cysteine protease
SindChr5T01844.2	0.008218	0.120174	0.01854	0	0	0	5.6981	0.0037041	0.0320818	yes	up	Major Facilitator Superfamily
SindChr5T01860.1	58.113	43.3383	42.9926	32.0638	16.4435	14.2794	1.2672	0.00472365	0.0387255	yes	up	Starch binding domain
SindChr5T01874.1	1.7159	1.10261	2.67815	0.304625	0.133369	0.714523	2.3145	0.00365266	0.0318067	yes	up	Belongs to the iron ascorbate-dependent oxidoreductase family
SindChr5T01890.1	11.7045	11.4212	8.39375	4.7194	4.30547	4.80245	1.25134	4.98e-11	7.02e-09	yes	up	BAG domain
SindChr4T00075.1	4.144	3.78154	2.78759	1.53357	1.79168	2.07495	1.04893	2.28e-05	0.000559713	yes	up	DnaJ molecular chaperone homology domain
SindChr4T00096.1	8.91376	5.61688	7.63165	3.19142	1.69172	2.15926	1.7212	1.45e-05	0.000385266	yes	up	Transcription factor
SindChr4T00170.1	12.2726	9.07003	14.95	4.42565	5.05747	4.16715	1.48857	5.04e-07	2.11e-05	yes	up	Agamous-like MADS-box protein
SindChr4T00177.1	18.6837	11.07	14.1924	4.92282	2.65387	3.22348	2.09206	2.54e-07	1.15e-05	yes	up	Belongs to the UDP-glycosyltransferase family
SindChr4T00228.1	17.2457	8.49956	16.6782	4.74738	1.06472	1.9865	2.51166	0.000603714	0.00794815	yes	up	Regulatory protein
SindChr4T00281.1	6.37035	5.50847	7.06242	2.43938	2.66418	3.32067	1.24236	1.61e-07	7.5e-06	yes	up	May act as a component of the auxin efflux carrier
SindChr4T00331.1	21.5979	14.7713	1.09917	1.74681	1.11549	2.26734	2.91141	0.00588583	0.0454848	yes	up	Putative S-adenosyl-L-methionine-dependent methyltransferase
SindChr4T00360.1	0.319493	0.129994	0.24128	0.086934	0.11199	0.051725	1.4952	0.00573538	0.044601	yes	up	Belongs to the mitochondrial carrier (TC 2.A.29) family
SindChr4T00480.1	4.0065	0	0	0	0	0	23.0644	3.57e-09	2.93e-07	yes	up	Possibly involved in carbohydrate binding
SindChr4T00621.1	0.152855	0.350759	0.419604	0	0	0	5.87537	2.52e-05	0.00061018	yes	up	zinc-binding in reverse transcriptase
SindChr4T01006.3	0	0.478911	0	0	0	0	21.7057	2.8e-08	1.61e-06	yes	up	WEB family
SindChr4T01062.1	5.8826	5.173	4.79339	3.40314	2.07192	1.6088	1.22694	0.00131466	0.0144551	yes	up	Protein of unknown function, DUF599
SindChr4T01257.1	0.677963	0.945781	0.544858	0.225001	0.047825	0.008145	2.93561	0.00333769	0.0297672	yes	up	Glycosyl hydrolases family 28
SindChr4T01307.1	5.39652	3.59193	2.99646	1.2517	0.794946	1.16347	1.962	1.75e-07	8.14e-06	yes	up	Transcription factor
SindChr4T01355.1	0.425093	0.379622	0.499698	0.08449	0.096275	0.183171	1.86458	3.38e-05	0.000779848	yes	up	.
SindChr4T01363.1	2.98358	2.29415	1.76929	0.336139	0.46008	0.797302	2.2036	2.29e-06	7.77e-05	yes	up	Domain of unknown function (DUF4378)
SindChr4T01415.1	190.938	153.702	199.067	64.3998	51.6442	76.324	1.56949	5.71e-09	4.23e-07	yes	up	Conserved gene of
SindChr4T01420.1	0.595321	0.629814	0.68699	0.298854	0.297509	0.201831	1.32312	6.01e-08	3.07e-06	yes	up	Serine/Threonine protein kinases, catalytic domain
SindChr4T01429.1	1.91511	1.02714	0.763259	0.192751	0.261502	0.421723	2.12648	0.000134207	0.00239997	yes	up	(NAC) domain-containing protein
SindChr4T01447.1	6.55327	6.67446	5.29553	3.60055	1.59095	2.9838	1.23629	0.00235952	0.0228577	yes	up	Peroxisomal membrane protein
SindChr4T01449.1	0.29121	0.225079	0.123082	0.048989	0.041549	0.011553	2.63128	0.00026043	0.00407761	yes	up	Belongs to the MIP aquaporin (TC 1.A.8) family
SindChr4T01461.1	17.4857	14.9308	12.0736	6.83874	5.09641	4.69557	1.48235	3.35e-08	1.86e-06	yes	up	Embryo-specific protein 3, (ATS3)
SindChr4T01471.1	9.89913	5.13718	0.623418	0.354355	0.263964	0.139223	4.41474	1.95e-05	0.000491683	yes	up	Sugar (and other) transporter
SindChr4T01529.1	264.492	135.796	160.964	80.3597	55.641	58.5519	1.59631	5.02e-05	0.00107545	yes	up	Dirigent proteins impart stereoselectivity on the phenoxy radical-coupling reaction, yielding optically active lignans from two molecules of coniferyl alcohol in the biosynthesis of lignans, flavonolignans, and alkaloids and thus plays a central role in plant secondary metabolism
SindChr4T01581.1	2.01151	1.74419	0.929706	0.469221	0.352602	0.633499	1.72588	0.000169031	0.00289461	yes	up	lob domain-containing protein
SindChr4T01610.1	2.74682	2.27584	2.73729	1.46275	0.983633	0.853971	1.30178	3.11e-05	0.000728236	yes	up	Abscisic acid receptor
SindChr4T01658.1	16.2438	6.65091	9.79809	1.98494	1.83016	3.4717	2.23339	2.44e-05	0.000591614	yes	up	Belongs to the iron ascorbate-dependent oxidoreductase family
SindChr4T01626.1	0.382739	0.446746	0.363449	0.023484	0.125328	0.180597	1.84515	0.00278421	0.0258679	yes	up	Pollen proteins Ole e I like
SindChr4T01644.1	9.10129	7.54341	3.94291	0.819141	0.817216	2.19077	2.47976	8.19e-05	0.00160127	yes	up	ESKIMO 1-like
SindChr4T01701.1	13.6407	10.901	17.7518	2.4388	3.14827	2.72346	2.4246	1.22e-15	3.84e-13	yes	up	The RING-variant domain is a C4HC3 zinc-finger like motif found in a number of cellular and viral proteins. Some of these proteins have been shown both in vivo and in vitro to have ubiquitin E3 ligase activity.
SindChr4T01740.1	10.2614	11.8147	7.65556	4.35794	5.47655	5.63109	1.0063	2.4e-05	0.000584175	yes	up	Pollen allergen
SindChr4T01769.1	0.544651	0.363779	0.24686	0.198621	0.085648	0.043988	1.8724	0.00645919	0.0488379	yes	up	Belongs to the cytochrome P450 family
SindChr4T01789.1	16.6134	8.85497	4.37295	0.778593	1.55147	2.68799	2.62671	0.000439733	0.00618867	yes	up	Transcriptional repressor, ovate
SindChr4T01803.1	6.58049	4.23887	4.58005	1.98942	0.909573	0.91708	2.07653	2.01e-05	0.000504153	yes	up	Core-2/I-Branching enzyme
SindChr4T01851.1	0.281804	0.155828	0.114772	0	0.026781	0	4.4146	0.000863734	0.0104785	yes	up	Phytol kinase
SindChr4T01856.1	1.80322	1.71865	1.77925	0.75128	0.715893	0.853742	1.24997	9.15e-12	1.49e-09	yes	up	cyclin-dependent protein kinase inhibitor
SindChr4T01891.1	2.6325	1.99765	1.22477	0.483112	0.522334	1.12474	1.50959	0.00537144	0.0425423	yes	up	Transcriptional activator
SindChr4T01905.1	19.0627	35.6478	33.1848	11.9421	13.5199	7.84358	1.47114	0.00028505	0.00436233	yes	up	zinc finger A20 and AN1 domain-containing stress-associated protein
SindChr4T01918.1	1.07707	0.609146	0.993614	0.255769	0.38975	0.472396	1.30957	0.00214479	0.0210984	yes	up	Germin-like protein subfamily 3 member 2
SindChr4T01980.1	1.11793	0.869214	0.902644	0.3658	0.264848	0.301842	1.69695	1.92e-11	2.91e-09	yes	up	Belongs to the NPH3 family
SindChr4T02087.1	0	0	2.13934	0	0	0	23.5221	1.74e-09	1.64e-07	yes	up	Brefeldin A-inhibited guanine nucleotide-exchange protein
SindChr4T02154.1	0.534985	0.704252	0.663707	0.194649	0.123197	0.106332	2.21228	1.58e-09	1.52e-07	yes	up	Putative adipose-regulatory protein (Seipin)
SindChr4T02163.1	8.67998	7.54279	5.64467	2.5865	3.76545	4.21554	1.11396	0.000329432	0.00492321	yes	up	.
SindChr3T00019.1	1.04618	0.932192	1.59454	0.122067	0.229619	0.131901	2.9089	2.52e-10	2.91e-08	yes	up	Wall-associated receptor kinase C-terminal
SindChr3T00020.1	0.116356	0.473302	0.438576	0.082838	0.061203	0.08912	2.17873	0.00174673	0.018071	yes	up	Belongs to the major facilitator superfamily. Sugar transporter (TC 2.A.1.1) family
SindChr3T00027.1	2.76314	2.95654	2.01086	0.409585	0.527146	0.636509	2.32767	4.81e-14	1.2e-11	yes	up	Stress responsive A/B Barrel Domain
SindChr3T00039.1	67.5682	54.3462	71.2295	25.8282	15.4241	17.607	1.78465	3.87e-08	2.12e-06	yes	up	Plant invertase/pectin methylesterase inhibitor
SindChr3T00094.1	74.0886	98.6736	89.709	35.0667	32.5813	10.2094	1.82471	0.00153197	0.0163317	yes	up	Acts in the modification of cell walls via demethylesterification of cell wall pectin
SindChr3T00128.1	0.930706	2.53146	0.700484	0.459326	0.162552	0.331246	2.16	0.00283085	0.0262126	yes	up	Pentatricopeptide repeat-containing protein
SindChr3T00135.1	1.15595	0.924733	0.958868	0.534768	0.624484	0.304823	1.12253	0.00173645	0.0180091	yes	up	UDP-glucoronosyl and UDP-glucosyl transferase
SindChr3T00230.1	0.833496	0.408217	0.679655	0.121299	0.25048	0.197966	1.79996	0.000366947	0.00537677	yes	up	Plastocyanin-like domain
SindChr3T00263.1	0.348136	0.9758	0.948616	0	0	0	9.4742	2.91e-11	4.25e-09	yes	up	Aldehyde dehydrogenase family
SindChr3T00388.1	0.373324	0.259371	0.253981	0.143762	0.108638	0.053053	1.58952	0.00103663	0.0121009	yes	up	transposition, RNA-mediated
SindChr3T00389.1	10.2808	6.84433	4.46425	2.62425	1.7355	2.81394	1.6471	0.000228806	0.00366718	yes	up	Belongs to the formin-like family
SindChr3T00398.3	0.594766	0.768552	0.023194	0	0	0	9.10817	1.6e-05	0.000416876	yes	up	magnesium transporter
SindChr3T00413.1	1.55923	1.11488	2.86949	0.531668	0.698503	0.499679	1.76138	0.000516863	0.00701572	yes	up	.
SindChr3T00515.1	0.02432	0.003367	0.775921	0.005655	0.001302	0	6.24388	0.00353887	0.0310345	yes	up	Belongs to the disease resistance NB-LRR family
SindChr3T00533.1	2.85951	2.52336	1.83564	0.927283	1.08492	1.63412	1.04611	0.0030205	0.0275344	yes	up	isoform X1
SindChr3T00557.1	3.18448	3.17634	2.23581	0.433237	0.518199	0.595804	2.53434	4.16e-25	4.68e-22	yes	up	isoform X1
SindChr3T00567.1	0.607075	0.643866	0.120789	0.038844	0.125886	0.064167	2.58763	0.00193185	0.0194926	yes	up	Myb-related protein
SindChr3T00578.1	0.373649	0.294759	0.286753	0.072343	0.107896	0.111125	1.772	6.18e-08	3.15e-06	yes	up	galactinol--sucrose
SindChr3T00581.1	0.642574	1.00636	0.353248	0.14236	0.273875	0.082194	2.05722	0.00179752	0.0185144	yes	up	Belongs to the short-chain dehydrogenases reductases (SDR) family
SindChr3T00583.1	4.0925	3.18269	2.22464	0.524866	0.329161	1.00345	2.4104	2.25e-05	0.000553533	yes	up	Leucine Rich repeats (2 copies)
SindChr3T00614.1	2.15276	1.8886	3.10051	0.838518	0.645403	1.20322	1.47846	0.000411407	0.00589665	yes	up	.
SindChr3T00689.1	0.083045	0.288134	0.452107	0	0.024873	0.025436	4.04396	0.00135562	0.0148047	yes	up	NRDE-2, necessary for RNA interference
SindChr3T00724.1	0.572621	0.533715	0.975453	0.385487	0.236168	0.204537	1.40999	0.00307807	0.027917	yes	up	Belongs to the peroxisomal membrane protein PXMP2 4 family
SindChr3T01000.1	9.94727	7.81899	11.3517	2.14254	2.53511	3.13644	1.97149	1.82e-11	2.82e-09	yes	up	protein UNUSUAL FLORAL
SindChr3T01040.1	8.59616	5.12174	5.50528	2.01538	3.65539	1.75364	1.44582	0.00119443	0.0134861	yes	up	.
SindChr3T01059.1	0.444753	0.502824	0.410746	0.047829	0.175096	0.195014	1.67312	0.000551656	0.00740664	yes	up	.
SindChr3T01056.1	1.06161	0.829303	0.261227	0.11071	0.093571	0.276571	2.2155	0.00497719	0.040177	yes	up	.
SindChr3T01057.1	0.533316	0.531976	0.238093	0.112559	0.136615	0.125781	1.78308	0.000468369	0.00651746	yes	up	.
SindChr3T01058.1	0.870359	1.08012	0.389646	0.081533	0.19643	0.07897	2.73938	7.35e-05	0.00145844	yes	up	.
SindChr3T01060.1	0.413448	0.426233	0.170335	0.104746	0.126239	0.11373	1.56142	0.00442931	0.0368735	yes	up	.
SindChr3T01063.1	0.410197	0.443006	0.222211	0.093207	0.124502	0.118693	1.65357	0.000654271	0.0084289	yes	up	.
SindChr3T01064.1	0.387742	0.464202	0.220261	0.0894	0.143747	0.154205	1.44714	0.00298251	0.027259	yes	up	.
SindChr3T01065.1	0.353096	0.434175	0.221934	0.081547	0.07324	0.134257	1.75102	0.00058986	0.00780979	yes	up	.
SindChr3T01066.1	0.512278	0.409173	0.293009	0.140935	0.213731	0.181426	1.24681	0.00278475	0.0258679	yes	up	.
SindChr3T01143.1	7.19076	6.42066	9.72914	3.66067	3.16585	4.43492	1.12568	0.000268517	0.00417059	yes	up	TGF-beta receptor, type I II extracellular region
SindChr3T01150.1	0.717277	0.998857	0.504342	0.276476	0.114952	0.356157	1.60835	0.00417156	0.0351892	yes	up	.
SindChr3T01151.1	12.4883	8.63978	4.93263	1.78037	1.24628	3.43787	2.06528	0.000689839	0.00877415	yes	up	WD domain, G-beta repeat
SindChr3T01148.1	13.5515	9.40695	9.43795	4.53357	4.85374	6.85546	1.06202	0.00062352	0.00812742	yes	up	isoform X1
SindChr3T01153.1	25.591	24.4338	18.3972	9.40683	9.48713	14.7978	1.08428	0.000412207	0.00590111	yes	up	2Fe-2S iron-sulfur cluster binding domain
SindChr3T01163.1	30.7351	22.6733	31.366	11.495	4.55935	7.72075	1.90217	5.44e-05	0.00114358	yes	up	Transcriptional activator that specifically binds 5'- GATA-3' or 5'-GAT-3' motifs within gene promoters
SindChr3T01186.1	28.9951	23.557	29.3437	16.9251	12.927	11.6614	1.05181	3.7e-05	0.000838153	yes	up	Belongs to the hexokinase family
SindChr3T01192.1	36.9628	31.7605	40.9401	17.5756	12.9796	7.4482	1.60213	0.000156674	0.00273163	yes	up	Binds to actin and affects the structure of the cytoskeleton. At high concentrations, profilin prevents the polymerization of actin, whereas it enhances it at low concentrations
SindChr3T01199.1	110.794	67.1979	75.0554	32.0537	20.2996	27.2035	1.7357	7.74e-07	3.06e-05	yes	up	Belongs to the 'GDSL' lipolytic enzyme family
SindChr3T01222.1	0.043977	0.071769	0.096114	0	0	0	6.59851	8.58e-07	3.34e-05	yes	up	Calcium-activated chloride channel
SindChr3T01253.1	1.56674	1.15407	1.28398	0.669244	0.228682	0.183391	1.94614	0.0021126	0.0208501	yes	up	cytochrome P450
SindChr3T01251.1	0.225347	0.195083	0.15167	0.037333	0.076605	0.104125	1.41684	0.00200748	0.020048	yes	up	Phospholipase d
SindChr3T01316.1	91.0705	54.8212	20.2858	2.13915	6.10762	6.42586	3.55832	3.14e-06	0.000102196	yes	up	Cupin
SindChr3T01348.1	0.313331	0.344801	0.1722	0.028745	0.022116	0.069259	2.66202	0.000122857	0.00224086	yes	up	.
SindChr3T01349.1	0.344679	0.323658	0.212612	0.042175	0.050858	0.105184	2.18931	0.000531397	0.00718053	yes	up	.
SindChr3T01350.1	0.284674	0.245842	0.16049	0.069329	0.030249	0.059997	2.00611	0.00140759	0.0152455	yes	up	.
SindChr3T01351.1	0.511146	0.729367	0.23753	0.060286	0.172701	0.015322	2.456	0.0026099	0.0246136	yes	up	.
SindChr3T01352.1	0.560827	0.43789	0.238027	0.033418	0.093151	0.082963	2.48354	0.000296962	0.004502	yes	up	.
SindChr3T01353.1	0.884911	0.666428	0.522532	0.173027	0.140494	0.106401	2.34124	8.6e-08	4.29e-06	yes	up	.
SindChr3T01354.1	0.379355	0.411217	0.20163	0.068048	0.02878	0.093913	2.36945	0.00027521	0.00425199	yes	up	.
SindChr3T01355.1	1.21711	0.781493	0.597588	0.227858	0.172706	0.158993	2.22046	1.89e-05	0.000480491	yes	up	.
SindChr3T01356.1	0.57925	0.560551	0.297705	0.089945	0.048584	0.121828	2.34604	0.000252972	0.00398914	yes	up	.
SindChr3T01357.1	0.555796	0.518177	0.344264	0.095564	0.03151	0.07788	2.63954	2.37e-05	0.000578704	yes	up	.
SindChr3T01405.1	21.0681	0.598625	0.596327	0.435627	0.311612	0.554303	4.13326	0.00481045	0.039238	yes	up	ATP synthase subunit epsilon
SindChr3T01460.1	3.22313	3.31865	1.31261	0.977776	1.16438	1.20524	1.2844	0.00439166	0.0366909	yes	up	.
SindChr3T01486.1	10.5279	11.9106	5.03391	1.12197	1.90079	2.62187	2.33765	1.1e-05	0.000306863	yes	up	UDP-glucose 6-dehydrogenase
SindChr3T01490.1	67.2924	112.291	45.6192	22.0826	19.8124	6.16423	2.28642	0.000616271	0.00806295	yes	up	.
SindChr3T01562.1	2.46832	2.92831	3.33363	1.51642	0.809033	0.447815	1.72197	0.00193238	0.0194926	yes	up	Core-2/I-Branching enzyme
SindChr3T01566.1	6.81468	0.238528	6.38478	0.155437	0.003443	0.091995	5.80014	0.000160988	0.00278868	yes	up	DnaJ molecular chaperone homology domain
SindChr3T01581.1	7.65649	7.72717	5.05209	2.66004	2.61906	3.44374	1.28894	1.74e-06	6.13e-05	yes	up	Zinc finger protein
SindChr3T01591.1	14.284	14.2501	16.3533	7.07242	4.82583	2.95934	1.66568	6.73e-05	0.0013605	yes	up	Alpha-1,4-glucan-protein synthase (UDP-forming)
SindChr3T01677.1	0	3.08866	0	0	0	0	23.0233	3.81e-09	3.07e-07	yes	up	Plays an essential role in chain termination during de novo fatty acid synthesis
SindChr3T01679.1	0.240376	0.383575	0.249808	0.081404	0.125823	0.105572	1.52065	3.59e-05	0.000821324	yes	up	Belongs to the short-chain dehydrogenases reductases (SDR) family
SindChr3T01705.1	4.84494	2.61361	2.58858	1.3161	0.67708	1.50892	1.58156	0.00191476	0.01938	yes	up	pectinesterase
SindChr3T01710.1	4.30314	3.87189	4.96228	1.95987	0.795258	0.575038	2.04597	0.000573009	0.00761548	yes	up	Protein of unknown function (DUF620)
SindChr3T01728.1	130.696	198.667	167.634	82.911	63.836	23.3032	1.61585	0.00542136	0.0428086	yes	up	Plant invertase/pectin methylesterase inhibitor
SindChr3T01753.1	0.385506	0.317842	0.112867	0.061463	0.051758	0	2.79365	0.00509917	0.0409258	yes	up	Carrier of the growing fatty acid chain in fatty acid biosynthesis
SindChr3T01755.1	5.10236	4.08854	3.86614	0.934435	1.17648	2.25459	1.64467	0.000306024	0.00462935	yes	up	Belongs to the peptidase S10 family
SindChr3T01787.1	1.3782	1.55394	1.49228	0.735002	0.497579	0.500764	1.4208	1.79e-08	1.11e-06	yes	up	Serine threonine-protein kinase
SindChr3T01792.1	2.19641	2.69345	4.15432	1.34172	1.1668	0.435902	1.69665	0.00423743	0.0356718	yes	up	Sec7 domain
SindChr3T01817.1	7.08485	8.29442	9.56517	4.34823	2.89621	1.2584	1.62337	0.00362076	0.0316075	yes	up	Belongs to the short-chain dehydrogenases reductases (SDR) family
SindChr3T01890.1	1.69098	1.86445	1.97648	0.090735	0.280812	0.572642	2.59082	0.000244103	0.0038681	yes	up	Calcineurin subunit
SindChr3T01905.1	1.05453	1.07706	1.42396	0.292049	0.413141	0.707364	1.40133	0.00183725	0.0188406	yes	up	ATP synthesis coupled proton transport
SindChr3T01910.1	25.9312	18.9083	20.8723	8.5593	7.84793	9.72393	1.39911	1.89e-10	2.34e-08	yes	up	Phosphatidylcholine diacylglycerol cholinephosphotransferase
SindChr3T01916.1	0.54926	0.360432	0.354781	0.066749	0.024351	0.156371	2.38362	0.00103116	0.0120437	yes	up	Belongs to the glycosyl hydrolase 17 family
SindChr3T01918.1	52.7462	36.4184	42.2406	17.2947	17.4042	13.7601	1.51043	3.55e-10	3.92e-08	yes	up	superfamily. Protein
SindChr3T01925.1	30.6729	19.4533	24.9856	4.73613	2.48561	9.32544	2.24657	0.000284285	0.00435378	yes	up	DNA-binding domain in plant proteins such as APETALA2 and EREBPs
SindChr3T02019.1	5.76946	7.71878	8.42523	2.0726	3.59139	2.51749	1.49548	6.86e-06	0.000203751	yes	up	Malate dehydrogenase
SindChr3T02033.1	1.19571	1.09758	1.09806	0.617217	0.53176	0.557064	1.05688	1.12e-11	1.8e-09	yes	up	EXS family
SindChr3T02044.1	0.13485	0.240058	0.14256	0.016063	0.03831	0.039678	2.47952	3.05e-06	9.96e-05	yes	up	Encoded by
SindChr3T02072.1	3.29469	5.90914	6.31247	1.92171	0.746515	0.571617	2.32421	0.000349527	0.00516837	yes	up	Ammonium transporter
SindChr3T02078.1	59.7043	62.5506	63.1657	23.1242	15.3869	4.31268	2.18456	0.00151037	0.016167	yes	up	late embryogenesis abundant protein
SindChr3T02080.1	41.8431	40.8661	39.153	18.4899	7.81597	2.76486	2.13165	0.00537938	0.04258	yes	up	late embryogenesis abundant protein
SindChr3T02106.1	10.5068	10.3313	15.6109	5.34739	3.55518	1.06298	1.94429	0.00529689	0.0420629	yes	up	.
SindChr3T02206.3	0.046837	0.063285	0.092139	0.010483	0	1.6e-05	3.74889	9.8e-05	0.00187069	yes	up	2-isopropylmalate synthase
SindChr3T02209.1	1.92861	0.007291	1.70563	0.012394	0	0	8.24449	0.000193916	0.003221	yes	up	Chitinase class I
SindChr3T02284.1	0.519691	1.10925	0.212924	0.098524	0.115832	0.129508	2.41091	0.000798101	0.00981833	yes	up	Outer envelope pore protein 37
SindChr3T02376.1	1.91262	2.41891	3.37859	1.13286	0.96655	0.435581	1.68088	0.00118174	0.0134057	yes	up	Domain in DAP-5, eIF4G, MA-3 and other proteins.
SindChr3T02381.1	1.24131	0.967027	0.518565	0.342875	0.308103	0.204592	1.71906	0.000211627	0.00346388	yes	up	Belongs to the sterol desaturase family
SindChr3T02395.2	0.617585	0.575602	0.315832	0.15902	0.252061	0.154007	1.47265	0.000362659	0.00532136	yes	up	Domain found in Dishevelled, Egl-10, and Pleckstrin
SindChr3T02431.1	11.2842	8.15982	5.48852	2.01832	3.30578	3.09895	1.62917	4.82e-05	0.00104216	yes	up	.
SindChr3T02462.1	89.8685	67.4059	36.5581	9.49224	4.59142	10.2964	3.04417	2.62e-08	1.53e-06	yes	up	Plastocyanin-like domain
SindChr3T02473.1	1.05907	1.82687	2.69486	0.774929	0.542432	0.305239	1.86052	0.001632	0.0171543	yes	up	Rho GTPase-activating protein
SindChr3T02491.1	144.544	78.9501	52.8305	12.8251	11.7908	11.5294	2.99606	1.01e-10	1.31e-08	yes	up	Transferase family
SindChr3T02493.1	3.07828	1.95965	4.4087	0.823934	0.784197	1.39504	1.72972	0.000572567	0.00761548	yes	up	Rhamnogalacturonate lyase family
SindChr3T02598.1	19.2701	17.8584	23.8323	8.21119	7.47869	11.2693	1.24921	2.04e-05	0.000508796	yes	up	Cytochrome p450
SindChr3T02606.2	0.534292	0.919412	0.700482	0.14196	0.275358	0.054362	2.24887	0.000801979	0.00985006	yes	up	Belongs to the TRAFAC class myosin-kinesin ATPase superfamily. Kinesin family
SindChr3T02637.1	1.55407	1.88829	2.12841	0.380113	0.212344	0.67918	2.19063	4.99e-05	0.0010706	yes	up	Belongs to the glycosyltransferase 8 family
SindChr3T02649.1	0.645756	0.344447	0.538431	0	0	0	9.61583	1.1e-13	2.62e-11	yes	up	Calcineurin-like phosphoesterase
SindChr3T02672.1	1.11689	1.8936	1.50629	0.696636	0.30639	0.403075	1.73989	0.000157318	0.00273867	yes	up	Belongs to the glycosyltransferase 8 family
SindChr3T02683.1	0.83288	1.18211	1.39548	0.127994	0.144275	0.149303	3.02575	7.43e-14	1.84e-11	yes	up	Belongs to the MT-A70-like family
SindChr3T02695.1	2.85615	1.64565	3.04216	0.580234	0.256752	0.807574	2.25873	0.000130217	0.00234257	yes	up	cytochrome P450
SindChr3T02706.1	12.246	0	0	0	0	0	24.6728	2.7e-10	3.1e-08	yes	up	Random slug protein
SindChr3T02745.1	0	3.00192	0	0	0	0	22.4303	9.46e-09	6.41e-07	yes	up	Floral homeotic protein
SindChr3T02755.1	2.42757	1.79564	1.69198	0.849403	0.601985	0.642015	1.5634	2.09e-08	1.26e-06	yes	up	Domain of unknown function (DUF1929)
SindChr3T02757.1	0	0.956499	0	0	0	0	21.6477	3.04e-08	1.73e-06	yes	up	Transcription factor
SindChr3T02778.1	220.585	160.396	253.941	20.3849	6.2332	11.0909	4.14282	9.49e-13	1.85e-10	yes	up	Gibberellin regulated protein
SindChr3T02779.1	16.5985	11.2643	24.729	1.44323	1.91848	1.72244	3.44433	5.87e-15	1.6e-12	yes	up	.
SindChr3T02782.1	14.1741	29.7694	22.4649	9.65145	11.6507	6.07769	1.34758	0.00243383	0.0234801	yes	up	Tubulin is the major constituent of microtubules. It binds two moles of GTP, one at an exchangeable site on the beta chain and one at a non-exchangeable site on the alpha chain
SindChr3T02796.1	3.05547	2.8329	2.06962	1.56558	1.1497	1.34119	1.03325	5.81e-05	0.00121084	yes	up	Belongs to the 'GDSL' lipolytic enzyme family
SindChr3T02817.1	32.7814	27.7936	31.757	10.1528	21.0131	15.3133	1.06601	0.00243997	0.0234838	yes	up	Multicopper oxidase
SindChr3T02844.1	2.55386	1.69473	2.23403	0.89864	0.521176	0.255342	2.01713	0.000404925	0.00583158	yes	up	PAP2 superfamily C-terminal
SindChr3T02878.3	0.72301	1.31356	0.648397	0.104761	0.279654	0.136164	2.41069	1.43e-05	0.000381801	yes	up	DBP10CT (NUC160) domain
SindChr3T02914.1	8.51209	6.66561	5.54938	0.981082	3.01945	2.95165	1.64248	0.00294013	0.0270127	yes	up	Two-component response regulator
SindChr3T02985.1	3.4793	2.64199	2.16843	1.37145	1.46883	1.07729	1.14253	7.27e-05	0.0014501	yes	up	Gibberellin-regulated protein
SindChr2T00025.2	0.131709	0.528716	0.380594	0.042291	0.125076	0.036973	2.41169	0.00253125	0.024099	yes	up	Sad1 / UNC-like C-terminal
SindChr2T00072.1	5.09786	6.26269	4.05018	1.95555	1.87864	2.62101	1.3155	1.82e-06	6.34e-05	yes	up	Polysaccharide biosynthesis
SindChr2T00075.1	0.687915	0.79247	0.561489	0.103383	0.304834	0.197165	1.80319	0.000125083	0.00226996	yes	up	Belongs to the 'GDSL' lipolytic enzyme family
SindChr2T00251.1	71.5159	44.3808	23.8069	6.31132	7.07709	17.8362	2.21703	0.00119005	0.0134582	yes	up	Belongs to the iron ascorbate-dependent oxidoreductase family
SindChr2T00268.1	0	0	0.656651	0	0	0	22.7543	5.77e-09	4.25e-07	yes	up	N-terminal C2 in EEIG1 and EHBP1 proteins
SindChr2T00396.1	0.831846	0.70425	1.80848	0.395629	0.260307	0.489413	1.63693	0.006433	0.0486574	yes	up	U4 U6 small nuclear ribonucleoprotein
SindChr2T00464.1	37.9811	20.783	21.9588	9.40922	8.61399	15.3896	1.33737	0.00246733	0.0236411	yes	up	Belongs to the peptidase C1 family
SindChr2T00479.1	73.3709	62.6582	53.4744	29.927	30.1444	35.9038	1.04708	5.12e-08	2.68e-06	yes	up	A reductase
SindChr2T00509.1	77.5942	65.6536	90.7217	24.9539	21.2576	31.1259	1.66928	3.67e-09	3e-07	yes	up	Multicopper oxidase
SindChr2T00546.1	3.12634	4.78608	4.25603	1.04903	0.670744	0.420565	2.54279	2.57e-08	1.5e-06	yes	up	.
SindChr2T00614.1	112.227	61.1129	133.336	17.1343	12.1182	32.8222	2.37928	6.54e-05	0.00132621	yes	up	Dof zinc finger protein
SindChr2T00621.1	5.01386	3.23105	3.91818	1.32079	0.953687	1.62755	1.70493	1.29e-06	4.76e-05	yes	up	Organic solute transporter Ostalpha
SindChr2T00631.1	0.595079	0	0	0	0	0	20.6677	1.25e-07	6e-06	yes	up	Region found in RelA / SpoT proteins
SindChr2T00711.1	3.78969	2.41858	0.599283	0.413503	0.385093	0.401121	2.55065	0.000509792	0.00695117	yes	up	Beta-galactosidase
SindChr2T00724.1	10.8447	8.86649	12.7754	3.61659	5.31631	5.76021	1.22048	0.000113576	0.00210533	yes	up	Iaa-amino acid hydrolase
SindChr2T00732.1	3.59746	2.24288	4.9979	1.13473	1.29842	0.651499	1.89531	0.000157936	0.00274715	yes	up	AMP-binding enzyme
SindChr2T00736.1	3.87761	1.09683	4.97395	1.09139	0.669762	0.428907	2.26863	0.00283184	0.0262126	yes	up	.
SindChr2T00783.1	0.344677	0.154639	0.161782	0	0.051277	0.03287	2.84107	0.00215782	0.0212068	yes	up	.
SindChr2T00815.1	1.10132	0.965289	0.974865	0.443935	0.269515	0.402195	1.5121	4.72e-07	1.99e-05	yes	up	.
SindChr2T00899.1	0.433424	0.535598	0.439061	0.111553	0.226606	0.205983	1.42163	5.64e-05	0.00117778	yes	up	Belongs to the cytochrome P450 family
SindChr2T00921.1	26.4755	21.8688	27.4057	14.9703	10.4143	9.07998	1.20747	7e-05	0.00140487	yes	up	Belongs to the TRAFAC class myosin-kinesin ATPase superfamily. Kinesin family
SindChr2T00971.1	19.99	7.56531	12.0696	1.99898	5.18684	5.11777	1.76221	0.00441042	0.0367706	yes	up	Cytochrome P450
SindChr2T00984.1	10.7359	11.9336	14.049	2.63309	2.06918	1.0139	2.75576	1.94e-09	1.79e-07	yes	up	3-oxo-Delta(4,5)-steroid 5-beta-reductase-like
SindChr2T00996.1	1.97157	2.80251	6.07153	1.43346	0.985034	0.987267	1.74629	0.00307842	0.027917	yes	up	.
SindChr2T01011.1	5.89243	5.12527	4.92145	3.52178	2.12031	2.32807	1.06675	0.000341613	0.00506919	yes	up	.
SindChr2T01027.1	23.6337	12.7167	15.9925	6.25812	2.94637	4.19545	2.03128	1.38e-05	0.000369808	yes	up	Protein PHLOEM PROTEIN 2-LIKE
SindChr2T01242.1	2.80949	1.69568	1.15269	0.533937	0.556562	0.458668	1.92446	7.85e-06	0.000230056	yes	up	Myb-like DNA-binding domain
SindChr2T01266.1	0.08542	0.059059	0.361719	0.023047	0.002898	0.001424	3.82295	0.00145675	0.015697	yes	up	Belongs to the multi antimicrobial extrusion (MATE) (TC 2.A.66.1) family
SindChr2T01318.1	0.792506	0.536565	0.680578	0.239347	0.259548	0.17748	1.63624	5.51e-08	2.85e-06	yes	up	Transcription cofactor
SindChr2T01333.1	0.226494	0.025001	0.01733	0	0	0	6.65943	0.00144008	0.0155493	yes	up	Actin-binding domain of plant-specific actin-binding protein
SindChr2T01341.1	0.786518	0.719882	0.572616	0.173852	0.287729	0.294556	1.4756	1.82e-05	0.000464956	yes	up	.
SindChr2T01339.1	0.212983	0.144997	0.208169	0.061507	0.018924	0.028407	2.18522	0.000650605	0.00838681	yes	up	Oxysterol-binding protein
SindChr2T01365.1	10.4522	6.76122	7.05179	1.22466	0.417707	1.13538	3.1832	7.2e-09	5.16e-07	yes	up	Conserved gene of
SindChr2T01370.1	0.454182	0.036318	0.115506	0	0	0	8.88837	4.74e-06	0.000147701	yes	up	Conserved gene of
SindChr2T01371.1	0.964188	0.75659	0.950469	0.112365	0	0.044281	4.06626	0.0011195	0.01284	yes	up	Pentatricopeptide repeat-containing protein
SindChr2T01382.1	2.55717	2.43041	3.72604	0.777567	0.974146	1.09739	1.68696	1.58e-07	7.38e-06	yes	up	Protein NRT1 PTR FAMILY 7.3-like
SindChr2T01450.1	0.074072	0.91175	0.839584	0.035023	0.008358	0	5.19503	0.000203975	0.00336192	yes	up	Phosphatidylinositol-glycan biosynthesis class X
SindChr2T01454.1	0.337735	0.299746	0.331647	0.155942	0.105094	0.167408	1.22575	0.00019269	0.00320825	yes	up	.
SindChr2T01499.1	7.32516	8.40524	13.4841	5.46292	4.62498	4.26925	1.10333	0.00276739	0.0257865	yes	up	Plastocyanin-like domain
SindChr2T01521.1	0.584745	0.890861	0.511925	0.20712	0.388799	0.257848	1.26056	0.0018938	0.0191864	yes	up	Glutaredoxin
SindChr2T01522.1	3.06135	4.40457	0.045756	0.025525	0	0	8.19996	9.39e-05	0.00180643	yes	up	No apical meristem (NAM) protein
SindChr2T01577.1	0.848336	0.463918	0.589987	0.250604	0.266657	0.100139	1.67557	0.00123489	0.013824	yes	up	Eukaryotic protein of unknown function (DUF829)
SindChr2T01589.1	1.74456	1.78009	1.40575	0.531959	0.560411	0.989681	1.30592	0.000292897	0.00445	yes	up	leucine-rich repeat receptor-like protein kinase At1g35710
SindChr2T01651.1	1.12735	1.5052	1.31921	0.388441	0.476863	0.558077	1.53701	9.54e-10	9.73e-08	yes	up	RNA recognition motif. (a.k.a. RRM, RBD, or RNP domain)
SindChr2T01668.1	1.78827	1.66622	1.55012	0.13297	0.384089	0.635899	2.15696	0.000311523	0.00468892	yes	up	Belongs to the DEFL family
SindChr2T01703.3	19.4861	14.7196	21.3131	7.26718	10.4786	7.40898	1.21943	3.22e-05	0.000750336	yes	up	Major latex
SindChr2T01710.1	1.77251	3.08339	5.1262	0.899971	0.424337	0.703118	2.3707	8.74e-05	0.00169348	yes	up	Belongs to the GroES chaperonin family
SindChr2T01770.1	74.2358	65.6829	51.0526	34.4324	20.9857	14.9142	1.50412	0.000448531	0.00628302	yes	up	Zinc finger, C3HC4 type (RING finger)
SindChr2T01782.1	1.8322	1.64248	1.6758	0.246867	0.36763	0.767894	1.95797	0.000168411	0.0028887	yes	up	Zinc finger, C3HC4 type (RING finger)
SindChr2T01820.1	0.592195	0.253333	0.135711	0.027613	0	0	5.02891	0.000358298	0.0052758	yes	up	lob domain-containing protein
SindChr2T01821.1	5.41527	4.35564	3.10831	1.42872	2.28101	2.32292	1.15781	0.0010759	0.0124624	yes	up	Zinc finger protein CONSTANS-like
SindChr2T01854.1	12.1773	11.2374	10.8453	2.37956	1.79299	5.28958	1.91783	0.000287448	0.00438441	yes	up	Belongs to the peptidase A1 family
SindChr2T01906.1	5.85844	4.03063	5.60065	1.49473	1.92427	1.04676	1.87052	1.32e-07	6.3e-06	yes	up	Belongs to the sulfotransferase 1 family
SindChr2T01912.1	2.81568	2.53677	2.86201	0.727898	0.925449	1.79816	1.31783	0.00391067	0.0334573	yes	up	Universal stress protein family
SindChr2T01965.1	0.401595	0.268335	0.371975	0.125546	0.050765	0.099702	1.95874	2.91e-05	0.000690463	yes	up	.
SindChr2T01970.1	0.533266	0.746716	0.376483	0.157672	0.022484	0.203115	2.09954	0.0048944	0.0396917	yes	up	Belongs to the endosulfine family
SindChr2T01979.3	6.75913	10.2722	3.72733	2.36036	2.16472	2.75363	1.56421	0.000545448	0.00733736	yes	up	Belongs to the RNase T2 family
SindChr2T02022.1	0.858476	1.28578	1.44266	0.672269	0.372704	0.644483	1.15127	0.00521903	0.0416808	yes	up	transcription factor
SindChr2T02064.1	11.3315	6.3285	9.72983	3.3017	0.766878	1.00618	2.49698	0.000711371	0.00896661	yes	up	Non-catalytic subunit
SindChr2T02095.1	49.5824	72.8187	72.0859	33.1621	22.6338	8.74883	1.66139	0.00573429	0.044601	yes	up	Plant invertase/pectin methylesterase inhibitor
SindChr2T02122.1	0.970651	1.67726	2.50967	0.691786	0.586042	0.328726	1.75594	0.00170946	0.0178171	yes	up	BEST Arabidopsis thaliana protein match is
SindChr2T02163.1	7.23931	4.69536	5.36938	1.34595	0.433443	1.03174	2.68317	9.28e-07	3.56e-05	yes	up	Remorin, C-terminal region
SindChr1T00082.1	1.62372	1.58674	3.20809	0.310617	0.065959	0.310024	3.22056	2.05e-06	7.05e-05	yes	up	Late embryogenesis abundant (LEA) group 1
SindChr1T00107.2	0.074796	0.138131	0.24837	0	0	0	6.82664	3.42e-06	0.000110747	yes	up	Basic leucine zipper 9
SindChr1T00126.1	0.029496	0.008504	0.037323	0	0	0	5.70884	0.000358638	0.0052771	yes	up	Histidine kinase
SindChr1T00201.1	0	0	1.15618	0	0	0	22.0086	1.78e-08	1.11e-06	yes	up	assists the folding of proteins upon ATP hydrolysis
SindChr1T00200.1	0.659245	0.808035	0.574551	0.43209	0.242086	0.159783	1.35542	0.00456785	0.0376625	yes	up	transcriptional co-repressor
SindChr1T00227.2	0	0	1.70553	0	0	0	22.4206	9.6e-09	6.47e-07	yes	up	Aspartate aminotransferase
SindChr1T00237.1	2.08997	1.93994	1.99073	0.476576	1.25639	0.685242	1.38484	0.00184804	0.0189143	yes	up	DNA-binding domain in plant proteins such as APETALA2 and EREBPs
SindChr1T00243.1	2.36753	2.51651	2.11666	0.859723	0.610325	0.591668	1.82531	9.77e-15	2.63e-12	yes	up	Transcriptional activator that specifically binds 5'- GATA-3' or 5'-GAT-3' motifs within gene promoters
SindChr1T00272.1	3.18456	4.51575	2.5252	1.25744	1.72236	1.22124	1.34662	2.06e-05	0.000514033	yes	up	Ndr family
SindChr1T00285.1	19.6611	20.2087	17.7756	13.546	7.86631	7.97836	1.03697	0.0012867	0.0142596	yes	up	Domain of unknown function (DUF4408)
SindChr1T00283.2	2.4797	1.32378	1.16594	0.094196	0.099769	0.065203	4.28419	3.11e-20	1.52e-17	yes	up	The glycine cleavage system catalyzes the degradation of glycine
SindChr1T00322.1	4.21342	4.21187	3.10898	0.870275	0.889387	1.59455	1.84145	6.17e-07	2.5e-05	yes	up	Protein BIG GRAIN 1-like
SindChr1T00357.1	4.47177	1.72822	0.818389	0.495683	0.186411	0.470239	2.63765	0.00136377	0.0148739	yes	up	Plant invertase/pectin methylesterase inhibitor
SindChr1T00362.1	3.53498	1.96465	1.56513	0.258219	0.196246	0.892406	2.44157	0.00181254	0.0186237	yes	up	Myb-like DNA-binding domain
SindChr1T00402.1	1.91847	2.6314	1.68356	1.22511	0.902571	0.542824	1.28328	0.00233012	0.022625	yes	up	.
SindChr1T00414.1	9.65354	5.10146	7.60001	2.75696	0.892059	0.646746	2.44467	0.000785813	0.00969554	yes	up	Inorganic phosphate transporter
SindChr1T00474.1	3.03863	2.57562	2.88572	1.36643	0.961453	1.67479	1.15392	0.000163362	0.00282282	yes	up	Leucine rich repeat N-terminal domain
SindChr1T00598.1	0.123957	0.080759	0.132501	0.036087	0.044335	0.029926	1.63243	0.000260652	0.00407804	yes	up	.
SindChr1T00774.1	0.010025	0.050725	0.032282	0	0	0	6.42925	3.56e-05	0.00081638	yes	up	DnaJ homolog subfamily C
SindChr1T00889.1	107.41	100.278	78.4105	34.6499	47.1803	57.4304	1.10397	0.000114451	0.00211323	yes	up	Rhamnose biosynthetic enzyme 1
SindChr1T00942.2	6.89618	2.9597	6.30429	2.10676	2.31682	2.4353	1.31274	0.00282377	0.0261725	yes	up	RmlD substrate binding domain
SindChr1T00963.1	2.85065	3.04504	1.23172	1.09007	0.885235	0.845586	1.39224	0.00208973	0.020673	yes	up	Remorin, C-terminal region
SindChr1T00967.1	5.66877	5.8354	5.03211	2.55957	2.20202	2.05716	1.34385	8.45e-21	4.66e-18	yes	up	N-terminal C2 in EEIG1 and EHBP1 proteins
SindChr1T01034.1	134.763	114.801	173.945	68.7113	42.6459	74.4527	1.26078	0.000787674	0.0097071	yes	up	E3 ubiquitin-protein ligase
SindChr1T01098.1	6.20787	5.35419	4.65054	2.71776	2.25996	3.00103	1.08801	3.91e-07	1.68e-05	yes	up	PMR5 N terminal Domain
SindChr1T01148.1	11.4008	29.5479	19.3556	4.6399	3.42026	0.729778	2.84006	0.000497852	0.00683009	yes	up	Plant self-incompatibility protein S1
SindChr1T01196.1	4.56644	3.63674	3.88516	1.78715	1.69287	2.18681	1.16023	3.42e-08	1.9e-06	yes	up	Late embryogenesis abundant protein
SindChr1T01213.1	4.07574	3.37305	2.65233	0.951281	0.913214	0.482603	2.16585	1.83e-08	1.13e-06	yes	up	NADH dehydrogenase transmembrane subunit
SindChr1T01247.1	7.75209	6.62688	10.0114	3.97899	3.62362	3.91292	1.15801	8.12e-06	0.000236105	yes	up	Modified RING finger domain
SindChr1T01248.1	0.60035	0.484635	0.635993	0.243056	0.301252	0.122997	1.43511	0.000721559	0.00905698	yes	up	Multicopper oxidase
SindChr1T01258.1	0.108723	0.014768	0.222968	0	0	0	6.58899	0.000416671	0.00594372	yes	up	The RING-variant domain is a C4HC3 zinc-finger like motif found in a number of cellular and viral proteins. Some of these proteins have been shown both in vivo and in vitro to have ubiquitin E3 ligase activity.
SindChr1T01289.1	0.048915	0.107108	0.864584	0	0	0	7.5836	0.000359575	0.00528719	yes	up	zinc finger
SindChr1T01300.1	10.4921	0	8.99163	0.022291	0	0.048901	8.13399	0.00194899	0.0196131	yes	up	Protein of unknown function (DUF789)
SindChr1T01320.1	1.71801	2.54286	1.31753	0.915636	0.588488	1.05874	1.17788	0.00453514	0.0375045	yes	up	Thioesterase-like superfamily
SindChr1T01324.1	7.01609	5.94602	6.7711	3.41759	1.8492	0.855164	1.75438	0.00342457	0.0303488	yes	up	VQ motif
SindChr1T01360.1	65.2438	50.4509	34.505	14.261	16.1024	31.0127	1.35135	0.00523615	0.0418017	yes	up	Belongs to the peptidase A1 family
SindChr1T01391.1	5.13304	10.6692	8.50586	2.68168	3.34997	1.5307	1.74644	0.000280413	0.0043102	yes	up	calcium-binding protein
SindChr1T01473.1	2.22068	3.97477	3.65176	1.37619	0.923593	0.307137	1.97266	0.00278422	0.0258679	yes	up	Nuclear transcription factor Y subunit
SindChr1T01484.1	5.81995	7.2575	11.8669	3.274	2.4869	0.717394	2.02057	0.00417173	0.0351892	yes	up	.
SindChr1T01502.1	9.11708	10.8987	6.802	3.48645	2.21195	2.39388	1.78806	2.86e-08	1.65e-06	yes	up	.
SindChr1T01526.1	1.51591	1.947	2.89102	0.996217	0.744688	0.371051	1.66678	0.00211535	0.0208675	yes	up	Belongs to the protein kinase superfamily. Ser Thr protein kinase family
SindChr1T01534.1	0	0.578549	0	0	0	0	21.3113	4.96e-08	2.61e-06	yes	up	Exportin 1-like protein
SindChr1T01567.1	0.671114	1.30752	1.83227	0.229483	0	0.128088	3.42207	0.0037817	0.0326597	yes	up	.
SindChr1T01584.1	1.52848	1.05232	0.841893	0.31522	0.415367	0.071792	2.14581	0.00294676	0.0270499	yes	up	Core-2 I-branching beta-1,6-N-acetylglucosaminyltransferase family protein
SindChr1T01643.1	0.218654	0.454226	0.22165	0.069217	0.103099	0.124724	1.63311	0.00130608	0.014406	yes	up	NPH3 family
SindChr1T01653.1	3.86763	3.85282	3.27662	1.30004	1.08098	1.36397	1.616	8.74e-21	4.66e-18	yes	up	Cytochrome c oxidase
SindChr1T01703.1	0.006022	0.190119	0.010897	0	0	0	6.20463	0.00514418	0.0412084	yes	up	Brca1-associated
SindChr1T01697.1	5.03283	4.85889	3.88291	1.61736	0.645076	2.11341	1.71021	0.00166917	0.0174664	yes	up	Sterile alpha motif (SAM) domain-containing protein
SindChr1T01720.1	1.07428	1.04884	1.06992	0.378524	0.566724	0.473876	1.22822	9.84e-08	4.81e-06	yes	up	Stromal cell-derived factor
SindChr1T01738.1	0.474788	0.279841	0.197951	0.068472	0.09271	0.14093	1.70584	0.00130978	0.014424	yes	up	Belongs to the heat shock protein 70 family
SindChr1T01769.2	0	0	17.4938	0	0	0	25.908	3.32e-11	4.82e-09	yes	up	Calreticulin family
SindChr1T01802.1	3.65015	2.2168	4.28622	0.695917	0.64705	0.282792	2.70044	2.85e-07	1.27e-05	yes	up	.
SindChr1T01813.1	3.50431	2.28172	1.66525	1.29835	0.684737	0.971628	1.38605	0.00267081	0.0250867	yes	up	KNOX1 domain
SindChr1T01855.1	7.6074	6.08702	8.87247	3.91914	2.9599	1.7207	1.46635	0.000677475	0.00865883	yes	up	SNF1-related protein kinase regulatory subunit
SindChr1T01857.1	5.74757	7.26986	8.56557	3.57729	2.24994	2.52487	1.43319	1.79e-05	0.000458909	yes	up	Protein SHOOT GRAVITROPISM
SindChr1T01873.1	1.1494	0.765817	0.753164	0.159332	0.155436	0.189134	2.45232	6.19e-13	1.26e-10	yes	up	Vinorine synthase-like
SindChr1T01883.1	60.7882	52.3447	58.9555	11.3162	8.90174	7.11477	2.72404	6.01e-26	7.43e-23	yes	up	Plant lipid transfer protein / seed storage protein / trypsin-alpha amylase inhibitor domain family
SindChr1T01889.4	0.132048	0.011449	0.257921	0.011711	0	0	5.03707	0.00564812	0.0441512	yes	up	Protection of telomeres
SindChr1T01892.1	3.12191	4.67854	4.93372	1.93958	2.55089	1.75076	1.1026	0.000418201	0.00596149	yes	up	ADP-ribosylation factor GTPase-activating protein
SindChr1T02008.3	0	0.693966	0	0	0	0	20.1451	2.56e-07	1.15e-05	yes	up	Protein kinase domain
SindChr1T02026.1	9.3622	7.39889	8.98566	5.98518	3.83473	3.26235	1.04655	0.002551	0.0242322	yes	up	HAD-hyrolase-like
SindChr1T02047.1	7.53529	7.76364	9.84177	3.80522	1.9906	0.838901	1.99276	0.0023373	0.0226738	yes	up	Late embryogenesis abundant (LEA) group 1
SindChr1T02068.2	0.135026	0.029164	0.03415	0	0	0	6.11419	0.000185528	0.00311945	yes	up	belongs to the protein kinase superfamily
SindChr1T02080.1	0.931532	1.89114	1.87212	0.692495	0.795555	0.343429	1.43337	0.00600981	0.0463066	yes	up	cyclic nucleotide-gated ion channel
SindChr1T02129.1	0.093558	0.389482	0.216571	0.024066	0.028191	0.051048	2.78423	9.84e-05	0.00187456	yes	up	It is involved in the biological process described with protein phosphorylation
SindChr1T02133.1	9.62406	6.63605	10.4933	5.01319	2.6488	4.26588	1.23689	0.00233948	0.0226844	yes	up	DNA-damage-repair toleration protein
SindChr1T02162.1	2.0478	1.55686	1.46842	1.09369	0.723085	0.45087	1.22307	0.00519529	0.0415228	yes	up	E3 ubiquitin ligase BIG
SindChr1T02168.1	0.895054	0.424111	0.525255	0.065762	0.184005	0.233766	1.96412	0.0015985	0.0168697	yes	up	transcription factor
SindChr1T02237.1	0	0	2.58583	0	0	0	21.7244	2.72e-08	1.57e-06	yes	up	Mitochondrial intermembrane space import and assembly protein
SindChr1T02336.1	1.19889	1.03638	0.709083	0.331001	0.085688	0.329711	2.01861	0.00130227	0.0143866	yes	up	Zinc-dependent metalloprotease
SindChr1T02344.1	5.04351	4.21299	3.63893	1.55274	2.44587	2.19868	1.12159	4.06e-05	0.000906732	yes	up	Cyclin
SindChr1T02396.1	0.910834	0.378006	0.869275	0.278595	0.168437	0.327359	1.52874	0.00604205	0.0464698	yes	up	LOB domain-containing protein
SindChr1T02438.1	5.29489	3.83488	5.05433	1.50272	1.91587	2.57565	1.31172	6.73e-05	0.0013605	yes	up	VIT family
SindChr1T02514.1	18.1472	13.6718	12.2275	5.80529	3.40114	8.35661	1.38786	0.00247518	0.0237049	yes	up	Cytochrome p450
SindChr1T02565.2	5.03538	3.90308	4.81924	2.39884	1.37859	1.54442	1.43796	2.18e-05	0.000537634	yes	up	GDSL-like Lipase/Acylhydrolase
SindChr1T02603.1	1.84742	1.30723	1.01876	0	0	0	12.1544	1.07e-21	7.05e-19	yes	up	Clustered mitochondria protein
SindChr1T02613.1	0.413492	0.253131	0.10152	0.051716	0.038564	0.096754	2.04106	0.00506065	0.0407321	yes	up	Cytochrome p450
SindChr1T02622.1	8.00541	4.95047	2.87447	1.12865	1.40143	1.37403	2.07858	8.61e-06	0.000247044	yes	up	Alkaline and neutral invertase
SindChr1T02623.1	5.12469	4.87108	6.90068	3.07839	2.26352	1.95314	1.28589	6.83e-05	0.00137365	yes	up	PPR repeat
SindChr1T02638.1	0.164762	0.039127	0.026114	0	0.005721	0	5.23777	0.00114484	0.0130594	yes	up	.
SindChr1T02644.1	68.2577	46.2312	38.3662	21.2617	23.7781	29.4702	1.10148	0.000723104	0.00907097	yes	up	P21-Rho-binding domain
SindChr1T02646.1	32.8012	29.9573	42.3108	18.6352	12.5787	5.87538	1.5773	0.00360677	0.0315117	yes	up	Methyltransferase domain
SindChr9T00054.1	0.141938	0.034546	0.178213	0	0	0	6.34493	5.35e-05	0.00113165	yes	up	SNARE associated Golgi protein
SindChr9T00090.1	0.533217	0.345782	0.708976	0.202149	0.157287	0.296881	1.34522	0.00518366	0.0414456	yes	up	xyloglucan glycosyltransferase 6
SindChr9T00133.1	6.49149	2.39045	5.55522	2.10571	0.433421	0.741966	2.20512	0.00666961	0.0499436	yes	up	Short calmodulin-binding motif containing conserved Ile and Gln residues.
SindChr9T00140.1	4.08232	3.62194	1.09716	0.293293	0.508258	1.01857	2.32078	0.00230372	0.0224327	yes	up	.
SindChr9T00160.3	4.33987	4.50173	4.85072	1.23551	1.30839	1.62621	1.78249	7.61e-21	4.32e-18	yes	up	Secoisolariciresinol dehydrogenase-like
SindChr9T00186.1	5.59161	4.99355	4.99561	2.44676	1.16963	0.820179	1.87409	0.000291129	0.00443596	yes	up	Protein FANTASTIC FOUR
SindChr9T00212.1	39.5002	28.7881	33.8627	15.9044	12.9043	6.0786	1.6219	0.000543492	0.00731912	yes	up	Catalyzes the reduction of fatty acyl-CoA to fatty alcohols
SindChr9T00222.1	21.5682	16.6496	19.9337	8.654	5.12379	8.09315	1.4784	4.55e-06	0.00014249	yes	up	serine threonine-protein kinase
SindChr9T00291.1	0.303436	0.372746	0.176987	0.039552	0.036492	0.092478	2.38881	4.47e-05	0.000979329	yes	up	Phosphoribosylformylglycinamidine cyclo-ligase, chloroplastic mitochondrial-like
SindChr9T00294.1	0.618928	0.299629	0.508434	0.207311	0.125378	0.161733	1.59114	0.000819555	0.0100236	yes	up	Phosphoribosylformylglycinamidine cyclo-ligase, chloroplastic mitochondrial-like
SindChr9T00301.1	7.96517	7.41234	9.71675	1.87866	0.508327	1.46479	2.76459	1.8e-06	6.27e-05	yes	up	auxin-responsive protein
SindChr9T00315.1	3.82419	3.94589	1.76959	0.869589	1.59492	1.06123	1.49544	0.00130349	0.0143925	yes	up	Leucine-zipper of ternary complex factor MIP1
SindChr9T00325.1	0.056705	0.193498	0.01999	0.008366	0	0	4.73346	0.0036995	0.0320818	yes	up	Receptor-like serine threonine-protein kinase NCRK isoform X1
SindChr9T00355.1	36.4018	37.2769	20.7897	10.2791	4.7182	14.8904	1.71375	0.00274625	0.0256235	yes	up	Fasciclin-like arabinogalactan protein
SindChr9T00410.4	19.9826	16.5114	18.8151	6.03485	7.23396	11.8937	1.20548	0.00100644	0.0118142	yes	up	Belongs to the cation transport ATPase (P-type) (TC 3.A.3) family
SindChr9T00435.1	0	0	1.94733	0	0	0	22.6584	6.68e-09	4.81e-07	yes	up	TPL-binding domain in jasmonate signalling
SindChr9T00492.1	0.50841	0.436415	0.347218	0.180357	0.116255	0.202535	1.43499	8.35e-05	0.00162678	yes	up	ZINC FINGER protein
SindChr9T00573.1	4.6085	5.71596	5.33393	1.52922	1.75052	0.517869	2.10344	8.12e-05	0.00159092	yes	up	EF-hand domain
SindChr9T00603.1	13.6912	10.1073	8.95813	5.75969	3.61989	3.67829	1.3914	4.29e-05	0.000949784	yes	up	Anthocyanidin 3-O-glucosyltransferase
SindChr9T00638.1	2.1986	0	0	0	0	0	23.1182	3.29e-09	2.73e-07	yes	up	isoform X1
SindChr9T00647.1	0	0	1.23974	0	0	0	21.7993	2.44e-08	1.44e-06	yes	up	Protein of unknown function (DUF1639)
SindChr9T00661.1	22.0417	16.6703	10.7241	8.12059	4.60529	5.98769	1.45994	0.000538632	0.00726894	yes	up	acyl-activating enzyme 18
SindChr9T00747.1	10.3373	6.52309	7.98816	3.75472	1.69042	3.54141	1.53218	0.000896659	0.0107878	yes	up	Belongs to the peroxidase family
SindChr9T00769.1	2.0924	2.00835	1.10523	0.853448	0.818126	0.918712	1.05508	0.00173558	0.0180089	yes	up	Cystatin domain
SindChr9T00775.1	0.360805	2.30502	0.429108	0.254434	0.09016	0.108893	2.79142	0.00365972	0.031855	yes	up	Auxin response factors (ARFs) are transcriptional factors that bind specifically to the DNA sequence 5'-TGTCTC-3' found in the auxin-responsive promoter elements (AuxREs)
SindChr9T00832.1	24.4637	10.9209	16.9689	9.03411	3.65017	3.71281	1.74345	0.00384217	0.0330596	yes	up	Belongs to the peptidase S10 family
SindChr9T00858.1	7.12341	6.21932	5.1249	2.48762	2.75272	2.19593	1.37843	1.38e-12	2.61e-10	yes	up	Belongs to the peptidase S10 family
SindChr9T00873.1	1.40589	1.61804	1.00533	0.464484	0.90202	0.490622	1.1821	0.00288106	0.0265862	yes	up	Prokaryotic RING finger family 4
SindChr9T00878.1	45.1333	35.2917	27.1643	12.5587	10.8002	17.1431	1.47143	1.08e-05	0.000300655	yes	up	Glycosyl transferase family 21
SindChr9T00914.1	6.34881	6.95071	4.1038	0.995272	0.820037	2.86273	1.94971	0.00257762	0.0243858	yes	up	Encoded by
SindChr9T00919.1	9.55038	7.63114	9.72245	4.20273	2.4357	0.915217	1.90319	0.00340688	0.0302431	yes	up	Protein of unknown function, DUF604
SindChr9T00992.1	2.25661	2.12452	1.72998	0.789785	0.774149	0.886454	1.37326	5.74e-12	9.73e-10	yes	up	Non-specific lipid transfer protein GPI-anchored
SindChr9T01034.1	0.387182	0.599181	0.59779	0.254466	0.173321	0.336494	1.11515	0.00583909	0.0452067	yes	up	BEL1-like homeodomain protein
SindChr9T01050.1	6.71326	5.04775	3.5007	1.21533	1.6723	1.788	1.76815	8.58e-07	3.34e-05	yes	up	.
SindChr9T01163.1	22.7353	13.0588	39.1843	3.28929	2.65922	1.94674	3.33257	4.24e-09	3.37e-07	yes	up	EamA-like transporter family
SindChr9T01166.1	1.646	1.38922	2.33419	0.5012	0.280738	0.510954	2.11317	9.97e-07	3.75e-05	yes	up	Alginate lyase
SindChr9T01174.1	0	0	0.36726	0	0	0	21.2476	5.45e-08	2.83e-06	yes	up	Belongs to the glycosyltransferase 2 family. Plant cellulose synthase subfamily
SindChr9T01196.1	15.5522	13.9563	16.176	8.11457	9.24722	4.89642	1.11084	0.000630981	0.00818406	yes	up	Heavy metal-associated isoprenylated plant protein
SindChr9T01255.1	2.02304	1.97217	1.17649	0.45216	0.45397	0.954456	1.51317	0.00168407	0.0176049	yes	up	Belongs to the class I-like SAM-binding methyltransferase superfamily. Cation-independent O- methyltransferase family
SindChr9T01477.1	0.577911	0.238988	0.213371	0.140516	0.088233	0.070895	1.82593	0.00261236	0.0246258	yes	up	Cytochrome p450
SindChr9T01466.1	2.50975	1.52675	1.47111	0.745037	0.384458	0.142563	2.17012	0.00185403	0.018963	yes	up	.
SindChr9T01549.1	4.17729	2.1061	1.68794	1.20025	0.761316	0.7922	1.58658	0.00172476	0.0179324	yes	up	.
SindChr9T01567.1	64.2032	42.2908	90.3893	20.1473	17.01	18.184	1.91085	1.66e-06	5.9e-05	yes	up	Catalyzes the phosphorylation of D-fructose 6-phosphate to fructose 1,6-bisphosphate by ATP, the first committing step of glycolysis
SindChr9T01597.1	0.775343	0.937856	1.11017	0.461209	0.506574	0.337027	1.18466	5.15e-05	0.00109709	yes	up	KIP1-like protein
SindChr9T01614.1	15.4885	14.3232	14.5748	1.19213	1.34582	1.02241	3.70316	2.39e-124	5.01e-120	yes	up	Alcohol dehydrogenase GroES-like domain
SindChr9T01642.1	0.430754	0.200883	0.219152	0.036373	0	0.033073	3.58741	0.00177865	0.0183651	yes	up	Salt stress response/antifungal
SindChr9T01650.1	5.78173	6.04391	8.38828	3.03466	2.0222	0.620309	1.90735	0.0052403	0.0418031	yes	up	Belongs to the group II decarboxylase family
SindChr9T01686.1	4.34947	7.22932	10.0675	3.35502	2.70573	1.21688	1.64636	0.0050754	0.0407973	yes	up	Belongs to the DEFL family
SindChr9T01701.1	23.2783	14.8541	14.3921	8.50342	6.41097	3.28018	1.59619	0.00123955	0.013854	yes	up	Thiosulfate sulfurtransferase
SindChr9T01700.1	5.91726	0	0	0	0	0	23.0081	3.9e-09	3.13e-07	yes	up	Mitochondrial membrane ATP synthase (F(1)F(0) ATP synthase or Complex V) produces ATP from ADP in the presence of a proton gradient across the membrane which is generated by electron transport complexes of the respiratory chain. F-type ATPases consist of two structural domains, F(1) - containing the extramembraneous catalytic core and F(0) - containing the membrane proton channel, linked together…
SindChr9T01706.1	2.50679	1.74728	1.73187	0.403292	0.464781	0.608825	2.07673	6.29e-11	8.69e-09	yes	up	WEB family protein At2g17940-like isoform X1
SindChr9T01711.1	9.93447	7.16083	5.30091	0.838681	1.04347	1.76246	2.67562	4.15e-09	3.32e-07	yes	up	pga6,wus,wus1
SindChr9T01763.1	0.181825	1.11886	0.059974	0	0	0	8.8186	2.09e-05	0.000518484	yes	up	Belongs to the glycosyltransferase 8 family
SindChr9T01771.1	0	2.76528	0	0	0	0	22.0174	1.76e-08	1.1e-06	yes	up	.
SindChr9T01780.1	0	0	0.1932	0	0	0	20.8713	9.37e-08	4.62e-06	yes	up	Callose synthase 5
SindChr9T01808.1	0.658822	0.43048	0.436103	0.199236	0.265835	0.231746	1.203	0.000119892	0.0021944	yes	up	exocyst complex component
SindChr9T01864.1	10.0913	24.3068	21.4576	7.67595	7.6034	3.28381	1.65843	0.00355959	0.0311902	yes	up	Cleavage site for pathogenic type III effector avirulence factor Avr
SindChr9T01872.1	7.73428	3.06781	4.76584	2.19971	0.950383	1.77443	1.72664	0.0024674	0.0236411	yes	up	Lignin degradation and detoxification of lignin-derived products
SindChr9T01885.1	0.01268	0.058361	0.00874	0	0	0.001589	5.22897	0.00120242	0.0135439	yes	up	Nrap protein nucleotidyltransferase domain 4
SindChr9T01895.1	40.8092	48.3624	58.2616	23.0143	14.2076	6.10332	1.83869	0.0020227	0.0201141	yes	up	.
SindChr9T01946.1	21.0017	15.7503	13.5883	8.20957	5.80042	5.63238	1.42189	2.82e-06	9.32e-05	yes	up	3-ketoacyl-CoA synthase
SindChr9T01960.1	23.4171	17.8495	20.883	13.003	7.01417	8.2007	1.20626	0.000758604	0.00943231	yes	up	.
SindChr9T02014.1	140.202	175.188	165.317	81.9893	48.979	21.0206	1.729	0.00349016	0.0307744	yes	up	Polcalcin
SindChr9T02059.1	4.08075	1.72231	2.689	1.07397	1.28036	0.938571	1.43916	0.000912447	0.0109287	yes	up	Myb-like protein X
SindChr9T02107.1	9.98639	8.19214	11.279	4.71828	2.51149	1.0514	1.90321	0.0035686	0.0312431	yes	up	This magnesium-dependent enzyme catalyzes the hydrolysis of ATP coupled with the transport of calcium
SindChr9T02135.1	20.7698	29.3475	35.4977	12.4872	9.3463	3.21909	1.84745	0.00328829	0.0294391	yes	up	Late embryogenesis abundant protein 18
SindChr9T02142.5	1.34006	1.37393	1.74853	0.399194	0.596789	0.556277	1.59791	1.35e-08	8.63e-07	yes	up	Molybdate-anion transporter-like isoform X1
SindChr9T02177.1	19.5485	13.1921	1.8839	0.595511	0.917396	0.631463	4.06437	4.7e-06	0.000146402	yes	up	GNS1/SUR4 family
SindChr9T02183.1	6.79902	5.89108	5.14298	3.56976	1.23975	2.4394	1.35747	0.00620046	0.0473588	yes	up	Belongs to the 'GDSL' lipolytic enzyme family
SindChr9T02187.1	14.2689	11.8573	16.1377	6.33902	5.88654	4.57224	1.40571	3.56e-08	1.97e-06	yes	up	BEL1-like homeodomain protein
SindChr9T02255.1	8.4962	5.69472	2.74671	0.802373	0.574424	1.24308	2.74381	3.67e-06	0.000117944	yes	up	GDP-fucose protein O-fucosyltransferase
SindChr9T02253.1	6.44579	0	0.007145	0	0.003245	0	10.96	0.00378624	0.0326854	yes	up	Auxin transport protein (BIG)
SindChr9T02269.1	4.869	3.82957	4.59543	2.10577	2.48399	1.81151	1.12567	2.57e-07	1.15e-05	yes	up	Belongs to the glycosyltransferase 8 family
SindChr9T02290.1	12.5982	9.71085	16.2931	4.29322	2.59553	1.99861	2.19103	1.65e-06	5.89e-05	yes	up	.
SindChr9T02360.1	19.2997	19.867	26.3794	8.96676	7.12583	4.5782	1.73924	3.66e-06	0.000117768	yes	up	Reversibly glycosylated polypeptide
SindChr9T02365.1	6.00417	4.68166	2.94482	0.775124	0.822289	1.37424	2.25369	3.06e-07	1.34e-05	yes	up	COBRA-like protein
SindChr9T02392.1	8.65668	9.00637	5.95975	3.61414	1.89788	3.88282	1.38629	0.000758643	0.00943231	yes	up	.
SindChr9T02398.1	1.97915	1.7962	1.69102	0.379046	0.366073	0.625854	2.05323	4.98e-11	7.02e-09	yes	up	AMP-binding enzyme C-terminal domain
SindChr9T02477.1	208.41	238.928	170.223	66.2645	72.182	95.0528	1.46621	2.18e-09	1.98e-07	yes	up	Tubulin is the major constituent of microtubules. It binds two moles of GTP, one at an exchangeable site on the beta chain and one at a non-exchangeable site on the alpha chain
SindChr9T02548.1	0.944078	1.01344	1.37563	0.371775	0.306276	0.57265	1.48171	0.00017362	0.00295154	yes	up	GDSL/SGNH-like Acyl-Esterase family found in Pmr5 and Cas1p
SindChr9T02557.1	0.004992	0.489556	0.007045	0.004477	0	0	6.7443	0.004165	0.03517	yes	up	cyclic nucleotide-gated ion channel 18
SindChr9T02559.1	2.21499	2.1427	1.59317	0.639538	0.500896	1.06029	1.48942	0.000206237	0.00338815	yes	up	RING-like zinc finger
SindChr9T02574.1	2.56119	5.46592	3.62183	2.08663	1.64326	1.53804	1.20604	0.00172646	0.0179408	yes	up	Uncharacterized protein conserved in bacteria (DUF2225)
SindChr9T02578.1	47.6934	48.5401	13.2319	10.7691	7.64214	5.2054	2.26391	0.000511155	0.00696523	yes	up	Reversible hydration of carbon dioxide
SindChr9T02599.1	23.6938	20.3044	45.9094	15.3546	7.86944	11.452	1.45439	0.0064081	0.0485389	yes	up	Glutaredoxin
SindChr9T02684.1	21.1675	26.2439	33.208	13.1431	9.81097	6.18872	1.54218	0.000252373	0.00398412	yes	up	Belongs to the glyceraldehyde-3-phosphate dehydrogenase family
SindChr9T02714.1	21.2184	18.0759	8.91099	3.07015	2.167	6.24509	2.12138	0.000548236	0.00737014	yes	up	Plastocyanin-like domain
SindChr9T02740.1	0.502302	0.571754	0.846001	0.24731	0.263543	0.315869	1.27736	0.000405735	0.00583924	yes	up	.
SindChr8T00044.1	3.99844	2.54695	3.16326	1.2167	1.53996	2.0733	1.07759	0.00200464	0.020048	yes	up	Leucine Rich repeat
SindChr8T00074.1	7.01502	6.24966	6.50492	0.801578	0.349547	0.456668	3.62731	2.09e-21	1.33e-18	yes	up	.
SindChr8T00077.1	5.27412	3.12999	1.39167	0.48308	0.24307	0.913237	2.58384	0.000662907	0.00850885	yes	up	Glutaredoxin
SindChr8T00088.1	171.776	204.435	128.761	78.8369	68.049	96.1111	1.11525	4.75e-05	0.00102808	yes	up	Protein of unknown function, DUF538
SindChr8T00130.1	2.06497	3.09891	4.43229	1.62829	1.3244	1.26462	1.26019	0.00275468	0.0256908	yes	up	Senescence regulator
SindChr8T00131.1	0.64306	0.645605	0.552667	0.12111	0.105807	0.150142	2.32464	4.71e-15	1.32e-12	yes	up	GDSL-like Lipase/Acylhydrolase
SindChr8T00139.1	1.35678	0.841553	1.53943	0.232645	0.238478	0.394156	2.16811	1.34e-06	4.92e-05	yes	up	atofp5, ofp5 ofp5 (arabidopsis thaliana ovate family protein 5)
SindChr8T00175.1	0.668341	1.34271	2.87734	0.493639	0.553748	0.291085	1.95515	0.00552385	0.0433896	yes	up	.
SindChr8T00224.1	36.7958	33.938	26.0063	10.0202	10.6436	19.4499	1.33225	0.000697239	0.0088433	yes	up	fasciclin-like arabinogalactan protein
SindChr8T00255.1	0	0	1.69292	0	0	0	22.8016	5.37e-09	4.04e-07	yes	up	AMP-binding enzyme
SindChr8T00310.1	2.10934	1.75096	3.05331	0.776726	0.356743	0.341384	2.29072	1.37e-05	0.000369343	yes	up	Transporter
SindChr8T00333.1	14.2409	15.929	19.6655	6.9308	4.48877	1.52513	2.01429	0.00187692	0.0191074	yes	up	.
SindChr8T00382.1	2.36638	2.4282	3.17708	1.50416	1.39993	1.202	1.03161	1.72e-05	0.000443082	yes	up	BEL1-like homeodomain protein
SindChr8T00395.1	2.90274	2.65596	2.97324	0.953623	0.948047	0.98414	1.63233	2.83e-26	3.96e-23	yes	up	TCP family transcription factor
SindChr8T00414.1	4.8787	6.87815	5.63193	1.53613	2.20225	3.49741	1.33076	0.001476	0.0158719	yes	up	Belongs to the glycosyltransferase 8 family
SindChr8T00438.1	6.95295	5.36852	2.66432	0.636606	0.595709	0.978664	2.81064	1.77e-08	1.11e-06	yes	up	COBRA-like protein
SindChr8T00444.1	115.037	104.878	64.5311	41.3348	46.7041	58.8609	1.01421	0.00180465	0.0185697	yes	up	.
SindChr8T00479.1	2.06359	1.71387	2.0588	0.812319	0.312058	0.832443	1.6395	0.0010647	0.0123531	yes	up	UDP-glucose 6-dehydrogenase
SindChr8T00483.1	18.2061	10.4857	16.0367	6.59848	2.06014	6.19736	1.65459	0.00578935	0.0449204	yes	up	transcription factor
SindChr8T00484.1	1.31449	0.818314	0.77359	0.509016	0.219369	0.415273	1.4013	0.00367806	0.0319485	yes	up	UDP-glycosyltransferase 83A1-like
SindChr8T00490.1	9.80361	6.92302	5.66699	2.97674	1.00744	1.78474	2.01334	0.00021961	0.00355779	yes	up	Myb-like DNA-binding domain
SindChr8T00500.1	11.9554	7.94774	13.3171	2.9674	1.36054	1.42724	2.59395	1.95e-07	8.97e-06	yes	up	.
SindChr8T00526.1	58.5547	88.7558	79.9712	36.784	29.2629	9.66809	1.65621	0.00647264	0.0488868	yes	up	Pectate lyase
SindChr8T00547.1	3.48721	3.38798	5.60894	2.36009	1.71708	1.65372	1.1992	0.00123761	0.0138396	yes	up	Belongs to the WD repeat SEC13 family
SindChr8T00573.1	35.1139	28.0862	45.608	22.2453	13.3521	11.9509	1.26915	0.00233512	0.0226631	yes	up	Homeobox-leucine zipper protein
SindChr8T00579.1	0.314034	0.308187	0.059052	0.051494	0.003961	0.023281	3.04245	0.00358389	0.0313378	yes	up	.
SindChr8T00589.1	49.5646	19.1647	0.862912	1.56063	0.070142	0.062816	5.38959	0.00140149	0.0152029	yes	up	Belongs to the glycosyl hydrolase 5 (cellulase A) family
SindChr8T00751.1	0.316474	0.367799	0.353184	0.230543	0.179355	0.130094	1.00701	0.00172097	0.0179192	yes	up	isoform X1
SindChr8T01107.3	7.91093	4.55986	2.135	1.20992	1.19493	1.61664	1.91617	0.000901453	0.0108298	yes	up	Belongs to the glycosyltransferase 2 family. Plant cellulose synthase subfamily
SindChr8T01170.1	0.23614	0.197093	0.451782	0.066446	0.060718	0.115094	1.83262	0.00351409	0.0309075	yes	up	WD domain, G-beta repeat
SindChr8T01186.1	12.8367	114.571	0	0.217549	0.210062	0.008659	8.2044	0.000952764	0.011316	yes	up	.
SindChr8T01192.1	1.47724	1.05051	0.70127	0.187359	0.273821	0.504947	1.78609	0.00117745	0.0133661	yes	up	.
SindChr8T01226.1	10.8279	11.2356	17.1991	5.03236	3.57076	1.69214	2.00582	0.000241847	0.00384393	yes	up	PLAC8 family
SindChr8T01237.1	2373.01	1705.21	1920.3	712.097	870.158	1111.88	1.22471	1.94e-05	0.000489101	yes	up	NADPH quinone
SindChr8T01263.1	5.41684	5.02094	2.84464	1.0865	1.05627	1.27802	2.01278	1.6e-09	1.53e-07	yes	up	cytochrome P450
SindChr8T01319.1	73.6406	57.6608	56.0722	27.563	12.1572	8.45051	2.02426	0.000386862	0.00562551	yes	up	RHO protein GDP dissociation inhibitor
SindChr8T01331.1	3.40659	3.40341	1.34803	0.644217	0.821857	1.26909	1.62609	0.00254366	0.0241843	yes	up	.
SindChr8T01371.1	2.29901	1.82753	1.59064	0.663957	0.886002	0.915606	1.27842	7.13e-07	2.84e-05	yes	up	Zinc finger, C3HC4 type (RING finger)
SindChr8T01386.1	0.114399	0.004656	0.284574	0	0	0	6.82594	0.00245138	0.023552	yes	up	Metacaspase
SindChr8T01385.1	7.12417	5.98656	0.176507	0.274439	0.294288	0.342007	3.909	0.000995175	0.011718	yes	up	Nuclear-pore anchor
SindChr8T01439.1	0.942888	0.925321	1.22549	0.559661	0.250702	0.304256	1.54178	0.000540762	0.0072898	yes	up	gag-polypeptide of LTR copia-type
SindChr8T01441.1	0.194524	0.243786	0.103366	0.024779	0.061447	0.067542	1.83184	0.00201517	0.0200847	yes	up	PQQ enzyme repeat
SindChr8T01507.1	0.58872	0.657436	0.607554	0.249604	0.221616	0.185	1.52305	1.16e-06	4.32e-05	yes	up	.
SindChr8T01545.1	66.9939	107.972	88.224	43.1153	30.1417	10.5169	1.71891	0.00633726	0.0481945	yes	up	Belongs to the peroxidase family. Classical plant (class III) peroxidase subfamily
SindChr8T01563.1	523.371	313.152	244.214	66.0954	70.1947	110.636	2.19225	1.04e-06	3.88e-05	yes	up	Pathogenesis-related protein Bet v I family
SindChr8T01607.1	102.448	85.6235	93.7882	16.7497	14.1967	21.3742	2.49767	1.01e-23	1.06e-20	yes	up	Belongs to the glycosyltransferase 8 family
SindChr8T01622.1	0.112488	0.228545	0.272921	0.066356	0.095721	0.040934	1.63521	0.00400535	0.034156	yes	up	PMR5 N terminal Domain
SindChr8T01629.1	21.0472	49.4459	38.6768	12.514	15.5302	6.04619	1.7497	0.0016879	0.0176361	yes	up	Plant invertase/pectin methylesterase inhibitor
SindChr8T01635.1	3.43383	3.2773	3.05579	0.854872	0.981298	1.74804	1.51017	6.21e-05	0.00127511	yes	up	Neprosin
SindChr8T01712.2	261.589	167.289	238.119	124.938	44.5367	59.533	1.61032	0.0032418	0.0291681	yes	up	Amb_all
SindChr8T01772.1	4.16236	4.20063	2.04188	1.07973	1.49435	1.721	1.33234	0.00125262	0.013948	yes	up	Microtubule-associated protein
SindChr8T01842.1	6.60649	7.26014	4.44474	3.39015	2.93613	2.5421	1.10643	5.1e-05	0.00108954	yes	up	.
SindChr8T01843.1	0.029476	0.057702	0.035249	0.014243	0	0	3.21986	0.00563106	0.0440506	yes	up	.
SindChr8T01849.1	1.11967	0.604769	0.646473	0.188673	0.187798	0.178209	2.14119	1.35e-07	6.38e-06	yes	up	Belongs to the 'GDSL' lipolytic enzyme family
SindChr8T01871.1	15.1098	11.1388	12.6918	5.47312	5.60677	4.44453	1.39786	8.44e-11	1.12e-08	yes	up	Beta-1,4-xylosyltransferase
SindChr8T01882.1	6.04195	4.0899	3.86872	2.07716	0.666067	1.31255	1.84651	0.000812995	0.00996073	yes	up	POT family
SindChr8T01929.1	1.01341	1.99362	1.1488	0.527173	0.324434	0.330231	1.86773	2.05e-05	0.00051182	yes	up	Transcriptional activator Myb-like
SindChr8T01943.1	2.46864	2.60894	0.748955	0.695372	0.386116	0.745138	1.71389	0.00666202	0.0499349	yes	up	Pectate lyase
SindChr8T01961.1	3.47291	3.01193	3.81323	1.95958	1.5866	1.68441	1.04926	5.23e-07	2.16e-05	yes	up	Serine threonine-protein kinase
SindChr8T01966.1	3.9693	3.24229	3.87934	1.69756	0.844474	0.427516	1.96719	0.0011413	0.0130261	yes	up	Plant intracellular Ras-group-related LRR protein
SindChr8T02042.1	1.47248	1.59359	0.929977	0.696053	0.221214	0.156176	1.94419	0.00637179	0.0483685	yes	up	iron ion binding
SindChr8T02066.1	0	0	0.260868	0	0	0	21.3772	4.52e-08	2.43e-06	yes	up	Protein of unknown function (DUF627)
SindChr8T02076.1	3.39686	3.05655	2.46928	1.40376	1.22368	1.19385	1.28582	1.98e-10	2.42e-08	yes	up	integral membrane HPP family protein
SindChr8T02139.1	2.42583	2.50067	0.751722	0.262753	0.225547	0.367907	2.77222	4.76e-06	0.000147963	yes	up	.
SindChr8T02150.1	0.840314	0.484894	0.672113	0.180814	0.236478	0.19153	1.76277	2.13e-06	7.26e-05	yes	up	Ammonium transporter 1 member 3
SindChr8T02157.1	9.37398	10.4492	9.57092	6.53491	2.96052	3.09994	1.28351	0.00333397	0.0297467	yes	up	Uncharacterised protein family (UPF0139)
SindChr8T02162.1	0.258773	0.442098	0.439842	0.170381	0.219255	0.1774	1.07863	0.00112518	0.0128911	yes	up	DYW family of nucleic acid deaminases
SindChr8T02233.1	22.7201	19.3601	27.6275	9.83241	3.67057	3.08878	2.14114	0.000406998	0.00584942	yes	up	Catalyzes xyloglucan endohydrolysis (XEH) and or endotransglycosylation (XET). Cleaves and religates xyloglucan polymers, an essential constituent of the primary cell wall, and thereby participates in cell wall construction of growing tissues
SindChr8T02234.1	6.87923	6.14097	6.80603	3.12874	1.52643	0.625347	1.97459	0.0033701	0.0299552	yes	up	Zinc finger, C3HC4 type (RING finger)
SindChr8T02357.1	4.50198	3.38268	4.01877	2.27641	1.78588	2.08323	1.02224	5.03e-06	0.00015541	yes	up	May be involved in modulation of pathogen defense and leaf cell death
SindChr8T02360.1	8.76639	8.69418	5.90268	4.30714	3.36359	3.65151	1.1063	6.49e-06	0.000193847	yes	up	NAC domain-containing protein
SindChr8T02366.1	1.06543	0.718786	0.667054	0.326677	0.47956	0.441965	1.01967	0.00456889	0.0376625	yes	up	Mads box protein
SindChr8T02406.1	0.186475	0.090277	0.122971	0.015407	0.014635	0.000445	3.47762	6.31e-07	2.55e-05	yes	up	MAC/Perforin domain
SindChr8T02421.1	7.29109	7.87211	2.69362	0.773459	0.820133	1.75441	2.45883	9.46e-05	0.0018151	yes	up	WEB family
SindChr8T02445.1	1.18755	0.970629	1.00165	0.286337	0.394897	0.403088	1.59772	2.09e-11	3.11e-09	yes	up	.
SindChr8T02465.1	63.3873	55.1279	58.6371	36.3738	21.077	21.5575	1.23213	0.00018015	0.00303311	yes	up	.
SindChr8T02505.1	25.8539	15.4897	4.11152	3.76156	2.61145	1.80897	2.52626	0.00118222	0.0134057	yes	up	VIT family
SindChr8T02575.1	3.0166	3.94762	4.99527	2.1033	1.20847	1.1056	1.50878	0.00044795	0.00627908	yes	up	2OG-Fe(II) oxygenase superfamily
SindChr8T02643.1	1.56955	0.825728	0.408341	0.292387	0.349519	0.147638	1.87613	0.00525246	0.0418744	yes	up	Malate dehydrogenase
SindChr8T02662.1	16.326	35.6073	17.5706	7.82735	9.0313	3.69641	1.81936	0.000930451	0.0110985	yes	up	Tubulin is the major constituent of microtubules. It binds two moles of GTP, one at an exchangeable site on the beta chain and one at a non-exchangeable site on the alpha chain
SindChr8T02706.3	1.18993	1.1245	1.49455	0.799475	0.623393	0.416367	1.12081	0.00188031	0.0191164	yes	up	Prolyl 4-hydroxylase alpha subunit homologues.
SindChr8T02712.1	64.6229	61.8438	38.9004	16.3551	17.351	20.5996	1.6677	1.93e-09	1.79e-07	yes	up	Classical arabinogalactan protein 9
SindChr8T02733.1	2.41475	1.89084	2.32433	0.632019	1.34259	1.23705	1.11946	0.00451877	0.0374465	yes	up	Cinnamyl alcohol dehydrogenase
SindChr8T02755.1	166.683	159.864	150.993	89.5201	70.7914	74.9989	1.08797	2.07e-12	3.82e-10	yes	up	caffeoyl-CoA O-methyltransferase
SindChr8T02785.1	3.67618	3.18749	3.79254	1.17729	1.37321	0.531439	1.86197	2.87e-05	0.000684033	yes	up	Cyclin-dependent kinase inhibitor
SindChr8T02827.1	1.77733	2.75915	0.54606	0.269975	0.142487	0.485208	2.53696	0.00172325	0.0179324	yes	up	acyl-CoA synthetase 2
SindChr8T02883.1	9.65174	5.76035	5.9638	3.04732	2.26793	3.69238	1.31053	0.000470212	0.00653445	yes	up	Lignin degradation and detoxification of lignin-derived products
SindChr8T02917.1	0.114538	0.758633	0.053595	0	0	0	8.01205	7.29e-05	0.00145179	yes	up	FGGY family of carbohydrate kinases, C-terminal domain
SindChr8T02927.1	258.898	236.515	185.218	99.061	96.9645	133.002	1.11231	5.5e-06	0.000167839	yes	up	fructose-bisphosphate aldolase
SindChr8T02979.1	5.06082	5.27151	7.23765	1.79447	0.895356	1.98421	1.98068	1.02e-05	0.000287528	yes	up	Belongs to the cytochrome P450 family
SindChr8T02948.1	5.0687	0	0.9644	0	0	0	10.7163	0.00609155	0.0466967	yes	up	EF-hand, calcium binding motif
SindChr8T02974.1	0.264453	0.413223	0.315374	0	0.008524	0	5.86401	1.06e-07	5.12e-06	yes	up	Brf1-like TBP-binding domain
SindChr8T02951.1	2.22361	2.24046	2.03093	1.00802	0.812994	0.305371	1.67296	0.00130708	0.0144094	yes	up	Auxin-induced protein
SindChr8T02953.1	0.847038	0.37592	0.596869	0.088362	0.053548	0	3.27171	0.000199526	0.00330373	yes	up	Auxin responsive protein
SindChr8T02967.1	0.317701	0.456541	0.606005	0.258089	0.133061	0.173014	1.34509	0.00460424	0.037924	yes	up	peptidyl-prolyl cis-trans isomerase
SindChr8T03024.1	8.53675	10.3538	11.4022	5.847	4.91111	3.15366	1.19473	0.000450481	0.00629774	yes	up	26S proteasome non-ATPase regulatory subunit 3
SindChr8T03028.5	1.44018	0	0	0	0	0	22.5302	8.13e-09	5.68e-07	yes	up	Sigma factor PP2C-like phosphatases
SindChr8T03039.1	0.797065	0.637039	0.699161	0.155738	0.109351	0.16884	2.32438	8.28e-11	1.11e-08	yes	up	Thioredoxin
SindChr8T03054.1	18.9206	16.1177	5.93856	3.40559	1.83934	2.1818	2.51537	1.54e-05	0.000405745	yes	up	L-ascorbate oxidase homolog
SindChr8T03065.1	0.358305	0.013608	1.73311	0	0.03315	0.006915	5.81359	0.00269385	0.0252452	yes	up	Protein of unknown function (DUF630)
SindChr8T03078.1	1.81487	1.73798	0.731813	0.528493	0.21707	0.143396	2.32136	0.000970277	0.0114859	yes	up	ZINC FINGER protein
SindChr13T00239.1	30.136	45.4825	37.7413	17.017	16.8405	4.95592	1.6167	0.00659847	0.0495522	yes	up	Ras of Complex, Roc, domain of DAPkinase
SindChr13T00188.1	0.532926	1.09601	0.57113	0.135221	0	0.004701	3.83359	0.000556564	0.00746301	yes	up	.
SindChr13T00700.1	22.4443	37.797	45.9645	18.1176	6.36867	9.34478	1.71944	0.00343403	0.0303847	yes	up	.
SindChr13T00720.1	1.2197	0.705182	0.216345	0.03589	0.022409	0.173668	3.23096	0.00229898	0.0224159	yes	up	GDSL esterase lipase
SindChr13T00740.1	2.17503	4.68696	1.23787	0.821965	0.955854	0.779454	1.71087	0.00302735	0.0275788	yes	up	Histone-like transcription factor (CBF/NF-Y) and archaeal histone
SindChr13T00810.1	2.37092	0	0	0	0	0	21.6284	3.13e-08	1.77e-06	yes	up	Autophagy-related protein
SindChr13T00768.1	0.807132	0.607346	0.309092	0.104793	0.204216	0.066968	2.21434	0.000540872	0.0072898	yes	up	Carrier of the growing fatty acid chain in fatty acid biosynthesis
SindChr13T00775.1	5.4572	1.51391	0.083948	0.198424	0.070024	0.071751	4.3644	0.0013722	0.0149392	yes	up	.
SindChr13T00830.1	6.6472	6.10625	3.34057	1.32556	1.85759	3.11872	1.41006	0.00495282	0.0400593	yes	up	.
SindChr13T00987.1	3.83451	3.20973	3.8682	2.16726	1.91288	1.09405	1.14867	0.00131555	0.0144573	yes	up	.
SindChr13T00989.1	9.88673	8.88316	6.12736	4.53682	3.59065	2.25995	1.32379	0.000682759	0.00871047	yes	up	Transcription factor
SindChr13T01134.1	1.2965	1.88631	1.64359	0.638759	0.811923	1.01267	1.035	0.000669451	0.00858237	yes	up	transcription factor
SindChr13T01135.1	0.613682	0.675557	0.679516	0.373289	0.203802	0.113301	1.53956	0.00188546	0.0191203	yes	up	mitochondrion organization
SindChr13T01217.1	5.29564	0	0	0	0	0	23.1981	2.9e-09	2.49e-07	yes	up	.
SindChr13T01234.1	4.74674	3.12954	3.70373	1.12758	0.441744	1.3234	2.06028	0.000156784	0.00273163	yes	up	AMP-binding enzyme C-terminal domain
SindChr13T01289.2	0.221314	0.134172	0.01097	0	0	5.3e-05	6.98832	8.08e-05	0.00158539	yes	up	Cytoskeletal-regulatory complex EF hand
SindChr13T01307.1	4.65274	3.38151	3.21859	1.40427	0.930188	1.97686	1.44486	0.000419184	0.00596741	yes	up	Reticulon
SindChr13T01393.1	6.36925	3.9046	2.48354	1.27015	0.261523	0.713495	2.55546	0.000658394	0.00846879	yes	up	Belongs to the peptidase A1 family
SindChr13T01427.1	13.424	9.69997	11.8913	5.1607	2.98054	0.919139	2.01997	0.00448064	0.0372565	yes	up	Glyoxalase-like domain
SindChr13T01341.1	6.1353	3.84386	3.78933	1.77188	2.2308	1.4645	1.40344	2.91e-05	0.000690463	yes	up	Glycosyl hydrolases family 28
SindChr13T01454.1	53.7061	45.764	41.4944	25.5299	15.8706	27.5821	1.09425	0.000646752	0.00834739	yes	up	.
SindChr13T01455.1	3.28307	2.81943	3.44258	1.27296	1.23945	2.01346	1.14583	0.000256917	0.00403294	yes	up	.
SindChr13T01474.1	21.0846	21.3526	19.3552	8.70874	8.47222	12.9028	1.10404	1.43e-05	0.000382039	yes	up	Belongs to the mannose-6-phosphate isomerase type 1 family
SindChr13T01475.1	0.082596	0.138956	0.075513	0.009101	0	0	4.38763	0.000185576	0.00311945	yes	up	Peptidase M50B-like
SindChr13T01489.1	1273.72	1099.65	1263.69	122.579	100.385	136.775	3.40677	3.74e-58	1.96e-54	yes	up	Nonspecific lipid-transfer protein
SindChr13T01528.1	3.94118	2.14565	2.50587	0.513115	0.196551	0.768328	2.58898	5.64e-05	0.00117778	yes	up	Myb-like DNA-binding domain
SindChr13T01531.1	6.48951	4.16992	11.7748	0.034651	0	0.14538	6.98281	4.95e-08	2.61e-06	yes	up	Myb-like DNA-binding domain
SindChr13T01551.1	0.684048	0.536738	0.162129	0.086169	0.049741	0.02677	3.1064	6.01e-05	0.00124378	yes	up	Belongs to the TRAFAC class myosin-kinesin ATPase superfamily. Kinesin family
SindChr13T01569.1	0.156792	0.212674	0.005147	0	0	0	7.46454	0.000411018	0.00589509	yes	up	Transcription factor
SindChr13T01577.1	3.07386	2.02355	1.05424	0.550403	0.645335	0.805964	1.67478	0.00100897	0.0118339	yes	up	.
SindChr13T01591.1	1.67305	1.05853	0.93508	0.250861	0.263623	0.572639	1.81114	0.000489759	0.00677027	yes	up	Belongs to the formin-like family
SindChr13T01618.1	21.8916	20.6034	8.22775	2.91497	2.87116	4.58966	2.34297	5.1e-06	0.000157299	yes	up	Polysaccharide biosynthesis
SindChr13T01705.1	57.6613	68.8689	59.4883	31.846	18.7275	7.17196	1.75404	0.00540375	0.0426856	yes	up	.
SindChr13T01706.1	59.263	70.7819	61.1407	32.7306	19.2477	7.37119	1.75404	0.00540375	0.0426856	yes	up	.
SindChr13T01734.1	2.25998	1.07697	0.934197	0.489488	0.475266	0.643669	1.46618	0.00266135	0.0250314	yes	up	Armadillo/beta-catenin-like repeats
SindChr13T01750.1	8.83019	6.10746	8.5688	2.38297	0.885953	0.374629	2.75587	0.000431127	0.00610434	yes	up	Removes the formyl group from the N-terminal Met of newly synthesized proteins
SindChr13T01752.1	150.504	117.806	138.937	41.6694	33.2451	41.2451	1.87918	7.77e-19	3.33e-16	yes	up	50S ribosomal protein L12
SindChr13T01766.4	0.137236	0.139446	0.019927	0	0	0	7.44209	1.27e-05	0.000343206	yes	up	Alcohol dehydrogenase GroES-like domain
SindChr13T01808.1	0.589713	0.502571	0.52133	0.215306	0.293883	0.174081	1.28868	2.09e-05	0.000518488	yes	up	.
SindChr13T01809.1	8.15008	6.80453	6.05177	1.54621	2.53367	3.49852	1.53673	0.000127376	0.00230527	yes	up	helix loop helix domain
SindChr13T01823.1	18.4512	13.4551	20.5868	7.61171	5.65136	8.8167	1.32201	7.94e-05	0.00156307	yes	up	Removal of H(2)O(2), oxidation of toxic reductants, biosynthesis and degradation of lignin, suberization, auxin catabolism, response to environmental stresses such as wounding, pathogen attack and oxidative stress
SindChr13T01873.1	47.926	34.9504	48.4571	24.9684	14.8468	19.5702	1.21546	0.000281322	0.00431785	yes	up	Myo-inositol-1-phosphate synthase
SindChr13T01925.1	0.194669	0.128546	0.168431	0.073698	0.053931	0.070578	1.36096	0.000419821	0.00597243	yes	up	Programmed cell death protein 2, C-terminal putative domain
SindChr13T01937.1	1.67746	1.31132	1.3755	0.679646	0.26314	0.491079	1.66771	0.000199963	0.00330836	yes	up	Triose-phosphate Transporter family
SindChr13T01958.1	141.671	117.915	81.3086	46.9668	51.8113	63.8661	1.13021	0.000168775	0.00289257	yes	up	fructose-bisphosphate aldolase
SindChr13T01960.1	5.6167	3.58241	0.59892	0.063815	0.108655	0.309804	4.36512	2.64e-05	0.000635451	yes	up	Pectinesterase
SindChr13T01967.1	1.22136	1.29445	3.32601	0	0	0	10.2506	3.57e-12	6.25e-10	yes	up	.
SindChr13T01980.1	34.5167	20.4973	21.2851	4.35622	5.93677	9.77134	1.9933	2.21e-05	0.000543624	yes	up	Salicylate
SindChr12T00106.1	2.71478	0	0	0	0	0	22.2959	1.16e-08	7.57e-07	yes	up	.
SindChr12T00234.1	1.58801	2.61756	0.89906	0.51578	0.387753	0.311465	2.07183	0.000153518	0.0026926	yes	up	.
SindChr12T00408.1	0.536128	0.327775	0.28789	0.214044	0.119411	0.074664	1.53371	0.00565489	0.0441877	yes	up	Glycosyl hydrolases family 28
SindChr12T00613.1	6.75814	4.9311	5.48257	1.85862	0.551706	0.246021	2.74924	0.00102939	0.0120346	yes	up	.
SindChr12T00611.1	140.36	123.395	112.177	49.5943	52.3602	90.4178	1.03156	0.0032104	0.0289763	yes	up	Four repeated domains in the Fasciclin I family of proteins, present in many other contexts.
SindChr12T00670.1	0.073104	0.104901	0.156099	0.027281	0	0	3.32477	0.00506509	0.0407456	yes	up	Belongs to the oxygen-dependent FAD-linked oxidoreductase family
SindChr12T00710.1	0.044692	0.718029	0.017162	0.009797	0	0	5.67255	0.00659841	0.0495522	yes	up	RmlD substrate binding domain
SindChr12T00724.1	23.1994	24.4345	26.7035	13.4096	6.14146	2.98089	1.78395	0.00570492	0.0444793	yes	up	.
SindChr12T00752.1	8.29705	9.7247	8.34399	4.43153	1.54077	0.808685	2.01243	0.00579356	0.0449204	yes	up	Rapid ALkalinization Factor (RALF)
SindChr12T00785.1	6.13734	4.13509	2.5856	0.55115	1.33005	1.20104	2.12096	9.96e-05	0.00188869	yes	up	Belongs to the cyclin family
SindChr12T00810.1	0.026798	0.106832	0.489958	0	0	0.014507	5.21643	0.00430183	0.0361271	yes	up	Beta-amylase
SindChr12T00816.1	14.3796	13.8591	15.1985	7.59654	6.77703	4.96167	1.23878	1.58e-07	7.39e-06	yes	up	Protein of unknown function (DUF2781)
SindChr12T00864.1	25.3658	20.0301	31.207	16.6387	7.78702	7.69372	1.32658	0.00633969	0.0481945	yes	up	Domain of unknown function (DUF4094)
SindChr12T00927.1	0.181938	0.354611	0.402992	0.030072	0	0	5.00062	1.02e-05	0.000287528	yes	up	Protein LIGHT-DEPENDENT SHORT HYPOCOTYLS
SindChr12T00925.1	59.3278	40.4048	28.9909	19.9831	21.443	18.4758	1.16795	0.000557694	0.00747339	yes	up	phosphoenolpyruvate
SindChr12T01025.1	10.7056	8.71914	13.5392	2.16113	1.04822	2.65076	2.55864	1.9e-07	8.8e-06	yes	up	.
SindChr12T01043.1	11.8252	7.12688	6.75589	1.89589	0.63649	1.92851	2.58591	1.49e-05	0.000394061	yes	up	Interactor of constitutive active ROPs
SindChr12T01101.3	0.777205	1.25825	7.07156	0.015254	0.04249	0.016703	6.88722	6.34e-10	6.62e-08	yes	up	PMR5 N terminal Domain
SindChr12T01104.1	0.643533	1.08041	0.750115	0.243371	0.071919	0.140621	2.44709	1.24e-05	0.000338617	yes	up	ADP binding
SindChr12T01141.1	2.78655	0.024623	0.481604	0.095955	0.067342	0.034853	4.04513	0.0050956	0.0409258	yes	up	.
SindChr12T01168.1	9.18908	13.7244	15.5876	7.52214	5.35401	3.3833	1.31527	0.00364379	0.031769	yes	up	phosphatase 2c
SindChr12T01173.1	1.00713	1.43857	0.285526	0.062568	0.089333	0.302297	2.61504	0.00413876	0.0349954	yes	up	MATE efflux family protein
SindChr12T01214.1	9.07931	9.84987	11.0787	5.52009	2.05366	3.83646	1.46045	0.00196325	0.0197188	yes	up	Fiber protein Fb34
SindChr12T01245.1	0.947816	1.07143	1.24164	0.38292	0.148435	0.466655	1.76525	0.00106469	0.0123531	yes	up	.
SindChr12T01277.1	7.98215	9.37537	11.1511	5.93638	4.22091	2.59202	1.23392	0.00359979	0.0314637	yes	up	Water Stress and Hypersensitive response
SindChr12T01278.2	0.860979	1.15422	0.60688	0.319855	0.466426	0.407445	1.19501	0.000341523	0.00506919	yes	up	Terpene synthase, N-terminal domain
SindChr12T01290.1	3.02642	3.77637	0.727176	0.139255	0.55254	0.400424	2.83381	0.000795363	0.00979038	yes	up	Belongs to the glycosyltransferase 8 family
SindChr12T01316.1	9.50846	8.11462	5.90423	2.5873	1.83144	3.54188	1.6229	2.39e-05	0.000582034	yes	up	Belongs to the calycin superfamily. Lipocalin family
SindChr12T01358.1	2.80943	2.20709	1.68636	0.274824	0.384469	0.714489	2.31388	1.79e-06	6.26e-05	yes	up	.
SindChr12T01374.1	29.6065	21.1085	21.5713	6.99396	3.42831	10.6859	1.83733	0.000648797	0.00836865	yes	up	Glycosyl hydrolase family 9
SindChr12T01391.1	2.82082	3.76977	2.75215	1.36054	1.57647	1.31683	1.19857	2.06e-09	1.87e-07	yes	up	Indole-3-acetate O-methyltransferase 1-like
SindChr12T01394.1	12.9459	19.7505	19.998	6.60532	5.95159	2.09574	1.91831	0.000684432	0.00872651	yes	up	Late embryogenesis abundant protein
SindChr12T01516.1	1.4939	0.973348	0.853255	0.224678	0.288205	0.173704	2.33598	2.37e-10	2.8e-08	yes	up	expressed protein
SindChr12T01437.1	1.07586	0.604782	0.859282	0.428649	0.270117	0.369029	1.31626	0.000953029	0.011316	yes	up	.
SindChr12T01467.1	1.26161	2.03159	2.5988	0.88863	0.795157	0.320149	1.63137	0.00431832	0.0362366	yes	up	Protein of unknown function (DUF1296)
SindChr12T01480.1	5.05031	4.14627	3.25136	0.812388	0.986287	2.30511	1.66023	0.00244237	0.023487	yes	up	Belongs to the protein kinase superfamily. Ser Thr protein kinase family
SindChr12T01505.1	1.1944	0.045734	0.317154	0.010254	0	0.005158	6.35212	4.89e-05	0.00105181	yes	up	CRAL/TRIO, N-terminal domain
SindChr12T01536.1	3.33631	2.67325	1.95255	0.450722	0.530896	1.15541	1.9532	0.000196689	0.00326189	yes	up	Auxin responsive protein
SindChr12T01576.1	0.507113	0.107617	0.095216	0.045069	0.040148	0.035571	2.51552	0.00451969	0.0374465	yes	up	Neddylation of cullins play an essential role in the regulation of SCF-type complexes activity
SindChr12T01577.1	1.44981	1.67702	4.81216	0.73599	0.35146	0.503104	2.40041	0.000604944	0.00795437	yes	up	Metal tolerance protein
SindChr12T01688.1	4.59918	6.46814	3.05953	1.04156	2.29273	1.71455	1.53899	0.000995917	0.011718	yes	up	.
SindChr12T01755.1	21.7469	14.7149	18.7318	7.22674	6.46331	7.11416	1.47871	2.79e-10	3.18e-08	yes	up	Multicopper oxidase
SindChr12T01751.1	18.8845	21.3937	14.884	9.3447	7.42094	10.2633	1.0906	6e-06	0.000180271	yes	up	The glycine cleavage system catalyzes the degradation of glycine
SindChr12T01778.3	0.270263	0	0	0	0	0	20.6832	1.22e-07	5.88e-06	yes	up	Belongs to the multi antimicrobial extrusion (MATE) (TC 2.A.66.1) family
SindChr12T01797.1	199.115	98.6039	182.378	5.35439	9.8586	40.3413	3.18201	0.000483653	0.00669909	yes	up	Tryptophan synthase beta chain
SindChr12T01801.1	6.89284	4.94832	7.75756	3.47163	1.69674	0.930821	1.75644	0.00462455	0.0380466	yes	up	.
SindChr12T01823.1	9.14755	6.44563	5.28117	3.56386	0.992519	0.958104	1.97681	0.0053616	0.0424964	yes	up	zinc finger
SindChr12T01912.1	1.7552	1.10066	2.26717	0.589504	0.797038	0.691069	1.38482	0.000618266	0.00808401	yes	up	CT11-RanBPM
SindChr12T01945.1	8.29048	11.5523	9.1824	3.59704	1.81745	1.73822	2.08245	9.57e-07	3.64e-05	yes	up	mRNA cap-binding component of the eukaryotic translation initiation factor 3 (eIF-3) complex, which is involved in protein synthesis of a specialized repertoire of mRNAs and, together with other initiation factors, stimulates binding of mRNA and methionyl-tRNAi to the 40S ribosome. The eIF-3 complex specifically targets and initiates translation of a subset of mRNAs involved in cell proliferation…
SindChr12T01971.1	1.93396	1.2643	0.905429	0.502874	0.290833	0.72952	1.48728	0.00542961	0.0428576	yes	up	isoform X1
SindChr12T01972.1	86.5245	68.5842	52.4722	22.3641	24.0118	29.5272	1.51525	4.58e-08	2.44e-06	yes	up	.
SindChr12T01988.1	4.14791	6.47588	6.16541	2.44893	2.2844	0.67085	1.70794	0.00561221	0.0439537	yes	up	.
SindChr12T02000.1	257.862	183.755	204.321	103.663	56.9823	32.8316	1.80749	0.000840845	0.0102482	yes	up	Belongs to the 'GDSL' lipolytic enzyme family
SindChr12T02008.1	1.99038	1.05185	1.96042	0.672986	0.17707	0.218848	2.29202	0.0012838	0.014235	yes	up	TCP family transcription factor
SindChr12T02041.1	0.744861	0.426331	0.524411	0.188839	0.322579	0.132347	1.46805	0.00232096	0.0225465	yes	up	Protein of unknown function (DUF688)
SindChr12T02173.1	6.8815	5.79281	10.0552	1.6981	4.05583	1.85084	1.665	0.00142673	0.015421	yes	up	Divergent CCT motif
SindChr12T02182.1	5.37651	8.14398	6.16714	2.11354	3.85851	2.41522	1.30085	0.000219603	0.00355779	yes	up	Transcription factor
SindChr12T02207.1	9.99456	6.7418	15.5967	0.457203	0	0.45837	5.13184	8.88e-05	0.00171656	yes	up	response regulator
SindChr12T02228.1	18.7309	16.7363	11.0455	7.20699	5.30038	9.60294	1.13144	0.00271793	0.0254045	yes	up	Alpha/beta hydrolase family
SindChr12T02332.1	4.29945	3.46261	2.38267	1.17091	1.5323	1.82239	1.22555	0.00034851	0.00515697	yes	up	Polygalacturonase
SindChr12T02355.1	1.1927	0.767625	1.87144	0.173044	0.153621	0.241442	2.82936	1.79e-08	1.11e-06	yes	up	LRR receptor-like serine threonine-protein kinase GSO1
SindChr11T00014.1	0.075797	0.129193	0.224149	0.015746	0	0	4.66364	0.00027174	0.00421698	yes	up	Probably inactive receptor-like protein kinase
SindChr11T00017.1	1.15007	1.73513	0.375565	0.143204	0.119658	0.146213	2.99888	8.86e-06	0.000253674	yes	up	NAC domain-containing protein
SindChr11T00026.1	0.596407	0.953263	0.64997	0.238135	0.237024	0.401588	1.37213	0.000353509	0.00521624	yes	up	cytochrome P450
SindChr11T00172.1	9.34757	18.054	19.0852	5.96642	7.35219	2.51451	1.62961	0.00502634	0.040496	yes	up	Zinc-binding domain present in Lin-11, Isl-1, Mec-3.
SindChr11T00203.2	59.2913	40.414	38.212	11.6552	12.6145	14.2927	1.90532	5.81e-13	1.21e-10	yes	up	K-box region
SindChr11T00205.1	21.7679	22.3253	31.6179	7.00417	4.65945	9.12983	1.93584	1.43e-06	5.16e-05	yes	up	Belongs to the iron ascorbate-dependent oxidoreductase family
SindChr11T00208.1	0.579503	0.707451	0.529268	0.154193	0.076088	0	2.93076	0.000158547	0.00275322	yes	up	.
SindChr11T00213.1	372.711	245.169	311.514	123.417	113.647	121.928	1.44355	1.41e-09	1.37e-07	yes	up	alpha/beta hydrolase fold
SindChr11T00307.3	0	0	0.445692	0	0	0	20.798	1.04e-07	5.05e-06	yes	up	Cationic amino acid transporter 9
SindChr11T00514.1	0	0	2.12783	0	0	0	23.3457	2.3e-09	2.05e-07	yes	up	.
SindChr11T00538.1	0.877941	1.23148	1.23181	0.462657	0.436914	0.135837	1.75374	0.00217066	0.0212931	yes	up	.
SindChr11T00560.1	0.341853	0.280557	0.24344	0.160711	0.103493	0.09757	1.28046	0.00114009	0.0130193	yes	up	MYB-CC type transfactor, LHEQLE motif
SindChr11T00619.1	5.99518	3.78382	2.08116	0.219838	0.340106	1.11644	2.8723	0.000513049	0.00697746	yes	up	Transferase family
SindChr11T00626.1	2.08463	1.37278	0.850271	0.115299	0.261752	0.571286	2.22065	0.00243821	0.0234823	yes	up	Transferase family
SindChr11T00656.1	37.0974	30.1043	56.2763	14.8659	10.2142	10.3339	1.87985	2.63e-06	8.78e-05	yes	up	ABC transporter
SindChr11T00700.1	1.35163	1.43133	0.777752	0.505117	0.429766	0.668265	1.20735	0.00119561	0.013492	yes	up	.
SindChr11T00750.1	3.38514	1.68497	3.4807	0.906361	0.142166	0.196588	2.83961	0.00152027	0.0162399	yes	up	NADP-dependent alkenal double bond reductase
SindChr11T00777.1	1.29599	2.26804	2.58729	0.855798	1.27869	0.879542	1.10397	0.0066644	0.0499349	yes	up	PRONE (Plant-specific Rop nucleotide exchanger)
SindChr11T00812.3	0.184329	0.150168	0.120794	0	0.001234	0	6.67095	7.89e-08	3.98e-06	yes	up	Glycosyl transferase family 21
SindChr11T00819.4	4.67995	4.36129	3.83312	2.17452	0.898634	1.83512	1.4509	0.000843528	0.0102703	yes	up	Belongs to the class-I aminoacyl-tRNA synthetase family
SindChr11T00821.1	2.75236	3.10594	2.04956	1.10484	1.55721	0.77114	1.26651	0.00049654	0.00681915	yes	up	Ribosomal protein L7/L12 C-terminal domain
SindChr11T00858.1	0.065997	0.165942	0.335319	0.043593	0.049494	0.010476	2.51167	0.0045231	0.0374465	yes	up	Belongs to the cyclin family
SindChr11T00862.1	1.71901	1.32488	1.36476	0.477117	0.265339	0.25552	2.19874	3.76e-09	3.05e-07	yes	up	zinc finger
SindChr11T00879.1	13.3276	9.72036	6.03745	3.24929	1.92248	3.13723	1.86027	3.11e-05	0.000728236	yes	up	Domain of unknown function (DUF4408)
SindChr11T01050.1	88.7361	59.0921	51.2299	28.8063	16.3658	22.6437	1.61567	2.94e-05	0.000696193	yes	up	Cytochrome p450
SindChr11T01082.1	7.52944	3.95692	8.0037	2.10606	1.2776	1.79059	1.96944	3.08e-05	0.000723594	yes	up	.
SindChr11T01094.1	0.37108	0.15974	0.103367	0	0	0	6.77984	6.39e-06	0.000191406	yes	up	.
SindChr11T01188.1	0.981688	1.39411	0.741208	0.098629	0	0.186492	3.47506	0.00591396	0.0456517	yes	up	KR domain
SindChr11T01206.1	4.441	4.26659	3.76287	1.60167	1.03963	2.20262	1.42377	0.000117693	0.00215974	yes	up	.
SindChr11T01214.1	8.90427	11.3293	17.0789	6.44873	6.75846	5.43021	1.0802	0.00285248	0.0263804	yes	up	Belongs to the glycosyl hydrolase 32 family
SindChr11T01222.1	9.76936	9.5046	12.2996	5.14737	3.90977	1.38055	1.66957	0.00442049	0.0368146	yes	up	Has 11 Blast hits to 11 proteins in 5 species Archae - 0
SindChr11T01233.2	5.77952	0	5.95331	0	0	0	12.809	0.00104314	0.0121567	yes	up	1-(5-phosphoribosyl)-5- (5- phosphoribosylamino)methylideneamino imidazole-4-carboxamide isomerase, chloroplastic-like
SindChr11T01255.1	2.20151	2.548	3.92101	1.18944	0.931997	1.49287	1.33465	0.00086597	0.0104996	yes	up	Purple acid phosphatase
SindChr11T01263.1	22.5942	17.1982	14.5757	6.78942	8.55218	10.0885	1.16201	5.32e-05	0.00112723	yes	up	GDSL-like Lipase/Acylhydrolase
SindChr11T01321.1	22.9531	12.3442	14.9545	3.17348	2.24237	3.53976	2.55352	7.47e-11	1.01e-08	yes	up	GDSL esterase lipase
SindChr11T01322.1	11.4587	6.02152	13.1901	3.66631	3.07907	5.36903	1.41659	0.00324275	0.0291681	yes	up	threonine
SindChr11T01329.1	0	0	1.53191	0	0	0	21.4944	3.81e-08	2.09e-06	yes	up	Vacuolar protein-sorting-associated protein 37 homolog
SindChr11T01381.1	1.03526	0.49827	0.509924	0.303188	0.205702	0.339746	1.3245	0.00567905	0.0443376	yes	up	Nitrate transporter
SindChr11T01398.1	0.084931	0.58642	0.22737	0.052946	0.035086	0.056179	2.65042	0.00142564	0.0154172	yes	up	Belongs to the NPH3 family
SindChr11T01432.1	6.57059	6.41202	3.63034	2.24381	3.3035	2.98658	1.02321	0.00269041	0.025237	yes	up	.
SindChr11T01488.1	31.4991	28.284	33.8837	18.707	14.0893	13.9598	1.07333	1.86e-06	6.42e-05	yes	up	UDP-glucuronic acid decarboxylase
SindChr11T01537.1	1.35787	2.44701	2.45507	0.999418	1.05223	0.594359	1.31369	0.00187612	0.0191074	yes	up	WD domain, G-beta repeat
SindChr11T01543.1	32.3621	18.6718	16.9168	8.38607	4.77674	10.473	1.58343	0.00126302	0.0140416	yes	up	.
SindChr11T01560.1	1.32124	0.599359	0.747872	0.225862	0.226124	0.436748	1.64733	0.00174465	0.0180673	yes	up	Belongs to the multicopper oxidase family
SindChr11T01573.1	2.02909	0.982235	2.10367	0.326188	0.262263	0.766352	1.98402	0.00210073	0.0207525	yes	up	Ribulose bisphosphate carboxylase oxygenase activase
SindChr11T01612.1	0.670553	0.729704	0.621264	0	0	0	10.3909	3.54e-18	1.4e-15	yes	up	Domain of unknown function (DUF3527)
SindChr11T01678.1	0.128897	0.146956	16.8094	0.107393	0.231321	0.182209	5.12551	0.00393305	0.033635	yes	up	Rdx family
SindChr11T01694.1	1.88916	1.50026	2.20832	1.06242	0.801749	0.920227	1.07837	0.000120272	0.00219752	yes	up	Importin-beta N-terminal domain
SindChr11T01706.1	0.900475	1.01503	0.523879	0.337279	0.285896	0.285525	1.48034	1.34e-05	0.000360648	yes	up	ESKIMO 1-like
SindChr11T01727.2	2.6905	1.87066	0.995951	0.613579	0.455389	0.365221	1.99903	7.12e-05	0.00142496	yes	up	Aldose reductase
SindChr11T01745.1	34.8992	26.6225	43.0277	8.08553	4.00898	5.18442	2.66963	5.27e-10	5.63e-08	yes	up	Belongs to the class-III pyridoxal-phosphate-dependent aminotransferase family
SindChr11T01747.1	2.19186	1.64888	2.18548	0.76321	0.964727	1.26949	1.07873	0.000682017	0.00871047	yes	up	G-type lectin S-receptor-like serine threonine-protein kinase SD2-5
SindChr11T01783.1	13.545	6.02651	7.61078	1.84589	1.96622	3.50903	1.9586	0.000143466	0.0025396	yes	up	Belongs to the glycosyl hydrolase 5 (cellulase A) family
SindChr10T00013.1	22.5462	19.6417	20.5835	10.9568	10.9748	10.7275	1.01233	2.4e-21	1.48e-18	yes	up	.
SindChr10T00114.1	1.20979	1.19731	1.25529	0.708661	0.642737	0.333801	1.18801	0.00115448	0.0131479	yes	up	Src homology 3 domains
SindChr10T00124.1	8.65191	6.56225	7.88769	4.11264	3.04138	3.79264	1.14663	1.76e-06	6.17e-05	yes	up	Essential component of the vacuolar proton pump (V- ATPase), a multimeric enzyme that catalyzes the translocation of protons across the membranes. Required for assembly and activity of the V-ATPase
SindChr10T00093.1	3.55888	0.515659	1.75531	0.444976	0.560304	0.349015	2.17905	0.0063583	0.048301	yes	up	EF-hand, calcium binding motif
SindChr10T00094.1	0.134196	0.188049	0.141301	0.024985	0.046705	0	2.5534	0.000512886	0.00697746	yes	up	Belongs to the MIP aquaporin (TC 1.A.8) family
SindChr10T00104.1	1043.56	612.601	779.936	470.131	372.354	429.051	1.0078	0.000899893	0.0108173	yes	up	Proline-rich protein
SindChr10T00142.2	0.677404	0.341644	0.826829	0.170962	0.085596	0.238906	1.94411	0.00158323	0.0167338	yes	up	Lignin degradation and detoxification of lignin-derived products
SindChr10T00144.1	26.3899	29.9995	7.65415	0	0	0	12.7297	3.08e-17	1.1e-14	yes	up	radialis-like
SindChr10T00150.1	0.161865	0.438587	0.306528	0.07143	0.052175	0.095549	2.10463	0.000171761	0.00293046	yes	up	Serine threonine-protein kinase
SindChr10T00179.1	4.03408	3.39778	11.3075	1.50659	1.16687	1.92502	2.10304	0.001602	0.0168982	yes	up	Diphthamide biosynthesis protein
SindChr10T00244.1	14.9753	8.63851	1.39466	1.06429	1.09668	1.66766	2.75338	0.00216051	0.0212229	yes	up	GH3 auxin-responsive promoter
SindChr10T00253.1	19.5304	20.674	27.8506	7.40814	7.7548	14.7006	1.2604	0.00343613	0.0303847	yes	up	.
SindChr10T00259.1	0.44707	0.939718	1.15164	0.38663	0.319673	0.329045	1.35941	0.00485838	0.0394769	yes	up	LOB domain-containing protein
SindChr10T00397.1	0.709336	2.18114	1.75827	0.427281	0.580323	0.626663	1.55712	0.00440338	0.036761	yes	up	Transmembrane emp24 domain-containing protein
SindChr10T00404.1	3.56664	4.40793	3.45237	0.900301	0.894042	2.20735	1.56811	0.00179327	0.0184978	yes	up	expressed protein
SindChr10T00477.1	1.19079	0.87259	2.02725	0.081444	0.116486	0.277787	3.17548	3.94e-06	0.000125587	yes	up	DNA polymerase III subunits gamma and tau domain III
SindChr10T00498.1	11.687	9.49307	19.2747	0.189665	0.194335	0.403507	5.71516	4.23e-25	4.68e-22	yes	up	.
SindChr10T00526.1	0.163443	1.03079	0.208233	0.00014	0	0	8.22368	5.34e-07	2.2e-05	yes	up	ATP-citrate synthase
SindChr10T00537.1	67.8178	54.8815	34.0445	26.5097	20.503	27.9887	1.12259	0.00159173	0.0168073	yes	up	Chloroplast stem-loop binding protein of 41 kDa b, chloroplastic
SindChr10T00603.1	92.2669	70.9774	65.9405	22.3544	33.1489	51.0989	1.17078	0.00538925	0.0426191	yes	up	Mediates both low-affinity uptake and efflux of sugar across the membrane
SindChr10T00631.1	4.36175	3.94654	3.17114	0.580621	0.660641	1.7726	1.99078	0.000608395	0.00798974	yes	up	Belongs to the formin-like family
SindChr10T00793.1	8.77834	9.36539	5.72085	2.83624	2.27956	3.9779	1.44803	5.89e-05	0.00122216	yes	up	Transferase family
SindChr10T00808.1	388.032	217.132	417.794	33.7239	20.006	27.1598	3.73451	6.3e-18	2.41e-15	yes	up	TIFY 5A-like
SindChr10T00885.1	0.741703	0.679327	0.233987	0.142287	0.158571	0.183384	1.78951	0.00155165	0.0164663	yes	up	Anaphase-promoting complex subunit 5
SindChr10T00902.1	3.59698	3.355	2.36859	0.791819	0.913485	1.04579	1.80583	8.46e-10	8.71e-08	yes	up	Plant invertase/pectin methylesterase inhibitor
SindChr10T01016.1	0.399454	0.58249	0.55618	0.273568	0.191236	0.242023	1.19769	0.00063886	0.00828114	yes	up	DnaJ homolog subfamily C
SindChr10T01017.1	0.317279	0.133618	0.240295	0.064901	0.026464	0	2.95438	0.00225305	0.0220089	yes	up	DnaJ homolog subfamily C
SindChr10T01076.1	29.3287	36.9115	46.7206	16.2243	9.24023	3.76342	2.02316	0.00192243	0.019427	yes	up	Late embryogenesis abundant protein D-34
SindChr10T01079.2	36.5018	25.1309	24.2868	8.81777	4.611	10.5785	1.90129	2.64e-05	0.000635047	yes	up	Belongs to the enoyl-CoA hydratase isomerase family
SindChr10T01141.1	1.11108	1.09895	0.644098	0.195748	0.360143	0.239082	1.89135	1.82e-06	6.33e-05	yes	up	Vinorine synthase-like
SindChr10T01174.1	0.634856	0.886932	0.832412	0.356768	0.455916	0.349446	1.07874	2.78e-05	0.000665639	yes	up	Phytochelatin synthase
SindChr10T01181.1	2.5778	2.3676	2.25796	1.30021	0.787768	1.01614	1.27922	2.54e-06	8.56e-05	yes	up	Phosphatidylinositol phosphate kinases
SindChr10T01282.1	79.1368	50.0102	29.0544	0.924763	0.031998	0.588762	6.71684	5.8e-09	4.26e-07	yes	up	Strictosidine synthase
SindChr10T01292.1	0.738758	0.738446	1.04605	0.354987	0.112009	0.106895	2.21225	0.000611539	0.008016	yes	up	Plant protein of unknown function
SindChr10T01311.1	0.739801	1.08603	157.284	2.87296	1.3961	0.803015	5.08588	0.00638674	0.048447	yes	up	Plant non-specific lipid-transfer proteins transfer phospholipids as well as galactolipids across membranes. May play a role in wax or cutin deposition in the cell walls of expanding epidermal cells and certain secretory tissues
SindChr10T01332.1	5.01734	5.43655	5.49917	1.7114	2.07036	2.24128	1.47392	1.39e-18	5.82e-16	yes	up	UDP-glucoronosyl and UDP-glucosyl transferase
SindChr10T01340.1	10.2743	9.82996	6.67871	3.81571	2.23722	2.9812	1.6259	1.43e-06	5.16e-05	yes	up	BURP domain
SindChr10T01353.1	1.46615	2.29263	1.19909	0.472144	0.689341	0.895826	1.32526	0.00149754	0.0160706	yes	up	Belongs to the class I-like SAM-binding methyltransferase superfamily. Cation-independent O- methyltransferase family
SindChr10T01400.1	67.9043	48.2159	77.0105	2.78408	7.48774	23.3652	2.59361	0.00310612	0.0281254	yes	up	1-aminocyclopropane-1-carboxylate synthase
SindChr10T01401.1	723.202	545.933	875.679	32.01	107.167	286.629	2.40631	0.00614184	0.0469794	yes	up	1-aminocyclopropane-1-carboxylate synthase
SindChr10T01413.1	21.4103	17.0033	21.2013	10.4347	8.35978	9.45979	1.14792	5.75e-08	2.97e-06	yes	up	.
SindChr10T01541.1	70.3477	59.3972	60.7923	30.6774	19.745	29.0725	1.32706	8.96e-07	3.45e-05	yes	up	Amb_all
SindChr10T01651.1	3.25979	3.70265	4.68039	1.4819	2.02201	1.58796	1.26714	3.69e-06	0.00011833	yes	up	Glycolipid transfer protein (GLTP)
SindChr10T01677.1	57.2586	41.1427	62.2275	1.16383	0.99388	1.34424	5.5849	1.7e-72	1.19e-68	yes	up	.
SindChr10T01718.1	1.53914	1.20194	0.798708	0.3326	0.560252	0.629047	1.28013	0.00224552	0.0219659	yes	up	Cellulose synthase
SindChr10T01748.2	14.127	11.7351	13.1822	5.02275	4.54724	8.66632	1.16572	0.00150745	0.016144	yes	up	Belongs to the cytochrome P450 family
SindChr10T01755.1	156.421	92.4045	126.126	74.2972	40.3709	44.46	1.30582	0.00173146	0.0179839	yes	up	3-ketoacyl-CoA synthase
SindChr10T01767.1	0.087407	0.278709	0.088329	0.025864	0	0	3.95159	0.00367109	0.0319143	yes	up	Acetyl xylan esterase (AXE1)
SindChr10T01840.1	234.201	180.968	149.919	51.3254	90.9747	117.629	1.18674	0.00585612	0.0453219	yes	up	Copper amine oxidase, enzyme domain
SindChr10T01855.1	6.29331	5.19976	4.38904	2.51724	2.71861	1.21162	1.36789	0.00108275	0.0125022	yes	up	Plant lipoxygenase may be involved in a number of diverse aspects of plant physiology including growth and development, pest resistance, and senescence or responses to wounding
SindChr10T01863.1	42.3946	48.5225	56.6557	24.7823	19.2273	16.4794	1.35824	6.82e-07	2.74e-05	yes	up	membrane-associated kinase regulator
SindChr10T01918.1	0.311308	0.271987	0.372326	0.09252	0.177551	0.094545	1.41869	0.00104116	0.0121403	yes	up	helix loop helix domain
SindChr10T01945.1	0.548849	0.563608	0.370742	0.020456	0.037099	0	4.56906	2.03e-08	1.23e-06	yes	up	Belongs to the major facilitator superfamily. Sugar transporter (TC 2.A.1.1) family
SindChr10T01990.1	2.40319	2.10361	5.6475	0.99962	0.741031	0.416705	2.312	0.00030751	0.00464848	yes	up	Mitochondrial carrier protein
SindChr10T02032.1	4.27558	3.88669	2.58724	1.37594	1.17221	2.09755	1.26615	0.000884963	0.0106805	yes	up	.
SindChr10T02048.1	0	0	0.249039	0	0	0	19.1503	9.69e-07	3.68e-05	yes	up	Phospholipase D
SindChr10T02050.3	0.105939	0.740657	0.259569	0.036128	0.014322	0.082644	3.01405	0.00251862	0.0240005	yes	up	phosphatase 2c
SindChr10T02072.1	3.11222	5.18858	3.00664	1.66809	0.887225	1.01872	1.71275	6.33e-05	0.00129383	yes	up	ZINC FINGER protein
SindChr10T02161.2	6.83667	5.98882	5.96378	2.25277	2.53615	4.55514	1.07286	0.00495308	0.0400593	yes	up	meprin and TRAF homology
SindChr10T02178.1	0.352044	0.343759	0.181546	0.056695	0.059969	0.09599	2.09257	9.83e-06	0.000278351	yes	up	FAD binding domain containing protein
SindChr1T00152.1	0.911263	0.404526	0.132711	0	0.016354	0	6.13346	6.74e-05	0.00136097	yes	up	Belongs to the sulfotransferase 1 family
SindChr1T00600.1	0.163838	0.10037	0.257878	0	0	0	6.15172	1.4e-05	0.000375087	yes	up	UDP-N-acetylglucosamine transferase subunit alg13
SindChr1T02288.1	0.926257	0.196294	0.506457	0	0.058316	0.073709	3.5669	0.00352367	0.03094	yes	up	Lipase (class 3)
SindChr10T01356.1	0.81886	0.359845	0.540838	0	0	0.071585	4.62005	0.00224852	0.021985	yes	up	domain-containing protein
SindChr11T00253.1	0.275839	0.151412	0.143218	0	0.027976	0	4.40084	9.57e-05	0.0018317	yes	up	.
SindChr11T00483.1	0.472354	0.213806	0.601089	0	0.073161	0	4.0074	0.000843642	0.0102703	yes	up	Ribonuclease H protein
SindChr2T01666.1	0.322548	0.182289	0.061026	0	0	0	7.21725	5.98e-06	0.000180049	yes	up	.
SindChr3T00034.1	0.054022	0.095315	0.090882	0	0	0	5.57118	3.11e-05	0.000728236	yes	up	.
SindChr3T00183.1	0.236454	0.163395	0.178204	0	0.035096	0.047205	2.62976	0.00049912	0.00684116	yes	up	S-adenosylmethionine decarboxylase
SindChr3T00219.1	4.09046	0.023358	2.18066	0	0	0	11.7039	2.65e-06	8.82e-05	yes	up	Belongs to the cytochrome P450 family
SindChr3T00259.1	0.039974	0.08254	0.088435	0	0	0	5.5654	7.12e-05	0.00142496	yes	up	Belongs to the chalcone stilbene synthases family
SindChr3T01681.1	0.812638	0.534157	0.4445	0	0	0.124668	3.94368	0.000777825	0.00961958	yes	up	.
SindChr5T01086.1	0.127391	0.018373	0.016028	0	0	0	5.52414	0.00350489	0.0308524	yes	up	Ribonuclease H protein
SindChr6T01602.1	0.75978	0.656098	0.174912	0	0.024814	0.04	4.5318	3.04e-05	0.000717703	yes	up	NAC domain-containing protein
SindChr7T00728.1	0.053755	0.064173	0.072502	0	0.02233	0	3.04043	0.00388861	0.0333166	yes	up	Transcriptional regulator STERILE
SindChr7T01583.1	0.058156	0.095524	0.123938	0	0	0	5.7868	1.47e-05	0.000392229	yes	up	Myb-like DNA-binding domain
SindChr8T01891.1	0.335975	0.405907	0.398796	0	0	0	6.29228	6.27e-07	2.54e-05	yes	up	.
SindChr8T02054.1	0.957818	1.32837	0.119386	0	0.051881	0	5.54477	0.000586996	0.00777677	yes	up	Ring finger domain
SindChr9T01270.1	0.306155	0.220425	0.341735	0	0	0	7.36957	7.28e-09	5.2e-07	yes	up	.
SindChr9T02215.1	1.0629	0.779417	1.20728	0	0	0	8.46654	1.87e-11	2.87e-09	yes	up	Dof domain, zinc finger
SindChr9T02592.1	0.460346	0.322664	0.3274	0	0	0.037539	4.62695	2.63e-06	8.77e-05	yes	up	Glycosyl hydrolases family 28
SindChr7T00114.1	0.730365	0.663904	0.621209	1.79732	2.65167	1.09391	-1.38512	0.000744293	0.00929239	yes	down	SBP domain
SindChr7T00364.1	0.368157	0.575017	0.463464	1.26909	1.1525	1.15926	-1.27498	4.54e-08	2.43e-06	yes	down	Nucleoredoxin
SindChr7T00386.1	0.02513	0.057708	0.067001	1.20226	0.577276	0.080336	-3.5247	0.00074082	0.00925801	yes	down	ABC transporter B family member
SindChr7T00394.1	1.84888	1.94036	1.341	3.86778	4.32403	3.0556	-1.0672	1.5e-05	0.000397183	yes	down	Thaumatin family
SindChr7T00401.1	50.4315	65.9187	20.291	125.009	308.004	190.191	-2.12983	0.000566426	0.00755186	yes	down	DNAJ heat shock N-terminal domain-containing protein
SindChr7T00434.1	5.20958	11.2892	5.8439	52.5692	42.7682	47.677	-2.62004	4.72e-11	6.79e-09	yes	down	Cytokinin-activating enzyme working in the direct activation pathway. Phosphoribohydrolase that converts inactive cytokinin nucleotides to the biologically active free-base forms
SindChr7T00445.1	0.17628	0.102214	0.088505	0.468235	0.425265	1.55936	-2.67096	0.000286431	0.00437805	yes	down	IQ-domain
SindChr7T00541.1	2.69369	4.56644	2.09614	8.26094	9.67815	11.4175	-1.58399	4.38e-05	0.000965172	yes	down	.
SindChr7T00561.1	1.31901	1.25508	0.85596	2.52375	3.7357	3.25019	-1.40389	5.21e-07	2.16e-05	yes	down	Zinc finger protein
SindChr7T00584.1	0.199223	0.420682	0.027801	4.34376	1.33419	0.962983	-3.29351	0.00266907	0.0250816	yes	down	.
SindChr7T00591.1	0.47203	0.114153	0.028007	4.81339	3.37213	2.2331	-3.99648	7.24e-05	0.00144471	yes	down	Belongs to the sulfotransferase 1 family
SindChr7T00616.1	13.226	32.4552	21.2831	125.149	77.8437	35.7947	-1.77134	0.00641208	0.0485516	yes	down	Belongs to the glycosyl hydrolase 17 family
SindChr7T00618.1	0	0	0	0.527924	0.16633	0.337252	-8.57957	2.72e-09	2.36e-07	yes	down	Cytochrome p450
SindChr7T00617.1	3.04459	27.383	4.66458	270.705	113.842	105.326	-3.76533	0.000225761	0.00363174	yes	down	Belongs to the glycosyl hydrolase 17 family
SindChr7T00632.1	0.042755	0.338018	0	4.50668	2.19325	0.960366	-4.27479	0.00639595	0.0484819	yes	down	Protein of unknown function (DUF1645)
SindChr7T00643.1	1.7038	2.36907	1.18264	3.43235	4.26183	3.37882	-1.01242	0.00189267	0.0191842	yes	down	Mitogen-activated protein kinase kinase kinase YODA-like
SindChr7T00653.1	7.50458	17.9418	12.3678	62.8561	45.3793	70.4017	-2.17809	1.08e-06	4.04e-05	yes	down	dof zinc finger protein
SindChr7T00654.1	11.4842	13.1119	11.8016	27.0867	25.2558	28.1903	-1.07832	2.01e-23	1.86e-20	yes	down	Belongs to the cytochrome P450 family
SindChr7T00661.1	0.186726	0.107651	0.129894	0.245475	0.404761	0.460337	-1.29722	0.00248682	0.0237585	yes	down	Protein DCL, chloroplastic-like
SindChr7T00678.1	1.51066	3.60984	1.50346	6.16559	5.58487	5.73529	-1.34418	0.00345962	0.0305306	yes	down	BRI1 kinase inhibitor 1-like
SindChr7T00706.1	0	0.040172	0	0.272159	0.509281	0.12674	-4.46037	0.0040814	0.0346499	yes	down	.
SindChr7T00748.1	0	0	0	0	0	1.46576	-22.9472	4.3e-09	3.39e-07	yes	down	AP2 ERF and B3 domain-containing transcription factor
SindChr7T00785.1	0.749801	1.10753	0.769265	3.5413	5.68539	3.07247	-2.15837	3.17e-09	2.65e-07	yes	down	Leucine-rich repeats, outliers
SindChr7T00833.1	0.108276	0.068824	0.14145	0.653337	0.457853	0.337519	-2.0116	0.00017384	0.00295288	yes	down	.
SindChr7T00860.1	5.33839	19.9271	6.62381	74.3953	42.6032	50.5492	-2.34468	0.000422325	0.00600398	yes	down	Plastocyanin-like domain
SindChr7T00885.1	0.997833	0.518106	0.668681	1.60269	2.34873	1.74116	-1.30586	0.000443527	0.0062335	yes	down	Kelch motif
SindChr7T00901.1	1.70965	1.70589	0.957925	3.31572	7.61224	3.25206	-1.62239	0.00192825	0.0194696	yes	down	dCTP pyrophosphatase 1-like
SindChr7T00895.1	7.3962	8.98393	8.38525	27.0312	33.0149	24.7396	-1.70422	9.27e-20	4.33e-17	yes	down	Belongs to the cystatin family. Phytocystatin subfamily
SindChr7T01002.1	1.31705	2.17866	0.790615	12.1389	3.9043	7.63223	-2.41815	0.000173262	0.00295154	yes	down	Glycosyl transferase family 64 domain
SindChr7T01032.1	10.1693	14.8352	7.68605	25.7832	41.2895	29.5459	-1.5001	3.65e-05	0.000830803	yes	down	SANT SWI3, ADA2, N-CoR and TFIIIB'' DNA-binding domains
SindChr7T01080.1	0.145052	0.135161	0.138635	6.13811	2.96506	6.86171	-4.80527	4.78e-11	6.83e-09	yes	down	DVL family
SindChr7T01148.1	0.178986	0.133592	0	1.06231	0.531885	1.77306	-3.29979	0.00434637	0.0364283	yes	down	LOB domain-containing protein
SindChr7T01215.1	12.0159	28.2296	16.8521	68.7102	116.512	32.2914	-1.86008	0.00389599	0.0333452	yes	down	LURP-one-related
SindChr7T01229.1	0.490602	0.435397	0.08175	3.57716	2.72647	4.04211	-3.29652	5.02e-06	0.000155358	yes	down	Pathogenesis-related protein Bet v I family
SindChr7T01318.1	0.717279	0.890808	0.885821	2.40778	4.44101	1.37598	-1.64116	0.00199357	0.0199566	yes	down	receptor-like protein kinase
SindChr7T01320.1	0.03746	0.079899	0.038436	0.338835	1.22437	0.074551	-3.18637	0.0033417	0.0297903	yes	down	receptor-like protein kinase
SindChr7T01422.2	0	0	0	0	1.40566	0	-21.9101	2.08e-08	1.25e-06	yes	down	DNA-directed RNA polymerases I, II, and III subunit
SindChr7T01447.1	0	0.002038	0	0.004281	0.025168	0.05484	-4.9059	0.00349627	0.0308024	yes	down	Cleavage and polyadenylation specificity factor
SindChr7T01379.1	0	0	0	0	0	2.0671	-22.445	9.29e-09	6.36e-07	yes	down	Belongs to the eukaryotic ribosomal protein eL36 family
SindChr7T01339.1	26.1812	125.315	23.8544	689.149	370.178	434.675	-3.05043	0.000237204	0.00378159	yes	down	Belongs to the glycosyl hydrolase 18 family
SindChr7T01340.1	146.242	84.7577	158.922	787.389	1202.26	515.328	-2.59986	1.49e-07	6.99e-06	yes	down	Belongs to the glycosyl hydrolase 18 family
SindChr7T01346.1	0.0829	0.073993	0.056291	1.29013	0.512007	0.102335	-3.07332	0.00200881	0.0200519	yes	down	Reticulon-like protein
SindChr7T01371.1	1.83438	1.88415	2.02321	5.577	5.96056	3.54669	-1.31997	2.89e-06	9.48e-05	yes	down	Mitogen-activated protein kinase kinase kinase YODA-like
SindChr7T01484.1	1.61248	1.64767	1.30192	4.82786	11.3052	4.40304	-2.09593	1.94e-05	0.000489101	yes	down	PAN-like domain
SindChr7T01508.1	0	0.221703	0.300952	1.27646	1.63616	1.3314	-2.82074	0.00529248	0.0420437	yes	down	Prolamin-like
SindChr7T01534.1	0.75202	0.706355	0.630903	1.74937	3.21097	1.28285	-1.47926	0.00303175	0.027601	yes	down	.
SindChr7T01535.1	0.715277	0.623276	0.698686	1.46532	3.44944	1.39892	-1.54036	0.0018111	0.0186237	yes	down	.
SindChr7T01567.1	1.11479	1.88247	1.18616	4.58968	4.51142	4.99328	-1.68602	9.69e-10	9.81e-08	yes	down	.
SindChr7T01601.1	15.2831	25.9349	27.1078	53.0725	55.748	36.4431	-1.01442	0.00607883	0.0466799	yes	down	zinc finger CCCH domain-containing protein
SindChr7T01631.1	8.48026	7.7662	4.23484	22.8588	15.1763	31.5832	-1.70888	0.000247473	0.00391559	yes	down	acetyltransferase At3g50280-like
SindChr7T01668.1	2.19347	1.81949	1.86735	4.64597	4.76417	3.84546	-1.10254	2.08e-10	2.51e-08	yes	down	Cell division cycle protein
SindChr7T01667.1	0.086416	0.36854	0.07831	3.78655	5.12562	3.79467	-4.46979	9.81e-11	1.29e-08	yes	down	expressed protein
SindChr7T01691.1	0.928718	0.628712	0.818105	2.28296	1.52638	3.71951	-1.59318	0.000738079	0.00923126	yes	down	E3 ubiquitin-protein ligase RING1-like
SindChr7T01698.1	0	0	0	0	0.341712	0	-21.9742	1.89e-08	1.16e-06	yes	down	phosphoribosylformylglycinamidine synthase
SindChr6T00045.1	5.98336	6.3494	4.02078	19.5024	17.4631	7.26187	-1.3702	0.00618442	0.0472707	yes	down	Belongs to the AAA ATPase family
SindChr6T00059.1	4.80349	6.65003	5.26907	11.4193	14.5356	17.5467	-1.3081	1.69e-06	6.01e-05	yes	down	Encoded by
SindChr6T00083.1	12.3419	13.6508	14.8272	34.8339	31.278	25.6697	-1.09751	6.49e-08	3.3e-06	yes	down	Belongs to the AAA ATPase family
SindChr6T00117.1	0.616023	0.30156	0.301479	0.813931	1.0536	1.34309	-1.32811	0.00350039	0.0308258	yes	down	Callose synthase 3-like
SindChr6T00168.1	0	0	0	0	0.503002	0	-23.1289	3.24e-09	2.7e-07	yes	down	ABC transporter transmembrane region
SindChr6T00219.1	0	0	0	2.07534	0.943777	0.32241	-7.41099	7.81e-06	0.000229403	yes	down	.
SindChr6T00220.1	8.35712	9.087	7.19912	17.5125	26.2243	15.5389	-1.19638	1.86e-05	0.000472571	yes	down	bHLH-MYC and R2R3-MYB transcription factors N-terminal
SindChr6T00279.1	0	0.014534	0.027455	0.376814	0.117586	0.156383	-3.74648	0.000628757	0.00816025	yes	down	Belongs to the terpene synthase family
SindChr6T00317.1	0	0	0.005905	0	4.09691	1.66617	-9.58829	0.00188053	0.0191164	yes	down	Sodium/hydrogen exchanger family
SindChr6T00323.1	11.1093	19.1012	5.86411	47.0682	48.7462	44.634	-1.90786	0.000136073	0.00242508	yes	down	Carboxylesterase family
SindChr6T00324.1	0.096333	0.481938	0.181178	0.496428	2.99717	1.30319	-2.56623	0.0061231	0.0468873	yes	down	.
SindChr6T00351.1	0.463445	0.576425	0.494084	1.10547	1.66231	1.02715	-1.23499	1.63e-05	0.000422826	yes	down	Potassium transporter
SindChr6T00369.1	2.38234	2.02429	1.83514	3.38011	6.08108	4.40496	-1.07983	0.000406429	0.00584523	yes	down	Small nuclear ribonucleoprotein
SindChr6T00456.1	15.0552	16.844	16.4196	38.6899	47.6436	38.7198	-1.30061	2.45e-20	1.25e-17	yes	down	Transcription factor
SindChr6T00463.3	40.6989	49.6911	45.8952	87.286	125.726	91.9556	-1.09038	5.57e-07	2.28e-05	yes	down	PLATZ transcription factor family protein
SindChr6T00531.1	0.060504	0.125	0.058079	1.10109	4.07123	0.442583	-4.34249	1.06e-05	0.000298	yes	down	WRKY transcription
SindChr6T00560.1	0	0	0	0	0.127853	0	-21.482	3.91e-08	2.14e-06	yes	down	isoform X1
SindChr6T00604.1	0.495457	0.771307	0.195181	3.4805	1.26796	2.64142	-2.27581	0.00100395	0.0117915	yes	down	reductase
SindChr6T00646.1	0.128118	0.056555	0.108977	0.379372	1.15088	0.160397	-2.38563	0.00638062	0.0484181	yes	down	Belongs to the cytochrome P450 family
SindChr6T00695.1	2.45648	0.956431	0.76952	6.42083	4.81664	3.52516	-1.75498	0.00416184	0.0351623	yes	down	Beta-lactamase
SindChr6T00763.1	0.371788	0.382322	0.173988	3.75096	1.50872	0.692932	-2.61648	0.000912808	0.0109287	yes	down	cytochrome P450
SindChr6T00766.1	0.388763	0.333558	0.167556	4.92668	1.67999	0.734671	-2.97842	0.000513459	0.00697853	yes	down	cytochrome P450
SindChr6T00794.1	0.724559	2.61281	0.419367	25.9551	7.7851	11.3676	-3.54761	0.000100108	0.00189502	yes	down	Belongs to the ABC transporter superfamily. ABCG family. PDR (TC 3.A.1.205) subfamily
SindChr6T00798.1	0.479523	1.01501	0.584637	2.63065	3.92792	1.64462	-1.90796	0.00021608	0.00351733	yes	down	WRKY transcription factor
SindChr6T00814.1	0.186634	0.182503	0.022118	2.78086	1.30777	1.00158	-3.61864	4.07e-05	0.000908603	yes	down	Belongs to the cytochrome P450 family
SindChr6T00816.1	0.70533	0.814629	0.27714	8.6745	6.61754	2.68839	-3.26249	1.29e-06	4.75e-05	yes	down	Belongs to the cytochrome P450 family
SindChr6T00819.1	1.72455	2.29951	0.372748	18.3157	13.1324	4.20987	-2.96919	0.000962184	0.0114078	yes	down	Belongs to the cytochrome P450 family
SindChr6T00838.1	0	0.102527	0	5.30749	1.78768	1.83916	-6.39702	0.00468106	0.0384257	yes	down	Belongs to the ABC transporter superfamily. ABCG family. PDR (TC 3.A.1.205) subfamily
SindChr6T00832.1	0	0	0	0.180543	0.126958	0.324017	-6.71794	7.28e-07	2.89e-05	yes	down	.
SindChr6T00847.1	0	0	0	0.143539	0.27709	0.070826	-7.4319	8.14e-07	3.2e-05	yes	down	TIFY
SindChr6T00882.1	0.287074	0.332577	0.319805	1.59966	1.64891	1.1514	-2.12744	3.03e-07	1.33e-05	yes	down	.
SindChr6T00893.4	0	0	0	0.13891	0.04608	0.036846	-6.7004	1.65e-05	0.000428732	yes	down	La protein
SindChr6T00899.1	0.425738	0.679494	0.415067	1.41043	0.94659	0.953561	-1.06002	0.00239798	0.0231661	yes	down	TOM1-like protein
SindChr6T00914.2	0.12919	0.375606	0.047497	5.79017	6.10344	9.65573	-5.23543	2.39e-10	2.8e-08	yes	down	Carotenoid 9,10(9',10')-cleavage dioxygenase 1-like
SindChr6T00961.1	16.9351	20.9815	24.4118	45.0505	191.223	50.5741	-2.1161	0.00333089	0.0297318	yes	down	Zinc finger C-x8-C-x5-C-x3-H type (and similar)
SindChr6T00970.1	10.3139	10.247	13.5525	25.6071	28.0453	23.0095	-1.0923	8.52e-07	3.33e-05	yes	down	Protein of unknown function (DUF1639)
SindChr6T00983.1	0.483161	0.606499	0.446076	1.42092	0.835394	1.37311	-1.1583	0.00202407	0.0201182	yes	down	Polyketide cyclase / dehydrase and lipid transport
SindChr6T00990.1	0.270696	0.263162	0.650231	2.53701	1.44368	1.71824	-2.17944	0.000136012	0.00242508	yes	down	Protein REVERSION-TO-ETHYLENE SENSITIVITY1-like
SindChr6T01022.1	4.65507	6.01352	4.93724	45.032	30.6668	16.6021	-2.49585	9.62e-08	4.73e-06	yes	down	WRKY transcription factor
SindChr6T01028.2	2.80622	2.73984	3.28078	6.9287	8.40301	5.51718	-1.16435	1.86e-06	6.44e-05	yes	down	ankyrin repeat-containing protein
SindChr6T01065.1	8.32352	7.5938	7.16807	14.3414	27.112	13.1908	-1.16824	0.0020279	0.0201277	yes	down	RNA binding
SindChr6T01068.1	0.05664	0.171997	0.065987	0.311482	0.312893	0.637156	-2.03061	0.00180301	0.0185619	yes	down	Chalcone isomerase like
SindChr6T01069.1	0.165194	0.72608	0.421912	1.97985	1.17784	1.74971	-1.83982	0.0045049	0.037399	yes	down	Guanine nucleotide-binding protein alpha-1 subunit
SindChr6T01077.1	2.5565	2.30759	3.96401	7.15997	6.15542	6.23953	-1.06533	0.00132203	0.0145134	yes	down	Transcription factor HY5
SindChr6T01091.1	0.502983	1.3043	0.608409	4.52803	3.92999	4.09979	-2.31965	5.06e-07	2.11e-05	yes	down	EIN3-binding F-box protein
SindChr6T01131.2	0.088385	0.069858	0.181481	0.489479	0.62175	0.589144	-2.20635	3.91e-06	0.000124796	yes	down	hydroxyproline O-arabinosyltransferase activity
SindChr6T01523.1	0	0	0	0.095379	0.132803	0.074811	-5.61979	1.72e-05	0.000443052	yes	down	Autophagy-related protein 18a-like
SindChr6T01560.1	1.05699	2.44693	2.01567	9.64871	5.43204	9.85009	-2.11057	1.83e-05	0.000467252	yes	down	Belongs to the glycosyltransferase 2 family
SindChr6T01682.1	0.243054	0.580672	0.54381	4.20788	2.59151	2.54237	-2.65259	4.24e-07	1.8e-05	yes	down	.
SindChr6T01667.1	16.856	14.411	13.0091	104.1	83.8764	67.6149	-2.46195	2.33e-22	1.96e-19	yes	down	transcription factor
SindChr6T01731.1	0.254362	0.141671	0.266494	2.7334	1.21642	1.36664	-2.88828	4.77e-07	2e-05	yes	down	ethylene-responsive transcription factor
SindChr6T01837.1	20.993	21.4581	13.9678	47.1247	48.601	44.8537	-1.25407	7.68e-09	5.43e-07	yes	down	POT family
SindChr6T01871.1	0.132892	0.290587	0.222128	1.97341	1.10606	0.836783	-2.51204	2.72e-06	9.04e-05	yes	down	Belongs to the cytochrome P450 family
SindChr6T01918.1	0.014096	0.081711	0.023412	0.187556	0.253046	0.184154	-2.28364	0.000443809	0.0062335	yes	down	Ankyrin repeat-containing protein
SindChr6T01922.1	0.307877	0.603016	0.052995	6.76543	3.97592	2.45722	-3.66931	3.72e-05	0.000843065	yes	down	Belongs to the Casparian strip membrane proteins (CASP) family
SindChr6T01924.1	0.285965	0.393493	0.007103	8.91243	3.90924	5.92883	-4.7186	5.87e-05	0.00121919	yes	down	Subtilisin-like protease
SindChr6T01940.1	0	0	0	0.082734	0.062539	0.185694	-6.00566	3.75e-05	0.000847139	yes	down	K-box region
SindChr6T01960.1	0	0.018445	0	0.795092	0.097854	0.273126	-5.63628	0.000377144	0.00551464	yes	down	Belongs to the multi antimicrobial extrusion (MATE) (TC 2.A.66.1) family
SindChr6T01965.1	10.4599	11.3668	9.82142	28.0028	20.6043	30.7953	-1.26226	7.36e-08	3.73e-06	yes	down	F-box protein PP2-A12-like
SindChr6T01966.1	18.7858	19.3408	22.1813	38.7736	41.5186	53.8223	-1.08178	1.71e-06	6.05e-05	yes	down	Belongs to the cytochrome P450 family
SindChr6T01985.1	114.319	153.098	234.589	519.787	467.354	425.457	-1.41414	0.000236648	0.00377559	yes	down	thaumatin-like protein
SindChr6T02066.1	0.419997	0.609177	0.132586	14.6486	3.59515	4.74005	-4.25127	8.31e-07	3.26e-05	yes	down	Aminotransferase class I and II
SindChr6T02070.1	0.12561	0.411895	0.143664	0.903025	1.11285	0.684679	-1.90752	0.00118734	0.0134421	yes	down	WRKY transcription factor
SindChr6T02076.1	0.269057	0.364972	0.10902	7.84919	6.13215	4.68724	-4.55535	2.37e-19	1.06e-16	yes	down	GTP binding protein
SindChr6T02080.1	0	0	0	0	4.75794	0	-23.7295	1.25e-09	1.24e-07	yes	down	Membrane-associated kinase regulator
SindChr6T02089.1	0.006069	0	0	0.180261	0.041315	0.79244	-7.06828	0.000141039	0.00250508	yes	down	Belongs to the glutathione peroxidase family
SindChr6T02154.1	0	0	0	2.53775	2.74602	0	-11.2736	0.00385003	0.0331137	yes	down	Transcription initiation factor TFIID subunit
SindChr6T02173.1	5.22441	11.228	5.96003	17.5476	28.7858	14.3898	-1.37277	0.00453564	0.0375045	yes	down	WRKY transcription factor
SindChr6T02202.1	0.100907	0.192567	0.135616	1.62874	4.85211	0.189985	-3.83678	0.000646609	0.00834739	yes	down	Protein kinase domain
SindChr6T02251.1	0	0.027894	0	0.428237	0.516949	0.797694	-5.64509	9.98e-07	3.75e-05	yes	down	LOB domain-containing protein
SindChr6T02263.2	0.640144	0.643296	0.483819	2.3697	1.36177	1.75715	-1.5699	1.11e-06	4.13e-05	yes	down	isoform X1
SindChr6T02262.1	1.1461	1.43991	1.15132	6.35314	5.39349	1.52319	-1.75929	0.00533995	0.0423567	yes	down	Belongs to the eukaryotic ribosomal protein eS26 family
SindChr6T02274.1	8.72794	10.9181	8.51885	38.0599	46.7612	30.1954	-1.96101	4.21e-16	1.43e-13	yes	down	Pathogenesis-related genes transcriptional activator PTI6-like
SindChr6T02304.1	2.99364	5.44596	1.3758	25.6074	20.6234	13.166	-2.54499	5.08e-05	0.00108487	yes	down	cytochrome P450
SindChr6T02345.1	1.57065	2.21544	2.11879	5.74282	4.45841	3.38207	-1.13226	0.000440402	0.00619393	yes	down	Protein of unknown function (DUF707)
SindChr6T02443.1	0.429434	0.875531	0.431737	3.49124	1.77945	1.07046	-1.79521	0.00455867	0.0376077	yes	down	Domain of unknown function (DUF4228)
SindChr6T02466.1	2.17818	2.51946	2.24498	6.1183	5.07114	5.49886	-1.19787	1.17e-15	3.74e-13	yes	down	Belongs to the hexokinase family
SindChr6T02475.1	0.118078	0.012562	0.069449	0.435914	0.680912	0.20618	-2.52393	0.00325946	0.0292683	yes	down	Protein RETICULATA-related
SindChr6T02480.1	0.109681	0.06975	0.058478	0.172158	0.191432	0.186251	-1.13861	0.00186672	0.0190498	yes	down	dihydrokaempferol 4-reductase activity
SindChr6T02489.4	0.758782	0.889606	1.04204	2.94583	2.47339	3.86941	-1.71281	3.71e-08	2.05e-06	yes	down	RbcX protein
SindChr6T02497.1	0	0	0.009692	0.055599	0.078821	0.058957	-3.81782	0.000893379	0.0107759	yes	down	synthase
SindChr6T02491.1	6.65717	8.3599	9.98421	26.6945	25.0748	12.4756	-1.28579	0.00265666	0.0249986	yes	down	Belongs to the multi antimicrobial extrusion (MATE) (TC 2.A.66.1) family
SindChr6T02504.1	0.179826	0.103005	0.08965	0.242587	0.628546	0.412571	-1.68541	0.00187412	0.0190975	yes	down	Plant lipoxygenase may be involved in a number of diverse aspects of plant physiology including growth and development, pest resistance, and senescence or responses to wounding
SindChr6T02535.1	0.66246	1.42684	0.293478	5.45042	5.07775	3.46683	-2.49918	0.000167535	0.00288308	yes	down	.
SindChr6T02540.1	4.71903	7.39888	4.10241	12.9712	8.6539	15.9155	-1.15414	0.00425002	0.0357349	yes	down	UDP-glucoronosyl and UDP-glucosyl transferase
SindChr6T02616.1	4.73022	6.53073	5.30324	10.2667	14.0186	10.7145	-1.00909	9.44e-06	0.000268529	yes	down	Protein of unknown function (DUF861)
SindChr6T02644.1	0.03853	0.044007	0.01771	0.123925	0.140023	0.084387	-1.73786	0.000310025	0.00467306	yes	down	Lecithin:cholesterol acyltransferase
SindChr6T02664.1	1.71067	5.87312	3.8337	17.6265	7.46123	16.8844	-1.82079	0.00555128	0.0435314	yes	down	No apical meristem (NAM) protein
SindChr6T02680.1	0.702792	2.09704	0.372253	21.3374	6.02801	12.1477	-3.59238	3.29e-05	0.000762532	yes	down	ethylene-responsive transcription factor
SindChr6T02690.1	0.450223	1.44112	0.269455	4.42176	6.51862	1.61141	-2.48244	0.00475189	0.0388811	yes	down	Belongs to the iron ascorbate-dependent oxidoreductase family
SindChr6T02748.1	0.0482	0.206523	0.115979	1.06306	0.59464	1.18354	-2.86698	1.71e-05	0.000442865	yes	down	This magnesium-dependent enzyme catalyzes the hydrolysis of ATP coupled with the transport of calcium
SindChr6T02763.1	0.172717	0.296512	0.187842	0.566924	0.535975	0.485788	-1.19736	0.00134876	0.0147528	yes	down	.
SindChr6T02854.4	13.1556	14.4747	15.577	42.6793	33.5375	41.4679	-1.37632	1.2e-12	2.3e-10	yes	down	WD domain, G-beta repeat
SindChr6T02857.1	0.019598	0.095634	0.078645	0.556239	0.237884	0.330423	-2.34755	0.000482321	0.00668505	yes	down	ankyrin repeat-containing protein
SindChr6T02855.1	18.13	32.0433	15.9667	136.796	116.167	125.668	-2.45961	2.45e-12	4.43e-10	yes	down	Carboxylesterase family
SindChr6T02866.1	0.334377	0.633596	0.430853	1.45955	1.65735	0.906628	-1.44037	0.000627597	0.00815527	yes	down	.
SindChr6T02871.1	3.14799	2.86913	2.52828	6.68618	7.4022	4.98286	-1.08819	1.51e-06	5.41e-05	yes	down	KR domain
SindChr6T02880.1	0.076787	0.085113	0.060913	0.502701	0.234043	0.50604	-2.38864	1.35e-06	4.95e-05	yes	down	Belongs to the peptidase A1 family
SindChr6T02897.1	0	0	0	1.19661	1.57007	3.96448	-10.8836	4.03e-13	8.64e-11	yes	down	zinc finger protein
SindChr6T03039.1	11.8474	13.4263	12.5644	42.293	56.5481	50.7451	-1.91222	4.9e-32	8.59e-29	yes	down	GDSL-like Lipase/Acylhydrolase
SindChr6T02996.1	3.47333	4.23465	3.15638	15.4419	22.0233	6.10539	-1.93181	0.0005908	0.00781238	yes	down	Universal stress protein A-like protein
SindChr6T03009.1	4.01257	4.99012	3.12685	8.31184	14.0464	9.61878	-1.33208	3.82e-05	0.000861575	yes	down	WRKY Transcription Factor
SindChr5T00058.1	1.78507	0.821221	0.4139	8.32282	2.54989	8.26712	-2.59053	0.00105599	0.0122724	yes	down	Family of unknown function (DUF572)
SindChr5T00063.1	0	0.027875	0	0.182915	0.483765	0.145937	-4.46283	0.00122756	0.0137591	yes	down	Belongs to the iron ascorbate-dependent oxidoreductase family
SindChr5T00065.1	0	0.047073	0	3.52667	3.36365	1.52847	-7.25736	4.47e-08	2.41e-06	yes	down	Belongs to the iron ascorbate-dependent oxidoreductase family
SindChr5T00066.1	0	0	0	0.817208	0.363517	0.620027	-6.25153	3.21e-06	0.000104543	yes	down	Coiled-coil domain-containing protein 94 homolog
SindChr5T00069.1	0	0.117307	0	6.55483	6.37371	2.68536	-6.99591	0.000241438	0.00384325	yes	down	Belongs to the iron ascorbate-dependent oxidoreductase family
SindChr5T00054.1	0.538969	0.250485	0.356059	1.34197	0.958804	1.10374	-1.50127	0.000229251	0.00367151	yes	down	Belongs to the iron ascorbate-dependent oxidoreductase family
SindChr5T00056.1	0.903137	0.369321	0.18279	4.05459	1.24053	4.0189	-2.60427	0.00154812	0.0164454	yes	down	Family of unknown function (DUF572)
SindChr5T00057.2	0	0	0.004593	5.94824	2.94905	2.63775	-10.385	9.94e-15	2.64e-12	yes	down	Belongs to the iron ascorbate-dependent oxidoreductase family
SindChr5T00161.1	1.77451	2.90667	3.98719	21.6743	22.9845	17.5439	-2.75864	1.31e-11	2.08e-09	yes	down	ZINC FINGER protein
SindChr5T00168.1	76.6017	69.3078	65.1663	140.3	134.365	233.311	-1.20157	0.000212517	0.00347232	yes	down	Domain associated at C-terminal with AAA
SindChr5T00169.1	8.80945	8.46613	6.31783	17.5755	11.7375	27.0683	-1.19647	0.00516428	0.0413064	yes	down	.
SindChr5T00181.1	0.413557	0.504615	0.220255	3.17421	0.984549	1.1687	-2.17169	0.00119217	0.0134749	yes	down	plasma membrane ATPase
SindChr5T00201.1	1.67298	2.74443	1.14037	6.39166	5.45584	3.54241	-1.40554	0.00260777	0.0246046	yes	down	VQ motif
SindChr5T00294.1	0.05222	0.203103	0.088223	0.192709	1.22903	3.66696	-3.7806	0.00137039	0.0149282	yes	down	RING-type zinc-finger
SindChr5T00388.1	0.11622	0.12537	0.044039	0.313936	1.05299	0.21398	-2.38852	0.00408626	0.0346771	yes	down	N-acetylglucosaminyl transferase component (Gpi1)
SindChr5T00462.1	0.06364	0.224518	0.128027	2.85517	0.809388	1.94813	-3.6135	9.29e-07	3.56e-05	yes	down	MYB-CC type transfactor, LHEQLE motif
SindChr5T00482.1	0.442421	0.404469	0.405606	1.29949	1.20392	0.849583	-1.28685	0.00272429	0.0254377	yes	down	S locus-related glycoprotein 1 binding pollen coat protein (SLR1-BP)
SindChr5T00486.1	12.7733	15.5672	3.06985	55.3359	107.34	48.7717	-2.69368	0.000286494	0.00437805	yes	down	60S ribosomal protein
SindChr5T00614.1	0.123253	0.141999	0.171772	0.622559	0.424557	0.381048	-1.51016	0.00498815	0.0402191	yes	down	Plant self-incompatibility protein S1
SindChr5T00516.1	0.010608	0.077778	0.021637	1.38867	1.6456	1.60359	-5.27123	1.92e-13	4.28e-11	yes	down	Not1 N-terminal domain, CCR4-Not complex component
SindChr5T00966.1	1.60832	2.72549	1.69819	6.80235	11.79	9.3869	-2.1463	3.42e-09	2.82e-07	yes	down	Homeobox protein knotted-1-like LET12
SindChr5T01006.1	17.5689	39.8913	19.3621	116.033	79.9643	84.0152	-1.80949	6.2e-05	0.00127511	yes	down	.
SindChr5T01023.1	0.296602	0.420374	0.229474	1.55475	0.694871	1.1906	-1.79677	0.000176989	0.00299186	yes	down	Belongs to the iron ascorbate-dependent oxidoreductase family
SindChr5T01104.1	18.6278	20.8259	16.9642	79.2502	34.0694	62.6463	-1.58041	0.000136811	0.0024341	yes	down	EIN3-binding F-box protein
SindChr5T01113.1	0.64228	1.47599	0.498863	12.4302	17.7618	4.80925	-3.65825	3.98e-07	1.7e-05	yes	down	Arabinogalactan peptide
SindChr5T01119.1	0	0	0	0.868714	0	0	-23.3375	2.34e-09	2.07e-07	yes	down	Sulfate transporter
SindChr5T01199.1	0.368017	0.760553	0.185086	4.0049	3.70327	1.72029	-2.78671	4.49e-05	0.000981819	yes	down	receptor-like protein kinase
SindChr5T01203.1	0.284732	0.212037	0.104549	0.744618	1.98534	0.682586	-2.37938	0.000438888	0.00618424	yes	down	RNA binding
SindChr5T01209.1	2.25996	5.20431	1.70786	12.3922	14.3606	7.77268	-1.85221	0.00111718	0.0128275	yes	down	.
SindChr5T01239.1	0	0.138094	0.100641	0.528038	0.663657	0.346743	-2.55461	0.0048097	0.039238	yes	down	.
SindChr5T01258.1	0.08648	0.093637	0.06825	0.204601	0.21911	0.12047	-1.05531	0.00421644	0.0355236	yes	down	Fanconi Anaemia group E protein FANCE
SindChr5T01259.1	0	0.005459	0	4.86003	0.970305	0.154747	-9.16209	2.87e-06	9.43e-05	yes	down	Belongs to the iron ascorbate-dependent oxidoreductase family
SindChr5T01260.1	2.39579	3.36357	2.73451	5.79191	5.56738	6.59799	-1.01398	3.54e-07	1.54e-05	yes	down	.
SindChr5T01323.1	0.739833	0.61149	0.936816	1.62702	1.66461	1.69358	-1.04099	9.9e-05	0.00188125	yes	down	SOUL heme-binding protein
SindChr5T01338.1	0	0	0	0.103574	0.03096	0.41352	-6.93383	0.000332149	0.00495675	yes	down	Serine threonine-protein kinase
SindChr5T01370.1	0	0	0	0.247973	0.169633	0.234775	-5.91061	4.29e-06	0.000136067	yes	down	UDP-N-acetylglucosamine transferase subunit
SindChr5T01399.1	3.06346	4.34392	1.91816	11.7196	10.3221	4.78124	-1.46517	0.00589133	0.0455106	yes	down	Belongs to the cytochrome P450 family
SindChr5T01407.1	0.526072	0.68642	0.542376	1.8732	0.92116	1.09586	-1.08439	0.00591067	0.0456432	yes	down	Superkiller viralicidic activity 2-like 2
SindChr5T01572.1	0.478257	0.519631	0.979288	1.4456	2.04825	2.46155	-1.49313	0.00134645	0.0147414	yes	down	auxin-induced protein
SindChr5T01580.1	4.06225	9.25781	2.70757	26.0782	22.7017	20.5976	-2.06297	0.000190515	0.00318464	yes	down	.
SindChr5T01637.1	1.36588	1.40142	1.79184	5.95162	8.6416	2.81439	-1.85089	0.000345115	0.00511754	yes	down	.
SindChr5T01665.1	1.29483	1.68473	0.571911	6.2705	4.38414	29.3069	-3.44357	0.000261026	0.00408086	yes	down	Belongs to the MIP aquaporin (TC 1.A.8) family
SindChr5T01678.1	0.02836	0.027814	0	0.144455	0.144616	0.237261	-2.94955	0.000242835	0.00385381	yes	down	SANT SWI3, ADA2, N-CoR and TFIIIB'' DNA-binding domains
SindChr5T01718.1	0	0	0.00278	0.014186	0.031645	0.09619	-4.47494	0.00429867	0.0361271	yes	down	Belongs to the importin alpha family
SindChr5T01737.3	0	0	0	0.281246	0.279567	0.01431	-8.41598	3.73e-05	0.000843111	yes	down	RING-like zinc finger
SindChr5T01752.1	1.14411	1.16042	1.44847	2.6976	3.19251	2.71614	-1.11796	2.86e-07	1.27e-05	yes	down	.
SindChr5T01816.1	0.68735	0.705543	0.636811	3.254	3.8427	2.2621	-2.13318	1.66e-14	4.26e-12	yes	down	POT family
SindChr5T01823.1	0.086077	0.196679	0.077834	0.337045	0.976016	0.406186	-2.17542	0.0012423	0.0138699	yes	down	expressed protein
SindChr5T01847.1	0	0.009278	0.007143	0.056991	0.180544	0.051053	-3.72161	0.000590398	0.00781199	yes	down	ELM2
SindChr5T01888.1	1.44457	1.8558	1.82661	3.62718	9.1403	3.28968	-1.56777	0.00315098	0.028489	yes	down	disease resistance protein
SindChr5T01915.1	0	0	0.057447	0.596512	0.324017	0.23678	-4.20976	0.000412561	0.00590111	yes	down	.
SindChr5T01916.1	0.385237	1.1593	0.359161	4.41895	1.04897	11.5341	-3.07696	0.00289743	0.0266792	yes	down	Wound-induced protein WI12
SindChr4T00016.1	1.44098	3.49098	1.45497	9.38325	13.1664	5.30365	-2.06101	0.000476097	0.00661186	yes	down	.
SindChr4T00032.1	5.24824	8.9403	1.52343	9.99623	49.1512	29.5499	-2.44124	0.00656072	0.0493435	yes	down	Kelch motif
SindChr4T00101.1	2.65784	3.55865	0.489917	53.9466	35.8585	19.9454	-3.98525	2.93e-06	9.59e-05	yes	down	Belongs to the cytochrome P450 family
SindChr4T00171.1	0	0.01035	0	0.719107	0.062951	0.035856	-5.64816	0.000833586	0.0101715	yes	down	Belongs to the TRAFAC class myosin-kinesin ATPase superfamily. Kinesin family
SindChr4T00176.1	0.052029	0.040875	0.037968	0.401235	0.09468	0.40988	-2.64816	0.00069554	0.00883596	yes	down	Belongs to the UDP-glycosyltransferase family
SindChr4T00134.1	0.45266	0.593471	0.427709	1.52875	0.983716	1.91581	-1.52201	4.5e-05	0.000981819	yes	down	Nuclear transcription factor Y subunit
SindChr4T00216.1	0.331284	0.288599	0.150982	4.8555	0.488005	1.04291	-2.99583	0.00287391	0.0265319	yes	down	.
SindChr4T00232.1	0.130453	0.294864	0.231865	0.589094	0.884129	0.895448	-1.77183	3.15e-05	0.000735839	yes	down	Belongs to the glycosyltransferase 8 family
SindChr4T00321.1	0.958206	2.02986	0.791682	4.92291	6.67877	4.96488	-2.06857	9.2e-06	0.000262562	yes	down	Transcription factor
SindChr4T00341.2	0	0	0	0	0	3.10181	-24.1875	5.99e-10	6.3e-08	yes	down	mitochondrial Rho GTPase
SindChr4T00370.1	0.092761	0.164435	0.142266	0.350639	0.303516	0.416824	-1.29251	0.00039933	0.00576682	yes	down	Belongs to the expansin family
SindChr4T00419.1	0.029144	0.123025	0.0254	0.581845	0.250169	0.179819	-2.30765	0.00555227	0.0435314	yes	down	.
SindChr4T00429.4	0	0	0	0	2.0763	0	-23.5691	1.62e-09	1.54e-07	yes	down	RING-type zinc-finger
SindChr4T00640.1	0.428376	0.47662	0.209903	3.97706	1.77088	1.23472	-2.58276	6.7e-05	0.00135696	yes	down	methylesterase 11
SindChr4T00740.1	1.11557	1.54098	1.66296	4.12357	4.53855	2.23481	-1.25981	0.00184346	0.0188858	yes	down	Belongs to the peptidase S10 family
SindChr4T00909.1	0.497281	1.08006	0.393012	2.76477	2.42024	1.58622	-1.72365	0.00111809	0.0128309	yes	down	Epidermal growth factor-like domain.
SindChr4T00949.1	1.76382	1.29813	0.836452	8.48327	7.68805	4.3009	-2.32655	3.72e-07	1.61e-05	yes	down	Aldo/keto reductase family
SindChr4T00966.1	2.88491	3.82595	2.10087	15.2373	11.4167	7.31842	-1.88601	8.48e-06	0.000244757	yes	down	Aldo/keto reductase family
SindChr4T01016.2	0	0	0	0	0.772735	0	-22.0077	1.8e-08	1.11e-06	yes	down	Exostosin family
SindChr4T01087.1	20.9004	26.577	20.1727	56.0459	80.5743	56.8117	-1.44688	1.08e-09	1.08e-07	yes	down	Sigma 54 modulation/S30EA ribosomal protein C terminus
SindChr4T01193.1	0.126225	0.161061	0.133803	0.870761	2.86402	0.414413	-3.20505	0.000128544	0.00232418	yes	down	DNA binding domain
SindChr4T01207.1	0.123505	0.170049	0.099809	0.294342	0.337923	0.516508	-1.42195	0.00231127	0.0224731	yes	down	Fk506-binding protein
SindChr4T01215.1	0.839321	1.87281	1.50358	5.12434	2.602	4.48364	-1.4694	0.0027827	0.0258679	yes	down	Belongs to the glycosyl hydrolase 18 family
SindChr4T01229.1	0.121844	0.089243	0	3.28162	4.9127	1.9214	-5.47228	3.8e-07	1.64e-05	yes	down	Late embryogenesis abundant protein
SindChr4T01230.1	0.261148	3.10679	0.352646	12.3711	20.2128	4.6632	-3.27085	0.00483177	0.0393967	yes	down	Late embryogenesis abundant protein
SindChr4T01231.1	1.48472	6.96757	2.81199	35.5807	59.616	8.07817	-3.12836	0.00108221	0.0125022	yes	down	Late embryogenesis abundant protein
SindChr4T01233.1	1.9565	4.26329	1.80676	18.8349	53.4866	4.5611	-3.18761	0.00110101	0.0126764	yes	down	.
SindChr4T01250.1	6.86356	11.073	3.86281	32.0773	35.3247	13.2685	-1.82893	0.00289748	0.0266792	yes	down	Heavy-metal-associated domain
SindChr4T01252.1	0.031266	0.039524	0.019993	0.277065	0.247377	0.223612	-2.87385	1.17e-13	2.76e-11	yes	down	LRR receptor-like serine threonine-protein kinase
SindChr4T01267.1	1.10652	1.11754	0.471722	4.55598	4.88323	5.35759	-2.39829	9.97e-09	6.7e-07	yes	down	.
SindChr4T01312.1	0.497871	0.969665	0.716859	1.44355	1.85097	1.66755	-1.11267	0.000682646	0.00871047	yes	down	Component of the post-replicative DNA mismatch repair system (MMR)
SindChr4T01320.1	2.72238	3.08857	4.5879	12.4745	12.3221	8.13558	-1.57931	1.86e-05	0.000472844	yes	down	.
SindChr4T01343.1	0.006858	0	0.020679	0.227511	0.099975	0.044574	-3.54046	0.00327698	0.029377	yes	down	TraB family
SindChr4T01346.2	0	0	0	0.18553	0.564453	0.46712	-8.47105	2.67e-09	2.33e-07	yes	down	post-GPI attachment to proteins factor
SindChr4T01490.1	6.2431	8.39776	7.04077	28.9912	22.6815	12.033	-1.4873	0.000520313	0.00705344	yes	down	ethylene-responsive transcription factor
SindChr4T01491.1	13.7865	22.8337	15.5695	60.7878	57.9406	33.1189	-1.47458	0.000131721	0.00236154	yes	down	Transcription factor
SindChr4T01515.1	0.020896	0.510041	0.296069	2.64212	2.22816	1.08663	-2.77244	0.00649419	0.0489912	yes	down	Prolamin-like
SindChr4T01569.1	0.142093	0.086521	0.093865	0.736055	1.36948	0.297736	-2.75184	0.000264368	0.00412205	yes	down	.
SindChr4T01583.1	0.080128	0.119137	0.239434	0.775636	0.725608	0.659078	-2.02395	4.83e-05	0.00104235	yes	down	.
SindChr4T01584.1	0.665291	0.878422	1.0896	2.84344	3.1769	3.92978	-1.83946	5.43e-09	4.07e-07	yes	down	Belongs to the peroxidase family. Classical plant (class III) peroxidase subfamily
SindChr4T01592.1	0	0	0	0	0	1.719	-23.3543	2.27e-09	2.03e-07	yes	down	Transmembrane amino acid transporter protein
SindChr4T01599.1	8.68706	9.0558	5.38646	16.7636	64.0764	21.6097	-2.07369	0.00173776	0.0180137	yes	down	Protein EARLY RESPONSIVE TO DEHYDRATION 15-like
SindChr4T01603.1	0.088051	0.097762	0.088948	0.389185	0.202875	3.24898	-3.68425	0.00151791	0.0162292	yes	down	.
SindChr4T01621.1	121.08	120.388	200.118	536.72	564.877	457.953	-1.74045	2.38e-07	1.08e-05	yes	down	peptide-N4-(N-acetyl-beta- glucosaminyl)asparagine amidase A-like
SindChr4T01664.1	1.44732	2.90705	1.36669	3.20986	8.81655	6.69388	-1.64531	0.00375631	0.0324938	yes	down	.
SindChr4T01670.1	11.5416	39.9258	26.4825	140.086	151.56	91.5952	-2.23163	0.000104891	0.0019718	yes	down	Hs1pro-1 N-terminus
SindChr4T01682.1	0.285678	0.607191	0.164098	16.5028	6.76144	26.2177	-5.48425	1.02e-12	1.96e-10	yes	down	acetyltransferase At3g50280-like
SindChr4T01683.1	0.740779	2.29118	0.648421	20.6418	14.4407	55.7406	-4.5763	3.93e-08	2.14e-06	yes	down	acetyltransferase At3g50280-like
SindChr4T01703.1	9.23208	14.9843	3.01334	63.6025	32.5509	74.5114	-2.60351	0.000339732	0.00505556	yes	down	Belongs to the small heat shock protein (HSP20) family
SindChr4T01738.1	1.36467	1.98884	1.29681	4.44619	3.55606	2.85607	-1.15999	0.000141681	0.00251224	yes	down	GRAS domain family
SindChr4T01759.1	0.887126	1.43536	1.53381	2.29157	3.80719	4.20684	-1.34088	0.00108291	0.0125022	yes	down	Belongs to the protein kinase superfamily
SindChr4T01836.1	0.1923	1.30824	0.124648	15.3904	4.96465	6.31829	-3.99916	0.000219024	0.00355377	yes	down	Nodulin-like
SindChr4T01881.1	0.009742	0.063573	0.103043	0.618728	0.547798	0.374042	-2.80318	2.55e-05	0.000615078	yes	down	Plant self-incompatibility protein S1
SindChr4T01885.1	0	0.067542	0.079805	0.446191	0.412242	0.234702	-2.62705	0.00166431	0.0174243	yes	down	Plant self-incompatibility protein S1
SindChr4T01892.1	0	0.009764	0.001496	0.056529	0.068828	0.042351	-3.45913	0.000308094	0.00465397	yes	down	Rab9 effector protein with kelch motifs
SindChr4T01895.1	0.294752	0.815937	0.047212	8.95347	4.39055	7.03226	-4.09081	3.9e-05	0.000877077	yes	down	Serine/Threonine protein kinases, catalytic domain
SindChr4T01897.1	0	0	0	0.002565	1.42068	0	-23.276	2.57e-09	2.26e-07	yes	down	Proline-, glutamic acid- and leucine-rich protein 1 isoform X1
SindChr4T02052.1	0.595666	1.0025	0.331538	5.33056	8.43474	5.85257	-3.27989	6.71e-11	9.22e-09	yes	down	LOB domain-containing protein
SindChr4T02126.3	1.69985	4.92583	1.8067	19.3157	17.6736	4.72656	-2.24919	0.00386126	0.0331599	yes	down	Calreticulin family
SindChr3T00028.1	0.324828	0.902781	0.773085	20.0919	4.78815	28.3879	-4.66464	2.56e-08	1.5e-06	yes	down	Belongs to the glycosyltransferase 8 family
SindChr3T00104.1	0.32303	0.596813	0.228273	1.58399	2.36462	1.53889	-2.14814	8.09e-06	0.000235437	yes	down	.
SindChr3T00112.1	0.294434	0.530732	0.154609	2.54773	2.43467	0.619832	-2.41656	0.00201128	0.0200653	yes	down	Protein kinase C conserved region 2 (CalB)
SindChr3T00126.1	0.47833	0.951429	0.456008	4.09969	5.3046	4.18074	-2.75213	6.96e-13	1.41e-10	yes	down	Glutaredoxin
SindChr3T00127.1	3.80684	9.20862	5.88207	22.6409	20.8392	14.8635	-1.55836	0.000397622	0.00575005	yes	down	Glutaredoxin
SindChr3T00202.1	0.554798	0.296159	0.260715	0.882868	3.0504	0.912292	-2.02889	0.00498772	0.0402191	yes	down	.
SindChr3T00334.1	0	0	0	0.325088	0.198951	0.465653	-7.13556	1.33e-07	6.34e-06	yes	down	Zinc finger Ran-binding domain-containing protein 2-like
SindChr3T00344.1	0	0	0	0.096572	0.859499	0.085449	-7.27047	0.000243664	0.00386404	yes	down	Dehydrogenase
SindChr3T00345.1	0	0	0	0.118036	0.127849	0.117729	-5.62841	1.07e-05	0.000300381	yes	down	.
SindChr3T00333.1	1.6958	4.32337	0.544112	17.2053	12.0136	19.7135	-2.85718	0.000491491	0.00678083	yes	down	No apical meristem (NAM) protein
SindChr3T00346.1	7.2912	3.26695	0.041889	74.6379	72.0289	21.1272	-3.92839	0.00608848	0.0466902	yes	down	Dehydrogenase
SindChr3T00370.1	0.486232	0.81801	0.626901	2.09319	1.85751	1.86762	-1.51724	4.98e-09	3.81e-07	yes	down	HIPL1 protein-like
SindChr3T00391.1	2.70249	2.72602	2.44687	6.06542	8.45552	4.09976	-1.16856	0.000580548	0.00770442	yes	down	Lipase (class 3)
SindChr3T00403.1	41.1471	54.2954	44.5758	114.967	135.567	92.8572	-1.2252	5.29e-08	2.76e-06	yes	down	SANT SWI3, ADA2, N-CoR and TFIIIB'' DNA-binding domains
SindChr3T00438.1	0.06936	0.088885	0.110941	0.382906	0.378471	0.442962	-1.94274	6.41e-05	0.00130597	yes	down	.
SindChr3T00482.1	0.804289	1.43382	0.911708	4.23013	4.08822	1.6722	-1.59756	0.00226795	0.0221441	yes	down	Protein of unknown function (DUF1645)
SindChr3T00538.1	1.09951	1.07928	0.889616	3.16961	3.00892	2.95932	-1.50749	2.58e-32	5.43e-29	yes	down	Belongs to the disease resistance NB-LRR family
SindChr3T00555.2	13.991	10.9532	13.7394	31.7935	28.3805	23.6196	-1.04259	4.49e-06	0.000141086	yes	down	Anthranilate phosphoribosyltransferase
SindChr3T00563.1	1.23613	1.19316	1.48704	2.95183	5.99879	4.01183	-1.64748	5.82e-06	0.000176549	yes	down	LRR receptor-like serine threonine-protein kinase
SindChr3T00572.1	0.284507	0.465453	0.57869	1.28301	1.53147	1.3767	-1.56839	1.07e-05	0.000298851	yes	down	Protein LATERAL ORGAN
SindChr3T00590.1	0.306892	0.749403	0.278927	1.12933	2.22243	1.10252	-1.67175	0.00464316	0.0381848	yes	down	.
SindChr3T00665.1	19.0623	24.6747	18.9971	38.7602	47.2507	51.3584	-1.06454	1.21e-07	5.81e-06	yes	down	BTB POZ and TAZ domain-containing protein
SindChr3T01031.1	4.58458	6.8049	6.73543	14.4881	21.4622	17.9668	-1.49943	2.38e-07	1.08e-05	yes	down	Belongs to the iron ascorbate-dependent oxidoreductase family
SindChr3T01012.1	7.79519	9.85752	7.48941	13.5339	25.5071	13.9875	-1.005	0.00538026	0.04258	yes	down	.
SindChr3T01141.1	0.891862	2.00808	0.559968	5.08433	3.19559	3.50736	-1.71852	0.00387471	0.0332443	yes	down	PLAC8 family
SindChr3T01200.1	8.07386	6.18827	3.76486	36.3709	18.2702	16.6542	-1.92364	0.000216977	0.00352601	yes	down	.
SindChr3T01259.1	0	0.005751	0	0.008665	0.853597	0.012253	-6.84303	0.00430105	0.0361271	yes	down	Histone-binding protein RBBP4 or subunit C of CAF1 complex
SindChr3T01285.2	0	0	0.010425	0.053069	0.07218	0.054708	-3.57593	0.00034815	0.00515527	yes	down	The pyruvate dehydrogenase complex catalyzes the overall conversion of pyruvate to acetyl-CoA and CO(2)
SindChr3T01395.1	1.56064	1.58089	1.53695	2.84366	4.10439	2.9513	-1.00945	1.08e-06	4.05e-05	yes	down	Leucine rich repeat N-terminal domain
SindChr3T01431.1	0.042885	0.042953	0.057446	0.155716	0.093445	0.13299	-1.26829	0.00309643	0.0280562	yes	down	Pentatricopeptide repeat-containing protein
SindChr3T01439.1	0.011462	0.036773	0	0.194938	0.143743	0.104556	-2.93115	0.00122081	0.0137102	yes	down	Protein of unknown function (DUF1666)
SindChr3T01452.1	0	0	0	2.12696	0.004615	0.007411	-8.8358	0.00120279	0.0135439	yes	down	Two-component response regulator-like APRR1
SindChr3T01463.1	0.01004	0	0.003508	0.029762	0.049217	0.242319	-4.25558	0.00158299	0.0167338	yes	down	serine threonine-protein kinase At1g54610
SindChr3T01511.1	0.115585	0.089119	0.041632	0.273812	0.557321	0.328188	-2.13555	6.41e-05	0.00130597	yes	down	Belongs to the ClpA ClpB family
SindChr3T01561.1	0.025232	0.04379	0.056669	0.250344	0.222613	0.127667	-2.08117	0.000178955	0.00301781	yes	down	Calmodulin binding protein-like
SindChr3T01585.2	0	0	0	0	1.39709	0	-22.4849	8.75e-09	6.04e-07	yes	down	Agmatine deiminase
SindChr3T01590.1	0.077712	0.050418	0.07833	0.273841	0.295241	0.106729	-1.62176	0.00608783	0.0466902	yes	down	Belongs to the peptidase M10A family
SindChr3T01605.1	0.046687	0.119581	0.028276	0.307514	1.1273	1.11622	-3.55629	1.11e-05	0.000307603	yes	down	permease
SindChr3T01627.1	16.7664	15.4126	14.7597	73.7191	24.9845	39.1509	-1.48963	0.00367614	0.031945	yes	down	.
SindChr3T01738.1	0.42195	0.668791	0.26679	3.77214	1.85253	1.56289	-2.34249	4.85e-05	0.00104628	yes	down	SAM dependent carboxyl methyltransferase
SindChr3T01778.3	7.8363	16.843	8.33689	27.973	25.3856	32.7386	-1.32576	0.00124596	0.0139034	yes	down	.
SindChr3T01798.1	0.458736	0.737245	0.437046	0.745587	2.77217	4.32447	-2.18819	0.00418788	0.0352971	yes	down	.
SindChr3T01857.1	0.027219	0.064355	0.069317	0.209108	3.65552	0.064999	-4.46691	0.00244998	0.0235494	yes	down	Leucine Rich Repeat
SindChr3T01862.1	0	0.022822	0.075057	0.43255	0.259979	0.215915	-2.98392	0.00245797	0.0236046	yes	down	ZINC FINGER protein
SindChr3T01866.1	1.15763	1.05954	0.532607	4.29331	5.09384	3.17093	-2.12003	1.91e-07	8.81e-06	yes	down	ethylene-responsive
SindChr3T01880.1	0.583119	2.04784	2.01663	7.37702	7.09737	5.15119	-2.00032	0.000625445	0.00813781	yes	down	.
SindChr3T01891.1	0.328764	0.478677	0.394618	2.01724	0.942781	4.20672	-2.50729	0.00020728	0.00340262	yes	down	non-haem dioxygenase in morphine synthesis N-terminal
SindChr3T01978.1	0	0	0	2.25482	0	0	-22.8547	4.95e-09	3.81e-07	yes	down	Polyketide cyclase dehydrase and lipid transport superfamily protein
SindChr3T01984.1	1.06081	1.42607	0.878576	2.05022	2.76514	5.44891	-1.54093	0.00295421	0.0270637	yes	down	Potato inhibitor I family
SindChr3T01991.1	1.64166	0.842071	0.819738	6.02246	9.26915	4.39005	-2.50215	4.22e-07	1.79e-05	yes	down	May act early in the ethylene signal transduction pathway, possibly as an ethylene receptor, or as a regulator of the pathway
SindChr3T02002.1	0	0	0	0.071575	0.264149	0.204078	-6.85613	3.4e-06	0.00011017	yes	down	Belongs to the iron ascorbate-dependent oxidoreductase family
SindChr3T02062.1	19.2642	25.8116	1.88972	326.727	205.092	144.13	-3.80403	0.000115517	0.0021273	yes	down	Pathogenesis-related protein Bet v I family
SindChr3T02069.1	56.5984	158.921	100.743	1420.58	1089.99	780.938	-3.31712	2.21e-10	2.65e-08	yes	down	Pathogenesis-related protein Bet v I family
SindChr3T02094.1	0.021223	0.04368	0.024739	1.87739	3.16075	0.101422	-5.63799	5.8e-06	0.000176011	yes	down	synthase
SindChr3T02126.1	0	0	0	0.357116	0.133999	0.282215	-6.82099	7.67e-07	3.04e-05	yes	down	Lysine methyltransferase
SindChr3T02160.1	2.49461	2.4143	1.90546	4.48204	6.16953	3.78174	-1.01422	0.000165819	0.00285824	yes	down	Belongs to the disease resistance NB-LRR family
SindChr3T02238.1	1.32608	1.52244	1.02407	5.01268	3.65606	3.55755	-1.59669	2.6e-09	2.28e-07	yes	down	Leucine Rich Repeat
SindChr3T02245.2	0.040561	0.015796	0.032129	0.098557	0.121244	0.161475	-1.96769	0.000126303	0.0022898	yes	down	DNA polymerase I
SindChr3T02277.1	0.363339	1.21556	0.065097	2.21866	7.67946	19.8262	-4.13467	0.000914186	0.010939	yes	down	Polygalacturonase
SindChr3T02299.1	0.36248	0.59055	0.190847	4.05142	2.20058	4.84101	-3.19402	4.81e-08	2.56e-06	yes	down	Auxin-Regulated Gene Involved in Organ
SindChr3T02362.1	0	0	0	0.081701	0.07386	0.081146	-6.06081	1.55e-06	5.56e-05	yes	down	Carboxypeptidase D
SindChr3T02353.1	13.4282	18.7471	19.6643	52.8044	64.5358	40.3003	-1.53032	5.54e-07	2.27e-05	yes	down	.
SindChr3T02386.1	0	0.011366	0	0.186852	0.036065	0.089092	-4.61269	0.00112889	0.0129195	yes	down	isoform X1
SindChr3T02392.1	0.976753	1.16301	0.848863	6.03615	1.30102	11.506	-2.59534	0.0023199	0.0225465	yes	down	Heavy-metal-associated domain
SindChr3T02433.1	9.75123	8.71234	5.92091	18.4489	15.272	17.7397	-1.01518	0.000104786	0.0019718	yes	down	Microsomal signal peptidase 12 kDa subunit (SPC12)
SindChr3T02469.1	0.590769	1.75095	1.0101	4.06039	2.89656	4.56667	-1.71459	0.000950085	0.0112978	yes	down	Transcription factor that specifically binds AT-rich DNA sequences related to the nuclear matrix attachment regions (MARs)
SindChr3T02489.1	0	0	0	0.05373	1.13993	0.031337	-9.41334	0.000115205	0.00212528	yes	down	Ethylene-responsive protein kinase Le-CTR1
SindChr3T02508.1	4.36621	9.54204	9.7405	20.0383	29.3602	24.189	-1.56294	0.000404583	0.00583066	yes	down	Phosphoenolpyruvate carboxykinase
SindChr3T02515.1	3.81803	7.14881	3.54897	25.7672	30.3306	25.4163	-2.42875	1.92e-11	2.91e-09	yes	down	Leucine rich repeat N-terminal domain
SindChr3T02555.1	0	0	0	0	0	1.12789	-22.9317	4.4e-09	3.44e-07	yes	down	WD40 repeats
SindChr3T02558.1	0.705985	0.729627	0.557163	1.83595	1.40314	1.6194	-1.21515	3.91e-07	1.68e-05	yes	down	maturation of SSU-rRNA
SindChr3T02567.1	24.5488	36.1073	18.5195	104.117	74.9652	81.8865	-1.66347	1.4e-06	5.1e-05	yes	down	Alpha/beta hydrolase family
SindChr3T02573.1	0.668767	0.761417	0.617359	3.75588	6.57644	2.69757	-2.5906	3.4e-09	2.82e-07	yes	down	Adenine phosphoribosyltransferase
SindChr3T02574.1	19.8953	31.4258	20.7923	129.81	68.2029	62.5258	-1.79258	5.82e-05	0.00121298	yes	down	Zinc finger protein
SindChr3T02575.1	0.069838	0.067922	0.128544	0.020012	0.465401	9.7467	-5.10729	0.00356422	0.0312178	yes	down	26S proteasome non-ATPase regulatory subunit
SindChr3T02592.1	6.50556	14.0727	7.55973	23.8826	22.1247	19.9068	-1.16794	0.00251998	0.0240027	yes	down	Cytochrome p450
SindChr3T02599.1	4.29282	3.7709	3.05321	27.0395	18.4563	17.9024	-2.4475	1.39e-17	5.13e-15	yes	down	Subtilase family
SindChr3T02600.1	1.4477	3.28249	1.41867	18.5633	17.6234	13.7459	-2.96436	7.49e-11	1.01e-08	yes	down	Subtilase family
SindChr3T02619.1	0	0	0	10.8072	0.099049	0.38483	-8.76407	0.000962592	0.0114078	yes	down	.
SindChr3T02629.1	0.381741	0.45049	0.160467	5.89139	5.99275	1.02719	-3.63076	1.54e-05	0.000405289	yes	down	ABSCISIC ACID-INSENSITIVE 5-like protein
SindChr3T02650.1	2.47595	2.29875	3.90687	9.71283	10.0792	8.01308	-1.58983	2.09e-06	7.16e-05	yes	down	.
SindChr3T02646.1	6.33586	6.59524	4.4377	18.8014	20.0862	15.4714	-1.58093	6.33e-12	1.06e-09	yes	down	Carboxylesterase family
SindChr3T02653.1	8.7072	7.87354	10.3851	23.4362	32.421	25.7722	-1.52123	2.37e-10	2.8e-08	yes	down	Protein of unknown function (DUF1645)
SindChr3T02655.1	8.95788	20.3365	15.2546	100.378	81.6832	78.9276	-2.48534	4.27e-10	4.64e-08	yes	down	Myb-like DNA-binding domain
SindChr3T02665.1	0.278942	0.867324	0.409574	5.88312	6.82427	1.47472	-3.11031	8.36e-05	0.00162738	yes	down	Uncharacterized protein family, UPF0114
SindChr3T02679.1	2.21446	2.04655	1.43688	9.62267	13.7731	4.6633	-2.22858	1.17e-05	0.000321855	yes	down	No apical meristem (NAM) protein
SindChr3T02685.1	1.69901	2.55181	2.16196	12.2178	5.90547	17.3804	-2.40513	4.63e-06	0.000144698	yes	down	Belongs to the FPP GGPP synthase family
SindChr3T02692.1	0.236769	0.371726	0.318681	0.793627	0.628308	0.89243	-1.19396	0.000675979	0.00864496	yes	down	Ubiquitin family
SindChr3T02724.1	3.85234	3.47236	3.01491	10.894	8.28254	8.03677	-1.32908	1.77e-09	1.66e-07	yes	down	.
SindChr3T02734.1	0.284171	0.432248	0.434546	0.685991	0.995973	0.863568	-1.05966	0.000505178	0.00689721	yes	down	GTP-binding protein
SindChr3T02737.1	5.41841	3.89694	3.38734	9.14512	26.2666	10.6934	-1.78359	0.00131066	0.0144262	yes	down	Belongs to the thioredoxin family
SindChr3T02783.1	88.7075	130.829	67.0503	305.854	207.322	282.982	-1.41784	8.46e-05	0.00164239	yes	down	PPIases accelerate the folding of proteins. It catalyzes the cis-trans isomerization of proline imidic peptide bonds in oligopeptides
SindChr3T02859.1	0	0	0	0.359552	0.275505	0.323701	-7.13751	9.4e-09	6.41e-07	yes	down	PDDEXK-like family of unknown function
SindChr3T02874.1	0.308936	0.737859	0.524756	4.89954	2.1276	1.06546	-2.29069	0.00210061	0.0207525	yes	down	.
SindChr3T02932.1	0.165131	0.192497	0.090477	0.84614	0.281445	0.480931	-1.7635	0.00631578	0.0480823	yes	down	Transcription factor
SindChr3T02945.1	0.620043	1.0354	0.197555	10.9458	2.71681	4.48127	-3.22513	0.000165209	0.0028524	yes	down	(at)src2,src2
SindChr3T02977.1	0	0	0	0.030737	0.032646	0.010059	-6.04069	4.48e-05	0.000980985	yes	down	Reverse transcriptase (RNA-dependent DNA polymerase)
SindChr3T02982.1	2.36186	1.975	2.11338	5.11326	6.31313	3.71951	-1.15789	2.65e-05	0.000635482	yes	down	Leucine Rich Repeat
SindChr3T03026.1	0.122812	0.387251	0.62587	2.35526	1.46036	1.69999	-2.1457	0.000562914	0.00752426	yes	down	Encoded by
SindChr2T00017.1	0.016295	0.014286	0.025189	0.057686	0.093153	0.089343	-1.8895	0.000272287	0.00421924	yes	down	Whirly transcription factor
SindChr2T00036.1	1.91955	1.34794	1.40426	4.62615	4.12642	2.70216	-1.22005	0.000248996	0.00393673	yes	down	Leucine rich repeat N-terminal domain
SindChr2T00131.1	0	0	0	3.90183	0	0	-22.9433	4.32e-09	3.39e-07	yes	down	Transcription factor
SindChr2T00177.1	3.81477	4.71643	4.3315	9.3837	15.7466	6.4886	-1.22109	0.00378904	0.0326962	yes	down	Acts in the modification of cell walls via demethylesterification of cell wall pectin
SindChr2T00217.3	0	0	0	0	0.915438	0	-21.5147	3.73e-08	2.05e-06	yes	down	Uncharacterised protein family (UPF0220)
SindChr2T00302.1	10.1937	10.0481	6.67998	40.8077	27.1232	35.7864	-1.88517	3.15e-10	3.54e-08	yes	down	DNA-binding domain in plant proteins such as APETALA2 and EREBPs
SindChr2T00315.1	5.03353	8.45564	5.90101	59.7059	64.6388	49.1356	-3.09455	3.32e-28	5.37e-25	yes	down	Glutathione S-transferase F9-like
SindChr2T00351.1	0	0	0	1.58371	0.880887	0.2689	-9.82685	2.02e-09	1.85e-07	yes	down	Cysteine-rich receptor-like protein kinase
SindChr2T00378.1	0	0.075456	0	9.26603	1.25698	2.13065	-7.26026	0.000327109	0.00489196	yes	down	Lignin degradation and detoxification of lignin-derived products
SindChr2T00452.1	0.563221	0.396933	0.370416	1.98681	1.80864	1.65214	-1.92931	4.33e-09	3.39e-07	yes	down	.
SindChr2T00473.1	0.023307	0	0.015722	0.300158	0.173053	0.075443	-3.39713	0.00184074	0.0188671	yes	down	.
SindChr2T00498.1	22.9783	22.4444	14.1896	47.8413	83.7428	63.7139	-1.64585	1.74e-06	6.13e-05	yes	down	ADP-D-ribose binding
SindChr2T00513.1	0.479975	0.741903	0.438166	3.7345	2.05373	3.04117	-2.34966	2.79e-09	2.41e-07	yes	down	Arabidopsis protein of unknown function
SindChr2T00553.1	0.099187	0.090601	0.078345	4.09781	1.06816	0.060605	-4.17603	0.00135304	0.0147842	yes	down	Pentatricopeptide repeat-containing protein
SindChr2T00555.1	0.215396	0.212324	0.129205	3.22732	1.71146	2.08083	-3.57919	4.3e-16	1.43e-13	yes	down	Transferase family
SindChr2T00560.1	0.780947	1.0496	0.716579	2.32756	2.08065	1.9124	-1.24441	9.54e-09	6.45e-07	yes	down	Protein kinase domain
SindChr2T00584.1	2.26064	4.15639	2.13759	12.5099	6.73991	8.09323	-1.61945	0.000324357	0.00485773	yes	down	Modified RING finger domain
SindChr2T00590.1	6.40378	7.23375	0.542105	56.8495	57.1874	49.255	-3.47874	0.000225903	0.00363174	yes	down	.
SindChr2T00588.1	1.79883	5.22066	1.59594	26.7307	32.4459	28.6853	-3.29551	1.05e-08	6.96e-07	yes	down	.
SindChr2T00589.1	31.6024	71.293	27.4335	264.552	274.626	265.122	-2.57071	3.08e-08	1.74e-06	yes	down	.
SindChr2T00608.1	0.059781	0.174932	0.328645	1.10557	1.98623	0.81331	-2.67228	0.000499716	0.00684487	yes	down	Belongs to the TUB family
SindChr2T00615.1	0.255668	0.32796	0.244546	2.1602	1.08954	0.463745	-2.09716	0.00167131	0.0174801	yes	down	Leucine Rich Repeat
SindChr2T00618.1	0.243561	0.417982	0.442429	1.18344	1.01588	2.0881	-1.87258	0.000110004	0.00205094	yes	down	Glycolipid transfer protein (GLTP)
SindChr2T00619.1	0.071391	0.031234	0.045749	0.156276	0.120857	0.187826	-1.53999	0.00229427	0.0223803	yes	down	Belongs to the glycosyl hydrolase 9 (cellulase E) family
SindChr2T00620.1	1.45211	1.5447	0.520078	50.6028	13.2035	29.8302	-4.68125	1.33e-10	1.7e-08	yes	down	Pathogen-related protein-like
SindChr2T00651.1	0	0.026457	0	1.30792	0.983153	0.313577	-6.50309	1.38e-06	5.02e-05	yes	down	.
SindChr2T00686.1	0.132413	0.170429	0.197227	0.434193	0.509186	0.389522	-1.3281	2.36e-06	7.99e-05	yes	down	.
SindChr2T00696.1	0.739056	2.12563	1.4489	7.86496	12.9867	5.36451	-2.53035	1.63e-05	0.000422826	yes	down	Belongs to the iron ascorbate-dependent oxidoreductase family
SindChr2T00720.2	0	0	0	0	0	1.84858	-23.1442	3.16e-09	2.65e-07	yes	down	Belongs to the aldehyde dehydrogenase family
SindChr2T00882.1	0.467009	1.10461	0.339412	4.18312	4.12285	2.2226	-2.40141	6.95e-05	0.00139522	yes	down	Spermidine hydroxycinnamoyl transferase
SindChr2T00913.1	0.057986	0.485501	0.054119	3.83538	1.52852	1.7976	-3.52422	0.000737244	0.0092263	yes	down	Cytochrome p450
SindChr2T00916.1	6.10402	7.66306	5.90991	16.6664	19.4718	14.0323	-1.28247	3.03e-10	3.44e-08	yes	down	.
SindChr2T00923.1	0.203526	0.091602	0.084554	0.6279	0.429824	0.542182	-1.99158	4.34e-05	0.000958711	yes	down	At4g06744-like
SindChr2T00952.1	0	0	0	6.80858	1.21857	0.768339	-8.46671	8.5e-06	0.000245116	yes	down	.
SindChr2T00982.1	0.242412	0.427044	0.237704	2.1008	1.04487	1.01404	-2.13067	2.34e-05	0.000573613	yes	down	ARM-repeat Tetratricopeptide repeat (TPR)-like protein
SindChr2T01001.1	1.15268	6.21222	3.41955	34.3934	14.2276	9.49742	-2.37189	0.00554257	0.0434879	yes	down	ZINC FINGER protein
SindChr2T01023.1	0.07281	0.748406	0.20375	3.21767	3.1643	0.916144	-2.77326	0.00605797	0.0465752	yes	down	Uncharacterised conserved protein UCP031279 (InterPro IPR016972)
SindChr2T01085.1	0.142893	0.393	0.180511	1.24429	0.842512	1.28842	-2.12727	4.09e-05	0.000912003	yes	down	EG45-like domain containing protein 1
SindChr2T01088.1	29.2881	119.416	4.95793	1058.87	411.491	574.04	-3.70396	0.0012625	0.0140416	yes	down	EG45-like domain containing protein 1
SindChr2T01128.1	2.59967	3.86881	1.56249	11.5295	14.5044	7.3352	-1.99436	3.95e-05	0.000885052	yes	down	synthase 2
SindChr2T01155.1	0.89329	0.825093	0.595852	5.33972	6.47919	1.57333	-2.45939	0.000215812	0.00351733	yes	down	Cotton fibre expressed protein
SindChr2T01158.1	0.032339	0.143466	0.131193	0.886338	0.416955	0.687201	-2.58777	0.000144636	0.00255385	yes	down	Belongs to the glycosyltransferase 31 family
SindChr2T01160.1	0.377663	0.146771	0.138445	17.7267	0.111599	15.6214	-5.57321	0.000173504	0.00295154	yes	down	Protein YIPF6 homolog
SindChr2T01245.1	0.276265	0.73097	0.436237	3.05489	4.26167	0.933042	-2.43016	0.000995185	0.011718	yes	down	Heavy metal-associated isoprenylated plant protein
SindChr2T01249.1	4.99001	7.87469	5.38062	14.4606	16.7918	11.3904	-1.15805	6.44e-05	0.00131152	yes	down	phytochrome kinase substrate
SindChr2T01292.4	0	0	0	0.046994	0.07334	0.038782	-5.40159	5.13e-05	0.00109537	yes	down	Belongs to the DHHC palmitoyltransferase family
SindChr2T01418.1	0.016423	0.019999	0.035775	0.660518	0.059331	0.059169	-3.27453	0.00624347	0.047618	yes	down	ATP-dependent serine protease that mediates the selective degradation of misfolded and unassembled polypeptides in the peroxisomal matrix. Necessary for type 2 peroxisome targeting signal (PTS2)-containing protein processing and facilitates peroxisome matrix protein import
SindChr2T01445.1	0.077466	0.214346	0.119055	0.453978	0.651971	0.592199	-1.91516	3.61e-05	0.000825132	yes	down	Reverse transcriptase-like
SindChr2T01447.1	0	0	0	11.5993	6.54471	0	-13.3726	0.000619569	0.00809098	yes	down	synthase
SindChr2T01476.1	2.62068	1.9788	3.27912	6.95528	7.18449	4.91908	-1.19523	0.000391857	0.00567841	yes	down	RING/Ubox like zinc-binding domain
SindChr2T01529.1	2.30076	2.09795	2.31011	5.84518	5.71508	5.14508	-1.24039	9.59e-17	3.36e-14	yes	down	.
SindChr2T01542.1	10.3503	11.1851	8.68549	25.4007	22.1706	17.2147	-1.03357	6.24e-06	0.000186936	yes	down	Heavy metal-associated isoprenylated plant protein
SindChr2T01558.1	0.133258	0.218801	0.154745	0.426124	0.308335	0.561363	-1.25802	0.00165936	0.0173811	yes	down	nucleolin
SindChr2T01731.1	0.157753	0.791256	0.386648	1.60899	5.35379	2.63295	-2.76875	0.000516355	0.00701334	yes	down	heavy metal transport detoxification superfamily protein
SindChr2T01739.1	2.31132	4.34938	1.06137	24.8351	19.1435	15.4588	-2.88626	1.85e-06	6.41e-05	yes	down	.
SindChr2T01742.1	7.14589	9.33186	3.01811	56.3431	58.5947	84.0275	-3.29838	2.42e-10	2.83e-08	yes	down	Ribose 5-phosphate isomerase A (phosphoriboisomerase A)
SindChr2T01753.1	5.89519	11.6503	7.76817	21.7847	39.4077	20.4767	-1.62043	0.000310627	0.00467878	yes	down	cysteine-rich RLK (RECEPTOR-like protein kinase) 8
SindChr2T01757.1	0.13312	0.032462	0.095541	5.01972	0.85078	0.669795	-4.52918	3.06e-05	0.00072	yes	down	S-adenosyl-L-methionine-dependent methyltransferases superfamily protein
SindChr2T01778.1	20.7892	20.0896	31.2472	54.1156	65.3316	41.1495	-1.07464	0.00194546	0.0195949	yes	down	PB1 domain
SindChr2T01779.1	3.73577	6.57868	4.6445	11.9689	16.0668	9.81428	-1.27109	0.00025345	0.00398914	yes	down	S-adenosyl-L-methionine-dependent methyltransferases superfamily protein
SindChr2T01798.1	1.89305	1.99548	1.25922	4.45133	6.69706	3.91047	-1.48186	1.34e-05	0.000361509	yes	down	Core-2/I-Branching enzyme
SindChr2T01801.1	2.55668	6.60581	1.10943	22.1919	20.2242	15.2428	-2.43781	0.000851475	0.0103537	yes	down	Zinc finger protein
SindChr2T01808.1	19.4793	20.4293	28.1725	113.828	112.879	124.322	-2.29091	3.28e-20	1.57e-17	yes	down	transcription factor
SindChr2T01836.1	2.32372	3.29704	3.45391	20.9569	16.8218	16.9394	-2.51875	1.06e-21	7.05e-19	yes	down	Carboxylesterase family
SindChr2T01843.1	19.5661	23.6709	19.4727	35.283	68.9981	45.219	-1.18178	0.000356271	0.0052533	yes	down	Tryptophan/tyrosine permease family
SindChr2T01849.1	2.55512	5.87734	2.65518	28.1814	46.632	27.3761	-3.14174	2.47e-10	2.86e-08	yes	down	AP2 ERF and B3 domain-containing transcription
SindChr2T01851.1	1.39437	1.51817	0.573068	2.4118	7.90517	4.93324	-2.06056	0.00141556	0.0153161	yes	down	DVL family
SindChr2T01883.1	1.31541	2.48037	1.47842	5.15916	4.88722	4.85931	-1.43331	5.5e-06	0.000167839	yes	down	Protein of unknown function (DUF1262)
SindChr2T01885.1	0.244454	0.19545	0.13294	0.348617	0.429143	0.709116	-1.30234	0.00440789	0.0367706	yes	down	Subtilisin-like serine endopeptidase family protein
SindChr2T01963.1	0.217083	0.601183	1.64048	5.45398	3.87174	6.89445	-2.61645	0.00157713	0.0166946	yes	down	Ribosomal L32p protein family
SindChr2T02010.1	0.029399	0.195012	0.279264	0.900237	2.1512	0.973814	-2.88406	0.0013055	0.014406	yes	down	receptor-like protein kinase At5g15080
SindChr2T02038.1	0.857735	1.87393	1.16413	3.19433	5.80018	3.23814	-1.58049	0.000751291	0.00936307	yes	down	Vegetative incompatibility protein
SindChr2T02069.1	2.15862	4.8267	3.32449	18.0562	13.189	6.57946	-1.80859	0.00129773	0.0143464	yes	down	Protein of unknown function (DUF1645)
SindChr2T02072.1	15.0247	18.4204	15.7682	167.541	174.796	117.788	-3.15548	2.94e-42	7.73e-39	yes	down	Belongs to the glycosyltransferase 8 family
SindChr2T02074.1	13.817	11.8272	11.9099	58.6493	36.4138	22.6532	-1.58009	0.000439125	0.00618424	yes	down	Belongs to the enoyl-CoA hydratase isomerase family
SindChr2T02078.1	0.67538	0.933721	0.662755	2.38067	1.50446	2.80287	-1.49267	4.72e-05	0.0010243	yes	down	lipolytic acyl hydrolase (LAH)
SindChr2T02123.1	0.399568	0.491821	0.349023	0.873004	1.3527	0.882035	-1.2445	4.77e-05	0.00103287	yes	down	Serine/threonine phosphatases, family 2C, catalytic domain
SindChr2T02146.1	0.129375	0.063105	0.115152	0.276532	0.2953	0.292738	-1.40239	8.09e-05	0.00158581	yes	down	Transferase family
SindChr2T02165.1	0	0	0	0	1.72315	0	-22.8688	4.85e-09	3.76e-07	yes	down	Protein of unknown function (DUF3537)
SindChr2T02164.3	0.213117	0.166483	0.244713	0.496027	0.650807	0.430577	-1.25678	4.85e-05	0.00104628	yes	down	Cyclin-dependent kinase G-2-like
SindChr2T02176.3	0.006356	0.002793	0.004588	1.93299	0.12789	0.015631	-6.62934	0.000130811	0.00234723	yes	down	F-box kelch-repeat protein
SindChr2T02197.1	0.520132	4.32299	0.408993	25.0333	8.92786	22.2046	-3.38357	0.00202165	0.0201131	yes	down	WRKY transcription factor
SindChr1T00143.1	0	0.284451	0.123607	1.02943	1.41745	3.90899	-3.84605	0.00666607	0.0499349	yes	down	F-Box protein
SindChr1T00158.1	0	0	0	0	3.58378	0	-23.4845	1.85e-09	1.73e-07	yes	down	Belongs to the sulfotransferase 1 family
SindChr1T00168.1	0.505605	0.47436	0.07459	11.5156	6.82713	1.88654	-4.20059	2.49e-05	0.000603954	yes	down	Belongs to the cytochrome P450 family
SindChr1T00169.1	0.186576	0.49674	0.036926	12.2741	2.61379	3.1673	-4.609	4.22e-05	0.000936984	yes	down	Belongs to the ABC transporter superfamily. ABCG family. PDR (TC 3.A.1.205) subfamily
SindChr1T00222.1	345.588	572.367	1039.49	2892.8	2796.35	2373.68	-1.95898	0.000205823	0.003384	yes	down	BURP domain-containing protein
SindChr1T00252.1	2.3531	2.31297	2.06495	7.31507	8.43734	6.12448	-1.63027	5.79e-21	3.47e-18	yes	down	Leucine rich repeat
SindChr1T00259.1	71.505	87.167	48.7496	378.995	454.924	437.866	-2.55482	8.88e-21	4.66e-18	yes	down	Zinc finger C-x8-C-x5-C-x3-H type (and similar)
SindChr1T00315.2	0.42113	1.00297	0.257272	13.3116	12.7826	2.06124	-3.99579	1.53e-05	0.000403115	yes	down	WRKY transcription factor
SindChr1T00326.1	0.057329	0.079761	0.140204	0.332619	0.394683	0.36912	-1.81075	2.53e-05	0.000610755	yes	down	.
SindChr1T00371.1	0.027081	0.136317	0.034247	0.187413	0.423862	0.45773	-2.30759	0.00330292	0.0295449	yes	down	Belongs to the cytochrome P450 family
SindChr1T00401.1	0.265672	0.482353	0.153872	3.75223	2.7997	0.834575	-2.95904	0.00011168	0.0020785	yes	down	Belongs to the cytochrome P450 family
SindChr1T00560.1	0.615638	0.399337	0.50821	1.6469	1.60451	1.12629	-1.44828	2.82e-06	9.32e-05	yes	down	Subtilisin-like protease
SindChr1T00558.1	1.16731	2.06007	0.746987	9.02445	18.4768	2.41763	-2.84473	0.00101425	0.0118793	yes	down	Subtilisin-like protease
SindChr1T00917.1	2.12553	1.92428	1.22032	4.91606	5.09359	6.11532	-1.55073	7.97e-08	4e-06	yes	down	BAG domain
SindChr1T00914.1	0	0	0	0.032637	0.015667	0.03169	-5.54575	4.46e-05	0.000977283	yes	down	attrn1,trn1
SindChr1T00968.1	0	0	0	0.341914	0.89526	0.23048	-7.06398	4.21e-06	0.000134136	yes	down	LURP-one-related 11-like
SindChr1T00980.1	6.89662	14.4428	5.51575	57.4058	31.0947	35.821	-2.15902	5.42e-05	0.00114358	yes	down	Glutathione S-transferase, N-terminal domain
SindChr1T00990.1	0.048405	0.040582	0.041186	0.113952	0.218249	0.315477	-2.08574	0.000645618	0.00834739	yes	down	Arabidopsis phospholipase-like protein (PEARLI 4)
SindChr1T01020.2	0.133291	0.082772	0.104727	0.287513	0.325439	0.20343	-1.26762	0.000329903	0.00492673	yes	down	Domain of unknown function (DUF3458_C) ARM repeats
SindChr1T01053.1	4.02386	7.24999	5.18739	32.7214	31.85	30.0617	-2.45761	3.69e-18	1.43e-15	yes	down	Aminotransferase class I and II
SindChr1T01068.1	2.52881	7.06558	1.1374	27.0009	21.9287	10.7967	-2.42819	0.0029421	0.027019	yes	down	Late embryogenesis abundant protein
SindChr1T01101.1	0.342828	0.802618	0.391881	4.51302	8.40334	2.26521	-3.22527	1.74e-06	6.13e-05	yes	down	WRKY transcription
SindChr1T01176.1	1.86606	9.92188	3.50409	57.2272	14.0866	47.8984	-2.91849	0.0010298	0.0120346	yes	down	Belongs to the alternative oxidase family
SindChr1T01252.1	1.16398	2.53502	0.824511	4.67746	10.3376	3.72308	-1.97778	0.00328536	0.0294254	yes	down	.
SindChr1T01282.4	0	0	0	0	0	31.2611	-27.4855	1.99e-12	3.7e-10	yes	down	fructose-bisphosphate aldolase
SindChr1T01314.1	0.302728	0.346927	0.319467	0.640857	0.84491	3.63052	-2.28813	0.00628345	0.0478709	yes	down	.
SindChr1T01317.1	8.21979	9.6079	7.28433	67.0119	69.2542	59.3206	-2.89487	7.08e-88	7.43e-84	yes	down	transcription factor
SindChr1T01318.1	7.00798	4.6534	5.93543	15.0462	13.6062	14.1435	-1.21028	2.89e-07	1.27e-05	yes	down	Transcription factor bHLH75-like
SindChr1T01343.1	5.94513	17.4196	7.39915	48.7702	27.8456	27.3178	-1.70015	0.00365072	0.031803	yes	down	.
SindChr1T01358.1	0.189574	0.270264	0.15609	1.57266	2.18105	0.260435	-2.57382	0.00328084	0.0293974	yes	down	.
SindChr1T01367.1	1.727	3.17828	1.27517	9.1805	31.873	8.65279	-2.93753	7.3e-05	0.00145245	yes	down	B3 DNA binding domain
SindChr1T01389.3	0	0	0	0	0	0.235245	-21.5961	3.31e-08	1.85e-06	yes	down	Belongs to the cation transport ATPase (P-type) (TC 3.A.3) family. Type IV subfamily
SindChr1T01395.1	0.105607	0.145408	0.06207	1.18472	2.56546	0.223981	-3.46701	0.000658979	0.00846879	yes	down	E3 ubiquitin-protein ligase
SindChr1T01396.1	0.24616	0.257994	0.056811	4.27863	2.70502	0.782009	-3.64689	5.4e-05	0.00114131	yes	down	E3 ubiquitin-protein ligase
SindChr1T01415.1	2.11018	7.50937	3.83936	23.7186	18.9894	19.5849	-2.14975	0.000107279	0.00200726	yes	down	Basic leucine zipper
SindChr1T01430.1	0.07949	0	0	0.981165	0.410613	0.322882	-4.3235	0.00115384	0.0131478	yes	down	.
SindChr1T01517.1	1.66214	1.3862	1.73228	4.20046	4.34006	2.32875	-1.1083	0.00169479	0.0176904	yes	down	Transcription factor
SindChr1T01519.1	8.08935	13.8	12.4126	31.8015	26.9009	19.4415	-1.11759	0.00169771	0.0177121	yes	down	Auxin-repressed 12.5 kDa
SindChr1T01540.1	0.020281	0.102984	0.074538	0.644447	0.276259	0.169346	-2.30089	0.00491234	0.0398064	yes	down	Plant organelle RNA recognition domain
SindChr1T01574.1	5.95393	4.41246	4.14484	8.23334	9.24524	13.0721	-1.00755	0.00114562	0.0130611	yes	down	Beta-galactosidase
SindChr1T01598.1	0	0	0	0	1.77859	1.76593	-11.2746	0.00385259	0.0331222	yes	down	Belongs to the ABC transporter superfamily. ABCG family. PDR (TC 3.A.1.205) subfamily
SindChr1T01689.1	1.53563	1.97471	0.949525	5.66767	3.38443	6.70447	-1.76177	0.000113623	0.00210533	yes	down	VQ motif
SindChr1T01709.1	3.72842	6.18992	1.92912	49.5045	27.0368	30.6076	-3.12513	3.35e-08	1.86e-06	yes	down	ethylene-responsive
SindChr1T01725.1	1.32232	2.89092	1.29736	21.6852	27.6255	12.3255	-3.41893	1.47e-10	1.85e-08	yes	down	WRKY transcription factor
SindChr1T01793.1	25.9941	35.1819	31.5626	91.5596	118.302	66.0295	-1.50079	1.25e-06	4.64e-05	yes	down	glutamine synthetase
SindChr1T01795.1	28.0298	46.1434	31.834	77.659	99.4047	53.9645	-1.05628	0.00370323	0.0320818	yes	down	NUDIX domain
SindChr1T01835.1	1.43444	1.57709	1.5017	4.0355	5.13656	3.37623	-1.40147	1.41e-09	1.37e-07	yes	down	Mediates both low-affinity uptake and efflux of sugar across the membrane
SindChr1T01872.1	0.051286	0.033693	0.048395	0.158309	0.123337	0.096085	-1.43391	0.000175959	0.00297926	yes	down	NB-ARC domain
SindChr1T01886.1	0.559677	1.73522	0.599049	2.91153	5.24494	3.32237	-1.9246	0.00171322	0.0178474	yes	down	Domain of unknown function (DUF4228)
SindChr1T01920.1	0.274824	0.125611	0.117014	0.919441	0.369811	0.55786	-1.76481	0.00350855	0.0308717	yes	down	MatE
SindChr1T01926.1	0.104216	0.23836	0.121763	1.2364	0.748573	0.979047	-2.59228	5.76e-08	2.97e-06	yes	down	Transcription factor
SindChr1T01991.1	0.620337	2.31226	1.14885	8.90076	5.93787	4.04904	-2.14101	0.000825105	0.0100782	yes	down	Sigma factor binding protein
SindChr1T01998.1	0.037223	0.088611	0.067773	0.962277	0.257007	0.294663	-2.8653	0.000278717	0.00429042	yes	down	ankyrin repeat-containing protein
SindChr1T02025.1	2.27137	3.18706	2.59424	7.00232	7.52181	4.45767	-1.16618	0.000155454	0.00271521	yes	down	Belongs to the TRAFAC class dynamin-like GTPase superfamily. Dynamin Fzo YdjA family
SindChr1T02027.2	0.614609	1.28267	0.619811	2.07334	2.99912	2.02231	-1.42706	0.00087301	0.0105666	yes	down	Nucleolar GTP-binding protein
SindChr1T02055.1	0.100028	0.28292	0.21294	1.66043	0.721769	0.586224	-2.23867	0.000727774	0.00911866	yes	down	Phosphoesterase family
SindChr1T02069.1	13.7917	23.7965	13.1232	67.5536	50.4447	39.4803	-1.57516	5.96e-05	0.00123523	yes	down	Belongs to the GST superfamily
SindChr1T02109.1	0.238911	0.23373	0.142937	3.06815	0.828186	0.96892	-2.90711	3.47e-05	0.000800378	yes	down	zinc-RING finger domain
SindChr1T02105.1	0.223186	0.366642	0.106097	2.36835	1.06901	1.76696	-2.84721	3.49e-06	0.000112578	yes	down	C1 domain
SindChr1T02118.1	1.6952	2.96561	2.78322	7.03679	6.78504	4.02753	-1.1896	0.00288291	0.0265917	yes	down	Bulb-type mannose-specific lectin
SindChr1T02120.1	1.82253	3.25401	3.85564	14.5963	10.6031	16.1019	-2.13705	5.44e-07	2.24e-05	yes	down	GDP-fucose protein O-fucosyltransferase
SindChr1T02122.1	0.286385	0.901135	0.244231	5.55389	4.09773	2.67211	-2.99799	4.96e-06	0.000153669	yes	down	.
SindChr1T02123.1	0.152618	1.14779	0.133377	6.65157	4.29524	1.50131	-3.05342	0.00453628	0.0375045	yes	down	.
SindChr1T02164.1	28.1883	55.1589	39.7384	191.769	121.029	163.753	-1.89028	8.8e-07	3.4e-05	yes	down	histone methyltransferase activity (H3-K4 specific)
SindChr1T02172.1	0.200499	0.158866	0.201401	0.323777	0.777482	1.13196	-1.89183	0.00150332	0.0161162	yes	down	Ras-related protein
SindChr1T02175.1	1.4715	0.892616	0.981278	2.30122	2.69392	2.13546	-1.02141	0.000444651	0.00624115	yes	down	Lariat debranching enzyme, C-terminal domain
SindChr1T02183.1	0.031287	0.09875	0.021556	0.527387	0.51768	0.167288	-2.89652	0.000322011	0.00482947	yes	down	Cytochrome p450
SindChr1T02207.1	0	0	0	0	0.662777	0	-22.8379	5.09e-09	3.87e-07	yes	down	NB-ARC domain
SindChr1T02283.1	2.60435	3.0417	2.23075	3.48461	7.47733	6.0092	-1.03778	0.00567957	0.0443376	yes	down	Hyaluronan / mRNA binding family
SindChr1T02351.1	0.041282	0.067042	0.074929	0.232212	0.335475	0.148868	-1.74624	0.00246503	0.0236411	yes	down	SPX domain-containing protein
SindChr1T02367.1	0.854682	3.58734	0.587769	19.1862	5.89863	22.9744	-3.21845	0.000691312	0.00878757	yes	down	Pectinesterase
SindChr1T02389.1	0	0	0	0	1.85141	0	-23.4353	2e-09	1.84e-07	yes	down	ATP-dependent DNA helicase 2 subunit KU80
SindChr1T02400.1	0.392731	0.170426	0.116417	0.619735	1.12763	0.922345	-1.8935	0.00139797	0.0151726	yes	down	Transcription factor that specifically binds AT-rich DNA sequences related to the nuclear matrix attachment regions (MARs)
SindChr1T02412.2	4.26368	4.83561	3.00857	17.9325	11.0274	23.0132	-2.0443	5.78e-07	2.35e-05	yes	down	Belongs to the cytochrome P450 family
SindChr1T02440.1	0.163535	0.791772	0.156767	4.41944	3.33455	1.18581	-2.94511	0.00122779	0.0137591	yes	down	.
SindChr1T02441.1	6.04778	18.6434	5.62071	49.3066	44.0341	44.6909	-2.13692	0.000340391	0.00506178	yes	down	.
SindChr1T02472.1	0.023007	0	0	9.52563	0	8.99285	-9.59341	0.00580094	0.044961	yes	down	TrkA-N domain
SindChr1T02518.3	31.2143	47.0962	22.4586	183.545	258.624	218.022	-2.65145	1.84e-13	4.17e-11	yes	down	Bifunctional L-3-cyanoalanine synthase cysteine synthase 1, mitochondrial
SindChr1T02530.1	4.23179	2.91573	3.7607	10.525	11.1727	9.30945	-1.43391	4.19e-10	4.59e-08	yes	down	Arabidopsis protein of unknown function
SindChr1T02556.1	14.8933	17.4632	13.5937	30.5203	50.6366	33.9093	-1.25448	5.46e-06	0.000166896	yes	down	Uncharacterized conserved protein (DUF2358)
SindChr1T02580.1	1.88377	3.04211	1.60059	4.28433	5.58706	4.13438	-1.03942	0.00196216	0.0197173	yes	down	Probable zinc-ribbon domain
SindChr1T02590.1	1.67996	1.58277	1.45718	4.02422	4.87891	3.4749	-1.31988	9.52e-13	1.85e-10	yes	down	Plant organelle RNA recognition domain
SindChr1T02602.1	0.609629	0.688986	0.271459	3.81917	4.18897	1.58221	-2.54592	1.79e-05	0.000459017	yes	down	Belongs to the terpene cyclase mutase family
SindChr1T02630.1	11.1872	29.4043	13.8396	60.8945	41.9956	45.7322	-1.39277	0.00468346	0.038426	yes	down	calcium-binding protein
SindChr1T02639.1	4.26679	3.25452	0.312018	17.8038	21.7399	31.4311	-3.13055	0.00118439	0.0134158	yes	down	cytochrome P450
SindChr1T02645.1	14.8175	17.5021	11.539	25.1813	38.5018	30.4339	-1.03573	0.000111798	0.00207884	yes	down	transcription factor
SindChr9T00030.1	7.49664	8.86787	5.13298	11.8851	26.7923	41.952	-1.84589	0.00161358	0.0169863	yes	down	Serine arginine-rich SC35-like splicing factor
SindChr9T00075.1	5.54389	6.52084	6.31308	12.8999	16.6819	11.8556	-1.10068	5.41e-08	2.81e-06	yes	down	ER lumen protein retaining receptor
SindChr9T00078.1	0.151003	0	0	0.864599	2.58138	1.38477	-4.93459	0.00175771	0.0181668	yes	down	.
SindChr9T00093.1	0.222957	0.490653	0.276545	1.48022	1.40949	1.47221	-2.06053	1.18e-08	7.7e-07	yes	down	PDDEXK-like family of unknown function
SindChr9T00104.1	1.35661	3.56649	2.10495	12.9334	9.26319	5.89539	-1.93339	0.000386395	0.00562551	yes	down	Cysteine-rich repeat secretory protein
SindChr9T00138.1	4.4804	3.53443	4.39726	11.8465	9.54351	9.33701	-1.23633	1.95e-08	1.19e-06	yes	down	transcription factor
SindChr9T00148.1	0	0	0	0.059775	0.012509	0.072303	-5.94311	0.000212292	0.00347135	yes	down	XRN 5'-3' exonuclease N-terminus
SindChr9T00150.1	0.51663	0.397666	0.1431	1.0888	1.27097	0.918513	-1.5655	0.00397188	0.0339256	yes	down	Coiled-coil domain-containing protein 55 (DUF2040)
SindChr9T00168.1	0.239104	0.258149	0.249849	0.437455	0.738319	0.697115	-1.20462	0.0051506	0.0412441	yes	down	Phylloplanin-like
SindChr9T00178.1	0.431691	0.502598	0.319018	1.71318	8.61701	0.508526	-3.01958	0.00484381	0.0394431	yes	down	No apical meristem (NAM) protein
SindChr9T00224.1	1.22473	1.62976	1.36805	5.33592	7.91753	5.27935	-2.06241	3.68e-15	1.06e-12	yes	down	Belongs to the ABC transporter superfamily. ABCG family. PDR (TC 3.A.1.205) subfamily
SindChr9T00256.1	0	0	0	3.8438	0	0	-24.7801	2.26e-10	2.7e-08	yes	down	Eukaryotic aspartyl protease
SindChr9T00274.1	1.12386	1.31899	1.73425	4.01973	6.01317	3.51528	-1.61561	5.97e-06	0.000179946	yes	down	RING finger and CHY zinc finger domain-containing protein
SindChr9T00276.1	0.626591	1.92042	1.06088	4.9295	3.80364	2.99228	-1.63442	0.00211821	0.0208858	yes	down	Protein of unknown function (DUF1635)
SindChr9T00316.1	5.767	8.47611	7.69156	14.7667	18.8932	13.136	-1.02161	0.0001144	0.00211323	yes	down	Protein kinase domain
SindChr9T00388.1	0.086309	0.138037	0.029617	1.37212	2.23435	0.351726	-3.87531	2.89e-05	0.000687122	yes	down	mitogen-activated protein kinase
SindChr9T00498.1	0	0	0	0.0176	0.191351	0.130929	-6.12347	0.000997056	0.0117236	yes	down	DnaJ homolog subfamily
SindChr9T00510.1	8.74113	37.5354	22.6409	57.6264	225.73	85.652	-2.34762	0.00411709	0.0348772	yes	down	Rare lipoprotein A (RlpA)-like double-psi beta-barrel
SindChr9T00588.1	0.059967	0.050646	0.070125	0.332262	0.237994	0.124749	-1.8436	0.000338592	0.00504216	yes	down	Lipase (class 3)
SindChr9T00595.1	2.6788	5.66584	1.83766	8.38952	11.2416	11.23	-1.54365	0.00285073	0.0263758	yes	down	PDDEXK-like family of unknown function
SindChr9T00606.1	3.59837	4.15541	2.44428	12.2799	9.60335	6.93584	-1.43753	6.02e-05	0.00124378	yes	down	Cytochrome p450
SindChr9T00625.1	1.40067	2.90464	4.00111	9.47172	8.97618	13.693	-1.87528	0.000395099	0.00571751	yes	down	E3 ubiquitin-protein ligase that mediates ubiquitination and subsequent proteasomal degradation of target proteins. E3 ubiquitin ligases accept ubiquitin from an E2 ubiquitin- conjugating enzyme in the form of a thioester and then directly transfers the ubiquitin to targeted substrates
SindChr9T00649.1	0	0	0	0	0	1.416	-21.9411	1.98e-08	1.21e-06	yes	down	Ribosomal protein L7Ae L30e S12e Gadd45 family protein
SindChr9T00722.1	4.96382	10.7736	5.31452	28.0848	35.6371	26.3243	-2.03546	9.15e-07	3.51e-05	yes	down	Domain of unknown function (DUF966)
SindChr9T00753.1	0.03447	0	0	0.109246	0.258828	0.207195	-3.88454	0.00146044	0.0157287	yes	down	Bulb-type mannose-specific lectin
SindChr9T00815.1	0	0.003709	0.003075	0.453848	0.209272	0.176796	-6.25252	2.6e-07	1.16e-05	yes	down	Belongs to the chaperonin (HSP60) family
SindChr9T00846.1	0	0.167152	0.076567	0.633536	0.830512	0.460441	-2.77668	0.00186255	0.019035	yes	down	.
SindChr9T00856.1	0.139414	0.433786	0.260035	1.44923	1.27742	0.760739	-1.9385	0.00038592	0.00562551	yes	down	Histone H2B
SindChr9T00862.1	0.023993	0.027026	0.026438	0.198603	0.066149	0.135944	-2.00541	0.00393906	0.0336727	yes	down	Transferase family
SindChr9T00865.4	0	0	0	0.02911	0.096982	0.120378	-6.57213	1.2e-05	0.000329946	yes	down	Magnesium transporter MRS2-11, chloroplastic
SindChr9T00891.1	1.83596	2.8027	1.02361	9.70379	34.9079	6.33752	-3.10076	0.000202179	0.00333977	yes	down	Belongs to the ABC transporter superfamily. ABCG family. PDR (TC 3.A.1.205) subfamily
SindChr9T00894.1	0.121442	0.068539	0.26048	0.943785	0.953395	0.627624	-2.38181	0.000174019	0.00295354	yes	down	Belongs to the histone deacetylase family. HD Type 1 subfamily
SindChr9T00950.4	0	0	0	1.8912	0	0	-24.0034	8.08e-10	8.36e-08	yes	down	Rho GTPase-activating protein 7-like
SindChr9T00961.1	2.75601	2.86518	2.08267	7.05316	8.78915	9.74322	-1.66514	1.58e-13	3.64e-11	yes	down	Belongs to the protein kinase superfamily
SindChr9T00962.1	1.51998	0.181757	0.454867	3.11131	9.20528	4.73354	-2.90095	0.00203615	0.0202	yes	down	Non-specific serine threonine protein kinase
SindChr9T00976.1	1.22471	1.45071	1.74219	9.62939	7.3535	5.59073	-2.27749	2.52e-11	3.7e-09	yes	down	Belongs to the cystatin family. Phytocystatin subfamily
SindChr9T00983.1	53.5179	56.1578	53.6861	115.181	158.49	126.744	-1.2222	1.78e-13	4.07e-11	yes	down	Ethylene insensitive 3
SindChr9T01012.1	0.13685	0.408793	0.213623	2.57895	2.08835	1.04675	-2.81329	5.56e-06	0.000169395	yes	down	.
SindChr9T01055.1	1.19213	2.93084	1.27801	7.96903	16.5157	5.63876	-2.41003	0.00016674	0.00287175	yes	down	F-Box protein
SindChr9T01117.1	5.26435	5.96188	5.40053	13.4264	12.7787	11.2312	-1.102	3.71e-19	1.62e-16	yes	down	Ethylene insensitive 3
SindChr9T01126.1	0.113205	0.250253	0.090633	0.467537	1.09929	1.07838	-2.43977	7.72e-05	0.0015238	yes	down	F-box kelch-repeat protein At3g06240-like
SindChr9T01384.1	2.26797	1.6612	1.23775	10.2013	15.2189	7.3695	-2.58498	2.27e-09	2.03e-07	yes	down	Anaphase-promoting complex subunit 11 RING-H2 finger
SindChr9T01386.1	5.30698	9.50202	5.61954	16.7491	24.2424	14.9599	-1.38835	0.000192452	0.00320683	yes	down	.
SindChr9T01539.1	10.7413	18.6196	13.7844	39.6086	50.0789	29.1726	-1.39324	8.08e-05	0.00158539	yes	down	.
SindChr9T01563.1	0.087234	0.096223	0	11.1097	0.14962	5.98491	-6.46757	0.000340839	0.00506486	yes	down	Belongs to the peptidase S10 family
SindChr9T01592.1	0	0	0	0.22534	0.424567	0.45657	-7.55992	8.89e-09	6.11e-07	yes	down	MADS-box protein
SindChr9T01774.1	0.162683	0.282359	0.157672	0.522835	0.578337	0.382731	-1.23268	0.000720997	0.00905534	yes	down	Holliday junction DNA helicase ruvB N-terminus
SindChr9T01792.1	4.40573	14.4597	2.41315	51.3158	26.9099	25.4852	-2.24223	0.00587324	0.0454209	yes	down	.
SindChr9T01829.1	10.3656	18.164	7.81402	47.8965	80.6007	41.8377	-2.1664	7.46e-06	0.000220597	yes	down	No apical meristem (NAM) protein
SindChr9T01831.1	0.636068	1.18086	0.381336	6.46646	1.84104	3.04906	-2.31722	0.00121945	0.0137022	yes	down	Amino-acid permease
SindChr9T01832.1	40.5546	52.6822	47.4486	122.504	135.127	111.442	-1.32191	1.16e-15	3.74e-13	yes	down	Lipase (class 3)
SindChr9T01846.1	7.85024	8.83656	8.57164	17.4416	25.3892	14.7862	-1.11619	5.24e-05	0.00111169	yes	down	MAC/Perforin domain
SindChr9T01852.1	0	0.031028	0.044641	0.19009	0.184717	0.146765	-2.58827	0.00561872	0.0439704	yes	down	Protein of unknown function (DUF668)
SindChr9T01863.1	0	0	0	0.150552	0.034036	0.152679	-5.45476	0.000575658	0.00764585	yes	down	Cupin domain
SindChr9T01883.1	0.660389	1.03107	0.769325	1.47468	2.04784	2.08713	-1.11726	0.000107195	0.00200726	yes	down	Alpha/beta hydrolase family
SindChr9T01888.1	0	0	0	0	0	3.22319	-23.6361	1.46e-09	1.41e-07	yes	down	Lysine methyltransferase
SindChr9T01907.1	0.207627	0.479566	0.130813	1.44465	1.93318	0.940217	-2.31789	0.000191907	0.00320028	yes	down	Transcriptional repressor, ovate
SindChr9T01905.1	0.048158	0.385803	0.028416	2.73183	1.06713	4.45076	-4.08817	0.000333182	0.00496864	yes	down	Belongs to the major facilitator superfamily. Sugar transporter (TC 2.A.1.1) family
SindChr9T01906.1	0.980143	1.73728	0.941584	12.8265	16.609	20.8621	-3.71641	7.88e-22	5.71e-19	yes	down	Belongs to the major facilitator superfamily. Sugar transporter (TC 2.A.1.1) family
SindChr9T01916.1	15.5215	41.4357	5.24962	287.424	294.956	333.81	-3.8382	1.74e-06	6.13e-05	yes	down	Homeobox-leucine zipper protein
SindChr9T01926.1	4.57255	3.89204	4.09308	14.1533	9.02312	7.74544	-1.23154	0.000211159	0.0034609	yes	down	Belongs to the FPP GGPP synthase family
SindChr9T01950.1	0.308854	0.787903	0.130303	2.9316	69.6673	2.23575	-5.85299	8.06e-05	0.00158451	yes	down	lob domain-containing protein
SindChr9T01979.1	0.412298	0.159626	0.244812	1.31655	1.82836	0.464965	-2.02484	0.00505905	0.0407321	yes	down	.
SindChr9T02024.1	5.61168	7.33931	4.36113	10.1872	18.5602	12.1864	-1.17589	0.00119444	0.0134861	yes	down	.
SindChr9T02065.1	15.1396	22.9445	15.4354	38.5236	41.1749	38.5004	-1.07866	1.41e-06	5.13e-05	yes	down	homeobox-leucine zipper protein
SindChr9T02084.1	0.166926	0.251192	0.231898	8.20429	3.28194	11.9305	-5.07503	3.39e-15	9.89e-13	yes	down	VQ motif
SindChr9T02101.1	0	0	0	0	0	3.08908	-23.9164	9.3e-10	9.53e-08	yes	down	Cyclophilin type peptidyl-prolyl cis-trans isomerase/CLD
SindChr9T02121.1	4.91032	10.2481	8.80148	55.5833	34.9667	30.1631	-2.26591	8.96e-07	3.45e-05	yes	down	Removal of H(2)O(2), oxidation of toxic reductants, biosynthesis and degradation of lignin, suberization, auxin catabolism, response to environmental stresses such as wounding, pathogen attack and oxidative stress
SindChr9T02123.1	2.47277	9.67382	1.91588	48.4156	21.4032	41.4921	-2.94482	0.000277306	0.00427809	yes	down	Belongs to the cytochrome P450 family
SindChr9T02124.1	1.31406	3.6887	0.445257	15.1232	8.2648	9.8426	-2.56614	0.00250724	0.023903	yes	down	Belongs to the cytochrome P450 family
SindChr9T02146.5	0.405237	0.335337	0.294435	1.10685	1.17346	1.19396	-1.67685	2.94e-15	8.83e-13	yes	down	isoform X1
SindChr9T02154.1	0.119371	0.358489	0.261603	2.61422	1.62352	0.399473	-2.56813	0.0027662	0.0257865	yes	down	Belongs to the cytochrome P450 family
SindChr9T02182.1	1.62647	2.00309	1.70788	4.73769	5.81255	2.87829	-1.25941	0.000275804	0.00425805	yes	down	LysM domain
SindChr9T02202.1	0.226331	0.167951	0.067169	7.45898	1.4226	0.312478	-4.21308	0.000568564	0.00757557	yes	down	.
SindChr9T02283.1	0.135991	0.25103	0.434264	0.910888	0.854128	0.866322	-1.58368	0.00179522	0.0185026	yes	down	Belongs to the AAA ATPase family
SindChr9T02324.1	2.53731	5.43781	2.5019	22.6796	7.99535	14.8437	-2.06832	0.000570811	0.00760068	yes	down	Serine/Threonine protein kinases, catalytic domain
SindChr9T02413.1	0	0	0	0	2.93327	0.276693	-10.7088	0.00612692	0.0468994	yes	down	Plant calmodulin-binding domain
SindChr9T02451.1	0.053678	0.499494	0.215813	10.462	3.22139	2.78632	-4.31225	1.17e-05	0.000322072	yes	down	EF-hand domain
SindChr9T02481.1	0	0	0	0.115978	0.091002	0.299103	-7.62295	4.14e-07	1.76e-05	yes	down	Glutaredoxin
SindChr9T02591.1	1.79712	2.53906	3.02848	8.10676	6.65319	4.03285	-1.2744	0.0025339	0.0241134	yes	down	Myb-related protein
SindChr9T02595.1	0.634482	0.416711	1.00445	2.68679	4.17199	1.89012	-1.99547	0.000278718	0.00429042	yes	down	Myb-like DNA-binding domain
SindChr9T02625.1	0.275877	0.408613	0.232944	0.725916	0.625043	0.653019	-1.05234	0.000308688	0.00465625	yes	down	Belongs to the glucose-6-phosphate 1-epimerase family
SindChr9T02737.1	0.116637	0.210157	0.138538	0.879276	0.547373	0.259688	-1.78064	0.00381738	0.0328733	yes	down	WRKY Transcription Factor
SindChr9T02743.1	4.68574	4.77727	5.24223	9.85346	16.3985	8.4428	-1.16168	0.000684948	0.00872779	yes	down	ACT domain
SindChr9T02748.1	0	0	0	8.11897	0	0	-25.0605	1.41e-10	1.79e-08	yes	down	.
SindChr9T02751.1	0.260171	0.280652	0.279233	1.19205	1.7067	0.492686	-1.95793	0.000436146	0.0061671	yes	down	nuclease HARBI1
SindChr9T02767.1	0.660471	0.957408	0.6648	2.16394	2.5067	1.91017	-1.44979	4.93e-09	3.81e-07	yes	down	Belongs to the Casparian strip membrane proteins (CASP) family
SindChr9T02770.1	1.15439	2.40532	0.444361	9.32601	11.5558	3.92054	-2.57556	0.00111264	0.0127893	yes	down	GEM-like protein
SindChr9T02778.1	1.16457	1.35464	1.44836	2.77851	3.26457	2.3163	-1.00105	8.37e-06	0.00024191	yes	down	short-chain dehydrogenase reductase
SindChr9T02775.3	0	0	0	0	0.52867	0	-21.8525	2.26e-08	1.34e-06	yes	down	Belongs to the mitochondrial carrier (TC 2.A.29) family
SindChr8T00032.1	0.248981	0.255081	0.302932	0.601466	0.670156	0.738122	-1.2379	7.61e-09	5.41e-07	yes	down	flavin adenine dinucleotide binding
SindChr8T00047.1	3.75111	4.68697	3.74607	14.7057	12.0975	11.3444	-1.58025	2.59e-16	8.91e-14	yes	down	AMP-binding enzyme C-terminal domain
SindChr8T00086.1	1.53822	1.29764	0.444648	31.4579	13.9109	15.9531	-4.16891	1.98e-10	2.42e-08	yes	down	Belongs to the iron ascorbate-dependent oxidoreductase family
SindChr8T00089.1	1.79847	1.51911	1.42384	3.36936	8.19333	3.845	-1.6235	0.000389353	0.00565272	yes	down	Cyclic nucleotide-monophosphate binding domain
SindChr8T00105.1	0	0	0	0	0	25.7482	-25.332	8.94e-11	1.18e-08	yes	down	.
SindChr8T00104.1	0.04142	0.019054	0.052262	0.235916	0.442112	0.049326	-2.57971	0.00583564	0.0451966	yes	down	LRR receptor-like serine threonine-protein kinase FLS2
SindChr8T00114.1	1.12343	1.02381	0.856764	1.69307	2.88186	2.0192	-1.06158	0.000293189	0.00445122	yes	down	DNA-binding protein DDB_G0278111-like isoform X1
SindChr8T00145.1	1.62021	5.54863	2.72106	13.7607	13.6092	7.46027	-1.75109	0.00336366	0.0299226	yes	down	.
SindChr8T00163.1	0.147377	0.976971	0.117346	6.69652	6.07901	4.28726	-3.72294	6.39e-05	0.00130441	yes	down	.
SindChr8T00217.1	8.1493	5.88736	15.6328	38.1991	68.4452	27.4409	-2.08262	0.00076002	0.00944384	yes	down	Belongs to the class I-like SAM-binding methyltransferase superfamily. Cation-independent O- methyltransferase family
SindChr8T00247.1	0	0	0	0.301181	0.22138	0.302951	-5.42529	3.41e-05	0.000785357	yes	down	.
SindChr8T00270.1	0	0	0	0.910407	0.160945	0.509987	-7.22422	8.57e-06	0.000246371	yes	down	MYB family transcription factor
SindChr8T00271.1	0.586089	0.723986	0.824987	1.75618	1.25149	1.91259	-1.13226	0.000207725	0.00340728	yes	down	Regulatory protein NPR3-like
SindChr8T00278.1	0.131878	0.228221	0.147926	0.650368	0.684927	0.421323	-1.68588	1.35e-05	0.000361914	yes	down	Reticulon
SindChr8T00317.1	24.266	46.3534	28.3004	72.1144	132.808	83.4619	-1.47662	0.000437327	0.00617133	yes	down	36.4 kDa proline-rich
SindChr8T00462.1	0	0.037408	0.0354	0.165408	0.292211	0.102339	-2.61233	0.00438798	0.0366747	yes	down	ethylene-responsive transcription factor
SindChr8T00470.1	0.244905	0.402136	0.360174	0.754343	0.736745	0.818101	-1.1252	2.1e-05	0.000519134	yes	down	cyclic nucleotide-gated ion channel
SindChr8T00476.1	0.002037	0	0	0.367212	0.361244	0.225008	-5.55891	1.31e-05	0.000354069	yes	down	May serve as docking site to facilitate the association of other proteins to the plasma membrane
SindChr8T00497.1	0.79482	2.30269	0.88426	16.4121	11.5091	3.4419	-2.9055	0.000262399	0.00409928	yes	down	EF-hand domain
SindChr8T00506.1	2.11447	2.41301	1.99486	5.8591	5.62687	4.03138	-1.18225	1.55e-07	7.25e-06	yes	down	Myb-like DNA-binding domain
SindChr8T00515.1	15.9555	16.6332	20.3758	84.7281	51.369	34.482	-1.61547	0.000319547	0.00479594	yes	down	Homeobox associated leucine zipper
SindChr8T00583.3	0	0	0	0.36775	0	0	-21.6811	2.92e-08	1.67e-06	yes	down	Serine/Threonine protein kinases, catalytic domain
SindChr8T00647.1	0.04054	0.032257	0.009566	1.0963	0.472669	0.030626	-4.00378	0.00297051	0.0271611	yes	down	DNA-binding domain in plant proteins such as APETALA2 and EREBPs
SindChr8T00685.1	0	0	0	0.055294	0.316869	0.020169	-7.19502	0.000345456	0.00511898	yes	down	Endomembrane protein 70
SindChr8T01113.1	4.23517	6.51328	5.83158	13.0136	14.2079	8.41598	-1.03287	0.00196566	0.0197336	yes	down	CBL-interacting serine threonine-protein kinase 12-like
SindChr8T01123.1	1.14681	1.42697	0.4871	4.30145	7.03955	4.26139	-2.28648	9.83e-06	0.000278351	yes	down	Dof zinc finger protein
SindChr8T01162.1	102.214	133.339	80.4487	581.484	837.076	740.201	-2.70847	3.72e-22	3.01e-19	yes	down	Dormancy/auxin associated protein
SindChr8T01176.1	0.613915	1.67904	0.407986	3.99614	2.73412	3.98842	-1.9372	0.00269429	0.0252452	yes	down	helix loop helix domain
SindChr8T01177.1	0.291337	0.502959	0.22043	3.12421	0.951291	2.41537	-2.6162	3.98e-05	0.000890036	yes	down	L-type lectin-domain containing receptor kinase
SindChr8T01174.1	0.299096	0.259402	0.508331	2.55459	1.58703	0.543382	-2.02975	0.00572213	0.0445639	yes	down	.
SindChr8T01214.1	0	0	0	0	0	0.226881	-21.6093	3.24e-08	1.82e-06	yes	down	Pyridine nucleotide-disulphide oxidoreductase
SindChr8T01220.1	0.070142	0.065819	0.06263	0.20027	0.232522	0.615611	-2.18671	0.00144131	0.0155546	yes	down	Myb-like DNA-binding domain
SindChr8T01228.1	0.582285	2.46904	1.51959	9.4825	8.61004	6.84273	-2.38368	0.000106879	0.00200513	yes	down	PAN-like domain
SindChr8T01273.1	6.39995	11.2466	3.98281	41.949	24.7717	58.6157	-2.48569	1.94e-05	0.000489101	yes	down	Removal of H(2)O(2), oxidation of toxic reductants, biosynthesis and degradation of lignin, suberization, auxin catabolism, response to environmental stresses such as wounding, pathogen attack and oxidative stress
SindChr8T01297.1	0.799751	0.738321	0.877121	2.26274	7.69252	2.10069	-2.2315	0.000715103	0.00900285	yes	down	malonyl-CoA decarboxylase
SindChr8T01306.1	3.51019	29.9992	1.6562	599.721	685.958	799.869	-5.85635	2.6e-07	1.16e-05	yes	down	Belongs to the iron ascorbate-dependent oxidoreductase family
SindChr8T01327.2	0.820167	0.656284	0.812682	1.81875	2.61727	2.02473	-1.41962	1.03e-08	6.84e-07	yes	down	Belongs to the major facilitator superfamily. Sugar transporter (TC 2.A.1.1) family
SindChr8T01491.1	2.53201	3.20357	3.59898	10.2311	6.88958	7.871	-1.35007	3.68e-06	0.000118019	yes	down	Glucose / Sorbosone dehydrogenase
SindChr8T01533.1	0.641403	2.84964	0.629095	11.4221	9.65024	5.56341	-2.63142	0.000809069	0.0099242	yes	down	protection from non-homologous end joining at telomere
SindChr8T01556.1	0.894407	1.81452	0.939173	2.5449	4.51552	2.7733	-1.36436	0.002484	0.0237461	yes	down	Belongs to the cyclin family
SindChr8T01599.3	0	0	0	0	0	1.34034	-22.0523	1.68e-08	1.05e-06	yes	down	Reversible hydration of carbon dioxide
SindChr8T01603.1	39.1637	76.2916	51.9378	165.008	166.861	129.895	-1.39908	3.26e-05	0.000759157	yes	down	Protein of unknown function (DUF1645)
SindChr8T01640.1	2.56021	2.4668	1.14817	5.12142	6.94822	5.2927	-1.41761	0.000393979	0.00570523	yes	down	protein kinase inhibitor activity
SindChr8T01695.1	0.182242	0.091604	0.108753	1.13183	1.51009	0.339717	-2.86542	4.73e-05	0.00102527	yes	down	Dual specificity phosphatase, catalytic domain
SindChr8T01706.1	0.44119	0.560627	0.406508	1.94432	1.87892	2.22975	-2.03106	6.98e-23	6.12e-20	yes	down	RNA recognition motif 2
SindChr8T01768.1	0	0	0	0	0	0.881988	-21.4075	4.36e-08	2.37e-06	yes	down	O-methyltransferase
SindChr8T01753.1	0	0	0	0	0.427262	0	-21.6749	2.95e-08	1.68e-06	yes	down	belongs to the metallo- dependent hydrolases superfamily. Urease alpha subunit family
SindChr8T01810.1	0.41913	0.262101	0.063739	1.28301	3.60432	0.974315	-2.89971	0.00110956	0.0127608	yes	down	Pyridoxal-dependent decarboxylase conserved domain
SindChr8T01866.1	1.66368	6.2281	2.89248	17.8112	11.8611	17.4123	-2.07053	0.00060886	0.00799086	yes	down	ethylene-responsive transcription factor
SindChr8T01889.1	2.39496	4.93206	3.54138	13.925	16.0198	15.1865	-1.98493	3.71e-09	3.02e-07	yes	down	Domain of unknown function (DUF4228)
SindChr8T01898.1	1.55726	2.25331	1.01297	10.3255	6.74764	6.30157	-2.21735	2.87e-07	1.27e-05	yes	down	Universal stress protein family
SindChr8T01909.1	0.582105	0.34237	0.230554	1.82792	1.40761	0.911698	-1.77983	0.000646548	0.00834739	yes	down	domain in glucosyltransferases, myotubularins and other putative membrane-associated proteins
SindChr8T01949.1	2.75596	3.42397	2.36369	8.5013	7.36819	4.92675	-1.21796	0.000100448	0.00189975	yes	down	Leucine-rich repeat receptor-like serine threonine tyrosine-protein kinase SOBIR1
SindChr8T02035.1	0	0.087433	0	0.909746	0.584562	0.421177	-4.40478	0.00545964	0.0429858	yes	down	.
SindChr8T02039.1	0.046762	0.072909	0.06347	0.115927	0.181551	0.368703	-1.7632	0.00509851	0.0409258	yes	down	Mannose-1-phosphate guanyltransferase
SindChr8T02046.1	0.180704	0.149628	0.155734	0.376943	0.555008	0.307458	-1.25985	0.000253333	0.00398914	yes	down	.
SindChr8T02074.1	7.42521	20.0813	14.2563	62.9674	45.1062	42.6662	-1.78812	0.000222768	0.00359786	yes	down	POT family
SindChr8T02084.1	0.477587	0.190013	0.207706	4.88621	5.09819	1.15052	-3.57775	4.35e-06	0.000137516	yes	down	Isochorismate synthase
SindChr8T02085.1	0	0	0	0.023626	0.023538	0.00838	-5.92842	4.43e-05	0.000973498	yes	down	Reverse transcriptase (RNA-dependent DNA polymerase)
SindChr8T02096.1	1.22228	1.81679	0.935413	3.9901	3.00626	2.32689	-1.17087	0.00269008	0.025237	yes	down	Plant invertase/pectin methylesterase inhibitor
SindChr8T02114.2	0	0	0	0.983038	3.53255	3.59395	-11.6742	1.28e-14	3.32e-12	yes	down	arabinosyltransferase ARAD1
SindChr8T02160.1	0	0	0	0.023583	0.049994	0.264747	-7.53843	0.000107043	0.00200641	yes	down	PHD zinc finger
SindChr8T02267.1	5.46379	4.89947	4.75159	28.1538	23.9325	7.15598	-1.89834	0.0017248	0.0179324	yes	down	Universal stress protein family
SindChr8T02284.1	8.20812	21.7556	4.56424	122.134	115.295	55.976	-3.03689	3.62e-05	0.000825774	yes	down	Plastocyanin-like domain
SindChr8T02332.1	0.66536	1.53379	0.703143	2.88573	4.63431	2.11587	-1.66112	0.00200589	0.020048	yes	down	Transcription factor
SindChr8T02349.1	0	0	0	0.961047	0.010062	0.402573	-9.58004	5.15e-05	0.00109717	yes	down	Belongs to the disease resistance NB-LRR family
SindChr8T02405.1	1.40948	1.28767	3.24778	4.90182	9.91748	5.45687	-1.67549	0.00497627	0.040177	yes	down	The coatomer is a cytosolic protein complex that binds to dilysine motifs and reversibly associates with Golgi non- clathrin-coated vesicles, which further mediate biosynthetic protein transport from the ER, via the Golgi up to the trans Golgi network. Coatomer complex is required for budding from Golgi membranes, and is essential for the retrograde Golgi-to-ER transport of dilysine-tagged protei…
SindChr8T02415.1	0	0	0	0.604562	1.10913	1.07851	-9.23356	8e-13	1.6e-10	yes	down	Protein of unknown function (DUF679)
SindChr8T02423.1	0.057298	0.08145	0.091271	0.156135	0.25683	0.28227	-1.48874	0.000359882	0.005288	yes	down	Required for maturation of ribosomal RNAs and formation of the large ribosomal subunit
SindChr8T02436.1	0	0	0	0	1.40699	0	-22.8542	4.96e-09	3.81e-07	yes	down	.
SindChr8T02500.1	2.35345	3.30857	1.70738	6.13157	5.33373	5.97739	-1.18363	0.000118306	0.00216726	yes	down	G-box-binding factor 4-like
SindChr8T02515.1	5.5781	5.44606	6.09823	11.7761	21.8972	14.7366	-1.42319	5.36e-06	0.000164415	yes	down	Fibronectin type III-like domain
SindChr8T02514.1	26.8539	31.9028	26.2139	72.3394	109.933	97.551	-1.65066	2.4e-13	5.3e-11	yes	down	Fibronectin type III-like domain
SindChr8T02532.1	1.08404	1.35903	0.449054	59.2135	18.982	11.5427	-4.89447	5.1e-09	3.87e-07	yes	down	Early nodulin-93-like
SindChr8T02556.1	124.897	145.953	114.784	428.11	656.34	520.265	-1.98836	2.63e-18	1.06e-15	yes	down	Phosphate-induced protein 1 conserved region
SindChr8T02569.1	28.2237	32.14	14.975	63.6532	142.446	65.9841	-1.78691	0.000671332	0.00860123	yes	down	.
SindChr8T02604.1	0	0.036278	0.040511	0.230494	0.133801	0.143049	-2.5062	0.00156094	0.0165429	yes	down	Belongs to the peptidase A1 family
SindChr8T02598.1	1.59099	3.23116	1.98631	11.3631	7.87789	13.853	-2.22118	2.09e-07	9.6e-06	yes	down	Isochorismatase family
SindChr8T02608.1	0	0	0	0	0.959431	0	-22.1896	1.37e-08	8.71e-07	yes	down	Zinc-finger of C2H2 type
SindChr8T02759.1	1.31045	1.18439	0.977026	2.73362	6.66597	3.39869	-1.80539	5.86e-05	0.00121919	yes	down	Modified RING finger domain
SindChr8T02774.1	0.079769	0.360449	0.153831	2.53647	1.25403	1.23424	-2.9609	2.01e-05	0.000503402	yes	down	Transcription factor
SindChr8T02776.1	0	0	0	0	0	0.743639	-21.8319	2.33e-08	1.38e-06	yes	down	Calcium-binding protein
SindChr8T02825.1	4.1875	2.74425	1.59795	13.4892	5.90098	9.45587	-1.7006	0.00225075	0.0219966	yes	down	Cytochrome p450
SindChr8T02830.1	0	0	0	1.10035	1.02104	0.408849	-7.95948	1.24e-08	8.03e-07	yes	down	Belongs to the globin family
SindChr8T02845.1	3.69453	2.85822	3.04222	8.74293	7.20108	8.11647	-1.25773	6.8e-11	9.28e-09	yes	down	Component of the Mediator complex, a coactivator involved in regulated transcription of nearly all RNA polymerase II-dependent genes. Mediator functions as a bridge to convey information from gene-specific regulatory proteins to the basal RNA polymerase II transcription machinery. Mediator is recruited to promoters by direct interactions with regulatory proteins and serves as a scaffold for the a…
SindChr8T02851.1	7.89745	9.75499	6.77357	32.5164	30.5832	18.1597	-1.66866	5.17e-07	2.15e-05	yes	down	Belongs to the major facilitator superfamily. Sugar transporter (TC 2.A.1.1) family
SindChr8T02885.1	0.071782	0.037393	0.007782	1.97011	0.02792	0.229586	-4.15544	0.00597714	0.0460718	yes	down	methyltransferase involved in the maturation of rRNA and in the biogenesis of ribosomal subunits
SindChr8T02922.1	10.5337	13.9902	7.99609	20.4642	28.6081	19.0364	-1.00206	0.0015185	0.0162292	yes	down	Transcriptional activator that specifically binds 5'- GATA-3' or 5'-GAT-3' motifs within gene promoters
SindChr8T02926.1	3.86707	3.64037	2.82933	6.01271	8.59071	11.218	-1.25549	0.00016216	0.00280667	yes	down	Glycosyl hydrolase family 9
SindChr8T02994.1	2.8307	2.34096	0.547249	7.6845	74.0219	14.5472	-3.99481	0.000258265	0.00404975	yes	down	Chaperone protein dnaJ 11
SindChr8T03015.1	1.92984	1.40575	1.64189	4.36014	4.21982	2.67425	-1.10509	0.000418843	0.00596659	yes	down	BOI-related E3 ubiquitin-protein ligase
SindChr8T03048.1	0.193816	0.242749	0.181168	0.503659	0.394435	0.524648	-1.13636	2.19e-06	7.47e-05	yes	down	RPAP1-like, N-terminal
SindChr8T03061.1	0.876717	2.09489	1.60519	11.0636	24.5363	5.61998	-3.08999	1.51e-05	0.000398257	yes	down	No apical meristem (NAM) protein
SindChr13T00242.1	0.776072	2.71717	3.86215	12.3676	12.6055	10.6048	-2.19008	0.00115749	0.0131751	yes	down	.
SindChr13T00280.1	1.81515	3.72494	1.23773	11.8692	13.2819	4.30487	-2.05766	0.00230721	0.022444	yes	down	Cysteine-rich repeat secretory protein 38-like
SindChr13T00389.1	0.648781	1.14893	0.973819	1.74916	4.85429	3.32802	-1.76277	0.000644744	0.00834711	yes	down	Transferase family
SindChr13T00731.1	0.143223	0.470511	0.186308	1.03011	0.992633	1.07131	-1.88351	0.000497987	0.00683009	yes	down	Belongs to the glycosyltransferase 2 family
SindChr13T00755.1	2.29143	2.14981	2.59105	12.6517	5.49218	8.07565	-1.83037	1.52e-05	0.000400958	yes	down	Cytochrome p450
SindChr13T00815.1	2.01632	4.81114	2.96493	15.6322	5.93534	9.38923	-1.60162	0.00553669	0.0434673	yes	down	Translation initiation factor SUI1
SindChr13T00816.1	0	0.064043	0.019166	0.027154	1.4678	2.02384	-5.20676	0.00263787	0.0248439	yes	down	RING-H2 zinc finger domain
SindChr13T00863.3	0.218245	0.496588	0.068829	0.682686	1.67827	1.67905	-2.31018	0.00575031	0.0446675	yes	down	helix loop helix domain
SindChr13T00852.1	4.7557	1.04201	0.823478	4.19454	50.9647	18.7804	-3.40186	0.00319045	0.028821	yes	down	.
SindChr13T00873.1	6.17757	6.50891	5.86946	34.1159	26.39	30.6735	-2.23036	1.15e-42	3.44e-39	yes	down	Belongs to the GRAS family
SindChr13T00876.1	0	0	0	0.119864	1.95993	0.146903	-7.28712	0.000988493	0.0116556	yes	down	Water Stress and Hypersensitive response
SindChr13T00883.1	3.59229	4.52476	2.1927	64.5442	24.3688	67.2258	-3.86898	1.41e-11	2.22e-09	yes	down	Indole-3-acetic acid-amido synthetase GH3.6
SindChr13T00886.1	0.18601	0.403079	0.346653	1.29699	1.24484	0.729115	-1.72721	0.000168292	0.0028887	yes	down	Serine threonine-protein kinase
SindChr13T00889.1	0.046065	0.190968	0.069823	0.545892	0.471151	0.327793	-2.05332	0.0013755	0.0149674	yes	down	divergent subfamily of APPLE domains
SindChr13T00891.1	0.212353	0.346787	0.272977	0.812908	0.457808	0.656235	-1.13899	0.00269489	0.0252452	yes	down	divergent subfamily of APPLE domains
SindChr13T00921.1	9.78825	5.90517	11.461	27.9431	21.4586	23.8165	-1.35347	0.000325733	0.00487486	yes	down	Mpv17 / PMP22 family
SindChr13T00924.1	14.0559	39.1998	12.1869	158.737	192.21	141.453	-2.85797	7.04e-07	2.81e-05	yes	down	No apical meristem (NAM) protein
SindChr13T00936.1	2.96323	4.91491	3.45956	6.24302	11.9377	7.71281	-1.12141	0.0035223	0.03094	yes	down	CBS domain-containing protein
SindChr13T00937.2	2.64614	2.42829	2.47835	5.21685	6.5401	4.85574	-1.06605	5.28e-09	3.99e-07	yes	down	TFIIIC subunit
SindChr13T00945.1	3.788	5.12405	3.56029	11.6528	16.5352	6.70124	-1.41456	0.00112488	0.0128911	yes	down	Protein of unknown function (DUF2921)
SindChr13T01023.1	0.008307	0.071283	0.110132	0.428624	0.814452	0.174799	-2.71791	0.0062311	0.0475756	yes	down	Belongs to the peptidase A1 family
SindChr13T01074.1	0.600139	0.390319	0.871234	1.25708	2.20369	1.40787	-1.30379	0.00636662	0.0483468	yes	down	Benzyl alcohol
SindChr13T01078.1	1.31067	2.89855	1.17408	9.20155	16.3129	7.94585	-2.57285	2.55e-06	8.58e-05	yes	down	9-cis-epoxycarotenoid dioxygenase
SindChr13T01085.1	0.062894	0.464827	0.174391	7.5457	2.89386	2.4613	-4.13484	4.33e-06	0.000137104	yes	down	Polyphenol oxidase, chloroplastic-like
SindChr13T01092.1	2.82211	5.48864	2.91067	14.2937	9.83125	12.1197	-1.63275	2.94e-05	0.000696193	yes	down	non-haem dioxygenase in morphine synthesis N-terminal
SindChr13T01107.1	0.165426	0.881635	0.098701	5.41398	1.82247	3.20362	-3.12269	0.00153901	0.0163818	yes	down	.
SindChr13T01126.1	1.12772	1.04441	0.641065	3.50079	2.95184	2.93322	-1.67203	6.17e-09	4.5e-07	yes	down	WRKY transcription factor
SindChr13T01179.1	0.214584	0.333272	0.154368	5.55074	2.90588	2.53431	-3.83793	2.72e-12	4.89e-10	yes	down	E3 ubiquitin-protein ligase
SindChr13T01219.1	2.79764	2.97382	3.78386	6.77565	10.8104	6.45515	-1.25223	0.000145253	0.00256045	yes	down	Legume lectin domain
SindChr13T01241.1	1.63962	3.01552	1.3679	6.37648	7.95624	6.25662	-1.70879	1.18e-05	0.000323249	yes	down	Late embryogenesis abundant protein
SindChr13T01253.1	0.429355	0.58211	0	15.9893	8.65902	4.63087	-4.80351	0.003028	0.0275788	yes	down	Belongs to the oxygen-dependent FAD-linked oxidoreductase family
SindChr13T01254.1	0.414093	0.749081	0	19.7958	9.67059	5.68419	-4.87355	0.00327716	0.029377	yes	down	Belongs to the oxygen-dependent FAD-linked oxidoreductase family
SindChr13T01255.1	1.15636	1.10398	0.633048	7.00946	6.71641	0.980346	-2.27852	0.0065708	0.0493974	yes	down	DJ-1/PfpI family
SindChr13T01299.1	9.96655	7.3485	7.76818	45.3982	28.8518	18.7807	-1.82208	3.61e-05	0.000825449	yes	down	Transporter
SindChr13T01361.1	1.20227	0.869819	0.912515	2.10716	2.55135	1.76569	-1.0321	9.87e-05	0.00187781	yes	down	Universal stress protein family
SindChr13T01461.1	3.43898	5.49261	2.77378	24.2391	273.118	27.5198	-4.71445	1.92e-05	0.000485555	yes	down	lob domain-containing protein
SindChr13T01467.1	0.178013	0.20726	0.095184	1.96741	2.04588	1.05927	-3.2708	1.95e-11	2.93e-09	yes	down	Regulator of Vps4 activity in the MVB pathway
SindChr13T01493.1	2.46402	3.2667	2.47653	7.93366	13.163	8.07178	-1.75875	1.32e-08	8.46e-07	yes	down	serine threonine-protein kinase At1g18390
SindChr13T01532.1	2.50508	5.32733	4.15475	16.1477	21.6318	10.2076	-1.92776	4.64e-05	0.00100853	yes	down	ADP-ribosylation factor GTPase-activating protein
SindChr13T01547.1	6.01533	5.67795	4.66764	8.16333	16.8107	10.2172	-1.03299	0.00431564	0.0362286	yes	down	von Willebrand factor type A domain
SindChr13T01576.1	0	0.057976	0.03345	1.41801	0.230507	0.735245	-4.30547	0.000220934	0.00357097	yes	down	VQ motif-containing protein
SindChr13T01608.1	0	0.074524	0	5.76695	2.93809	1.3733	-6.994	4.63e-07	1.96e-05	yes	down	.
SindChr13T01611.1	0.089865	0.088958	0.056777	0.876466	0.996412	0.172231	-2.93665	0.000216774	0.00352543	yes	down	Belongs to the cytochrome P450 family
SindChr13T01625.1	0.421028	0.702226	0.186408	4.7732	3.04016	4.58498	-3.19033	4.85e-08	2.57e-06	yes	down	nicotinate
SindChr13T01711.1	0.369587	0.643649	0.449058	6.61791	4.77684	0.483001	-2.94827	0.00255938	0.024273	yes	down	Pentacotripeptide-repeat region of PRORP
SindChr13T01720.1	0	0	0	0.058192	0.646129	0.155713	-7.54241	6.12e-05	0.00126141	yes	down	No apical meristem (NAM) protein
SindChr13T01858.1	0.010101	0.006645	0.006826	0.008494	0.19521	0.170156	-3.42725	0.00457722	0.0377163	yes	down	VQ motif-containing protein
SindChr13T01877.1	0.68025	0.675938	0.443762	3.77438	11.363	1.89366	-3.16028	4.44e-05	0.000975281	yes	down	Belongs to the multicopper oxidase family
SindChr13T01882.1	3.29822	3.16773	3.93619	16.5959	21.7053	10.1423	-2.13997	2.01e-08	1.22e-06	yes	down	Heavy metal-associated isoprenylated plant protein
SindChr13T01890.1	0	0.020422	0	0.072498	0.11817	0.146024	-3.50929	0.00364595	0.0317747	yes	down	F-box-like
SindChr13T01941.1	0.046814	0.028708	0.040038	0.177532	0.194696	0.103499	-1.87312	0.000108678	0.00203161	yes	down	Crossover junction endonuclease
SindChr13T01954.2	0.237111	0.430823	0.55072	2.67271	2.06694	1.10927	-2.17919	8.74e-05	0.00169348	yes	down	EamA-like transporter family
SindChr13T01953.2	0	0	0	0	0	1.12122	-22.5023	8.52e-09	5.93e-07	yes	down	TFIIS helical bundle-like domain
SindChr13T01968.1	8.38272	7.29442	8.30904	13.1012	20.8493	20.0981	-1.0991	4.33e-05	0.000958305	yes	down	Transcriptional activator that specifically binds 5'- GATA-3' or 5'-GAT-3' motifs within gene promoters
SindChr13T01973.1	2.47166	3.32911	1.77362	7.11032	5.80062	7.19333	-1.34935	1.11e-05	0.000308783	yes	down	epoxide hydrolase
SindChr12T00016.1	0	0	0.00954	0.03411	0.075657	0.114232	-4.33644	0.00163865	0.0172156	yes	down	.
SindChr12T00086.1	0	0	0	0	2.13322	0	-22.5374	8.07e-09	5.65e-07	yes	down	.
SindChr12T00082.1	0	0	0	0	0	2.86663	-22.9489	4.29e-09	3.39e-07	yes	down	.
SindChr12T00184.1	0	0	0	0	1.88954	0	-22.3736	1.04e-08	6.86e-07	yes	down	.
SindChr12T00390.1	7.01945	11.3568	6.77123	35.1507	47.7525	21.6804	-1.98933	4.41e-06	0.000139137	yes	down	Protein of unknown function (DUF568)
SindChr12T00404.1	53.951	35.8187	22.9024	97.3465	99.0409	93.9248	-1.30299	0.000771907	0.00955764	yes	down	Thymidine
SindChr12T00446.1	1.00529	1.54883	1.19965	5.48438	1.6817	7.14457	-1.86848	0.00435552	0.0364614	yes	down	.
SindChr12T00518.1	0.624538	0.905394	0.430104	1.98299	2.38599	2.83988	-1.8105	9.89e-07	3.73e-05	yes	down	F-box protein At3g07870-like
SindChr12T00557.1	1.0739	1.12825	0.749102	6.859	3.23941	3.26369	-2.11509	4.35e-06	0.000137516	yes	down	Belongs to the peptidase A1 family
SindChr12T00659.1	1.11199	1.09513	0.450385	3.00938	1.98426	3.34077	-1.59364	0.00120055	0.0135332	yes	down	Salicylate
SindChr12T00668.1	0.028473	0.092967	0.074332	0.397325	0.763782	0.28897	-2.73386	1.74e-05	0.000447453	yes	down	Belongs to the oxygen-dependent FAD-linked oxidoreductase family
SindChr12T00666.1	4.89147	6.66819	3.72357	18.5343	14.4475	16.3581	-1.6311	2.5e-08	1.47e-06	yes	down	Belongs to the UDP-glycosyltransferase family
SindChr12T00667.1	1.35084	2.27555	2.11341	9.51461	2.74479	12.2289	-2.02978	0.00306395	0.0278278	yes	down	Belongs to the UDP-glycosyltransferase family
SindChr12T00684.1	2.19719	2.83242	5.84748	9.05502	10.7112	10.4409	-1.38776	0.00608162	0.0466799	yes	down	Belongs to the UDP-glycosyltransferase family
SindChr12T00694.1	1.70534	3.43344	1.46332	6.63834	8.1048	4.77745	-1.50149	0.00127811	0.0141793	yes	down	Transporter
SindChr12T00697.1	0.981415	3.27828	0.667591	9.92615	9.94077	4.77129	-2.26997	0.00308256	0.0279425	yes	down	VQ motif-containing protein
SindChr12T00698.1	0	0	0	0.072573	0.023341	0.0573	-5.84405	4.16e-05	0.00092607	yes	down	Cytochrome p450
SindChr12T00763.1	64.1699	75.4469	46.5872	178.435	280.093	240.561	-1.8439	5.99e-10	6.3e-08	yes	down	Wound-induced protein
SindChr12T00854.1	0	0	0.016105	0.101835	0.04875	0.485395	-4.87536	0.00423931	0.0356734	yes	down	synthase
SindChr12T00881.3	0.008934	0.082706	0.051182	0.149907	0.317424	0.415761	-2.51379	0.00269807	0.0252638	yes	down	26S proteasome non-ATPase regulatory subunit 2
SindChr12T00895.1	4.28625	5.70641	2.18499	8.79706	10.1139	11.7675	-1.27687	0.00332859	0.0297318	yes	down	cytochrome P450
SindChr12T00956.1	1.31354	1.45836	1.20835	3.93726	5.15059	2.55501	-1.47773	1.24e-05	0.000337708	yes	down	heat shock factor
SindChr12T00968.1	0	0	0	0	1.05802	0	-22.7922	5.46e-09	4.08e-07	yes	down	ATP-dependent DNA helicase
SindChr12T00982.1	1.5109	2.72687	0.834427	5.19448	7.56316	7.61199	-1.94804	0.000242433	0.00385034	yes	down	Catalyzes xyloglucan endohydrolysis (XEH) and or endotransglycosylation (XET). Cleaves and religates xyloglucan polymers, an essential constituent of the primary cell wall, and thereby participates in cell wall construction of growing tissues
SindChr12T00997.1	0.028253	0	0	0.187731	0.208041	0.094379	-3.75017	0.0040277	0.0343021	yes	down	WRKY Transcription Factor
SindChr12T01008.1	6.44048	13.1854	5.28251	33.1269	55.5819	14.6898	-1.9887	0.00336039	0.0299188	yes	down	transposition, RNA-mediated
SindChr12T01014.2	0	0	0	0	0.509715	0	-20.1479	2.56e-07	1.15e-05	yes	down	Belongs to the Ca(2 ) cation antiporter (CaCA) (TC 2.A.19) family
SindChr12T01046.1	7.24091	12.0307	6.60248	23.1965	23.696	16.9523	-1.24133	0.000257001	0.00403294	yes	down	.
SindChr12T01074.1	2.30371	2.42083	2.8724	7.56763	6.84279	4.39949	-1.23108	8.64e-05	0.00167623	yes	down	Serine/Threonine protein kinases, catalytic domain
SindChr12T01082.1	15.1025	28.7989	18.6511	80.1675	31.9076	72.0368	-1.50083	0.0043783	0.0366084	yes	down	Belongs to the cytochrome P450 family
SindChr12T01112.1	0.379019	0.361262	0.062093	3.71131	1.37415	3.47703	-3.35522	5.23e-05	0.00111044	yes	down	Pentatricopeptide repeat-containing protein
SindChr12T01116.1	0	0	0	0.06964	0.052347	0.102024	-5.37206	8.23e-05	0.0016078	yes	down	Transcription factor
SindChr12T01157.1	0.908581	0.963929	0.905586	3.9637	2.56846	3.05993	-1.71757	2.06e-10	2.5e-08	yes	down	Homeobox-leucine zipper protein
SindChr12T01166.2	0	0.038618	0.019854	0.164309	0.670277	0.477754	-4.22879	6.53e-05	0.00132621	yes	down	bHLH-MYC and R2R3-MYB transcription factors N-terminal
SindChr12T01192.1	0.5399	1.94875	0.868618	8.57498	7.79939	6.60145	-2.71236	1.85e-06	6.42e-05	yes	down	Dynein light chain
SindChr12T01251.1	1.63165	3.90431	2.47506	33.3944	167.105	21.1123	-4.70694	6.46e-07	2.61e-05	yes	down	Wound-induced protein
SindChr12T01257.1	23.4425	41.552	13.9313	89.514	92.7728	76.9441	-1.66154	0.000496406	0.00681915	yes	down	B-box zinc finger
SindChr12T01261.1	0.233458	0.34276	0.09827	1.12475	1.53761	0.655121	-2.21989	0.000241816	0.00384393	yes	down	EF-hand domain pair
SindChr12T01263.1	7.89725	13.0636	6.46998	18.0557	23.1901	21.7136	-1.13817	0.00102767	0.0120231	yes	down	Minor allergen Alt a
SindChr12T01327.1	0.309432	0.517269	0.317853	1.40327	0.904103	0.834169	-1.38761	0.000351741	0.00519745	yes	down	Belongs to the cytochrome P450 family
SindChr12T01347.2	0	0	0	0.553098	0.629012	1.06493	-8.12293	5.88e-10	6.24e-08	yes	down	Belongs to the cytochrome P450 family
SindChr12T01348.1	0.11774	0.601651	0.378518	1.21987	2.05519	1.2202	-1.94966	0.00418678	0.0352971	yes	down	Senescence regulator
SindChr12T01352.1	0.045447	0.051484	0.039317	0.541085	0.888004	0.042816	-3.3136	0.00186497	0.0190411	yes	down	bromo domain
SindChr12T01410.1	0.659803	0.928432	0.665681	1.28452	3.22617	1.8083	-1.41195	0.00230112	0.0224264	yes	down	Belongs to the eukaryotic ribosomal protein eS8 family
SindChr12T01389.1	0	0	0	0	0.552816	0	-22.4339	9.45e-09	6.41e-07	yes	down	Microtubule associated protein (MAP65/ASE1 family)
SindChr12T01400.1	1.24193	1.33934	1.0135	3.69425	6.24223	2.24858	-1.68392	0.000368329	0.00539326	yes	down	Membrane bound O-acyl transferase family
SindChr12T01417.1	2.23221	1.88464	1.66181	3.52982	7.20856	4.27703	-1.30369	0.000493946	0.00679413	yes	down	Protein kinase domain
SindChr12T01529.1	5.12056	6.49639	3.67563	23.1746	14	23.8614	-1.93945	2.92e-07	1.28e-05	yes	down	No apical meristem (NAM) protein
SindChr12T01471.1	0	0.02036	0	0	0.117275	15.7378	-9.50329	0.00485142	0.0394497	yes	down	.
SindChr12T01458.1	0.177153	0.329209	0.255633	0.409793	0.70303	0.568894	-1.07189	0.00474646	0.0388519	yes	down	WEB family protein At5g55860-like
SindChr12T01534.1	0.438472	0.464602	0.317457	0.805923	0.971329	1.03468	-1.13646	8.63e-07	3.36e-05	yes	down	Broad-Complex, Tramtrack and Bric a brac
SindChr12T01548.1	0.285203	0.096316	0	6.15373	2.95836	2.08913	-4.80994	0.000896931	0.0107878	yes	down	Transcription factor JUNGBRUNNEN 1-like
SindChr12T01541.1	0.061228	0.509768	0.227209	2.46093	1.73505	0.885158	-2.58642	0.00293202	0.0269618	yes	down	Cysteine-rich and transmembrane domain-containing protein
SindChr12T01637.1	0.402317	0.791248	0.610747	1.21739	1.78312	1.28416	-1.16074	0.00139369	0.0151418	yes	down	U-box domain-containing protein
SindChr12T01573.1	0.575124	0.551633	0.600363	1.61736	2.01201	1.61511	-1.45576	4.55e-05	0.00099189	yes	down	.
SindChr12T01602.1	0.848121	0.967132	1.16233	2.84632	1.59654	2.9541	-1.24195	0.0012934	0.0143187	yes	down	Class I heat shock
SindChr12T01680.1	109.98	175.12	61.5914	293.186	332.438	257.313	-1.2932	0.00480149	0.0392106	yes	down	Tonoplast dicarboxylate
SindChr12T01745.1	2.08738	5.31559	1.89907	13.0566	9.32292	9.7636	-1.73671	0.00116706	0.0132768	yes	down	DNA binding domain
SindChr12T01714.4	0	0	0	0	0.650249	0	-22.3949	1e-08	6.71e-07	yes	down	Conserved gene of
SindChr12T01700.1	2.11845	3.58954	1.99307	11.6164	7.75944	6.61798	-1.69416	2.9e-05	0.000688209	yes	down	PDDEXK-like family of unknown function
SindChr12T01781.1	0.43429	0.649576	0.297137	2.81017	3.1691	1.90903	-2.4279	5.48e-09	4.08e-07	yes	down	.
SindChr12T01799.1	0.11401	0.034922	0.164442	0.442705	0.882087	0.316767	-2.25483	0.00326807	0.029333	yes	down	cobra-like protein
SindChr12T01853.1	4.0226	3.81569	2.10247	15.3476	23.4338	22.5726	-2.56199	4.68e-12	8e-10	yes	down	Phosphatidylethanolamine-binding protein
SindChr12T01859.1	0.368426	0.222077	0.560348	1.48584	2.21851	1.04422	-1.93971	0.000449425	0.00629135	yes	down	Domain of unknown function (DUF4408)
SindChr12T01865.1	0.576339	0.761788	0.316084	2.11938	9.067	2.111	-2.92071	0.000272118	0.00421924	yes	down	Telomerase Cajal body protein
SindChr12T01885.1	0.186126	0.398678	0.311531	1.09723	1.08204	0.943056	-1.66306	9.21e-06	0.000262562	yes	down	.
SindChr12T01902.1	7.60127	21.1799	2.16977	70.0237	53.7578	72.7733	-2.62803	0.00248756	0.0237585	yes	down	Polyphenol oxidase, chloroplastic-like
SindChr12T01905.1	0	0	0	1.95058	0.164556	0.219118	-7.66714	0.000220318	0.00356376	yes	down	TIR domain
SindChr12T01923.1	17.2115	32.4504	21.9954	107.749	77.9314	129.259	-2.07378	8.57e-08	4.29e-06	yes	down	.
SindChr12T01943.1	2.25246	4.52356	3.00273	8.05437	42.1512	13.7169	-2.62926	0.000592376	0.00781847	yes	down	PDDEXK-like family of unknown function
SindChr12T01966.1	3.57659	7.94609	5.53898	25.0161	31.4394	11.0816	-1.91424	0.000762795	0.00946712	yes	down	ethylene-responsive transcription factor
SindChr12T01981.1	0.27791	0.381363	0.398266	1.1971	1.36338	0.918151	-1.64296	4.41e-08	2.39e-06	yes	down	Serine threonine-protein kinase-like protein
SindChr12T01985.1	3.78255	7.22725	4.05281	20.3092	22.7029	8.22636	-1.70122	0.00214336	0.0210943	yes	down	Glutaredoxin
SindChr12T02017.1	0.046185	0.018761	0.041976	0.441393	0.285404	0.23822	-2.93487	3.57e-07	1.55e-05	yes	down	.
SindChr12T02039.1	0.138163	0.365407	0.400169	1.20023	1.19189	1.20821	-1.88366	4.68e-06	0.000145981	yes	down	Abscisic acid receptor
SindChr12T02043.1	0.041647	0.034123	0.031766	0.216991	0.204317	0.263846	-2.52831	9.43e-12	1.52e-09	yes	down	Protein kinase domain
SindChr12T02045.1	0.093659	0.286192	0.057957	4.32516	6.48031	0.31386	-4.57287	0.000115845	0.00213146	yes	down	.
SindChr12T02058.1	0.230997	0.308356	0.450619	1.0974	0.610441	1.02805	-1.39061	0.0022032	0.0215922	yes	down	.
SindChr12T02064.1	0.331262	0.416142	0.393158	1.20788	1.45608	1.63413	-1.83772	1.48e-15	4.59e-13	yes	down	Complex I intermediate-associated protein 30 (CIA30)
SindChr12T02118.1	0.422401	0.289025	0.473687	1.07941	2.83488	8.04834	-3.25935	0.000112355	0.00208736	yes	down	catalytic domain of ctd-like phosphatases
SindChr12T02164.1	12.6352	12.0738	8.66215	35.1867	38.9522	29.2362	-1.56575	5.8e-12	9.75e-10	yes	down	Belongs to the terpene cyclase mutase family
SindChr12T02201.1	1.91993	3.35202	2.65771	9.92312	16.589	4.35557	-1.8836	0.00198637	0.019894	yes	down	Lipase (class 3)
SindChr12T02244.1	89.5568	66.6157	97.0925	172.327	234.401	161.913	-1.0889	0.00017714	0.00299201	yes	down	Belongs to the oxygen-dependent FAD-linked oxidoreductase family
SindChr12T02276.1	2.78058	4.09614	2.32801	10.296	5.83361	10.1886	-1.45764	0.00028325	0.0043411	yes	down	lob domain-containing protein
SindChr12T02278.1	0.732977	1.25941	1.20977	1.96202	2.91491	2.16114	-1.04793	0.00255427	0.0242413	yes	down	Pectinesterase inhibitor-like
SindChr12T02318.1	0	0	0	0.045467	0.028796	0.049676	-5.43145	5.19e-05	0.00110413	yes	down	Ankyrin repeat-containing protein
SindChr12T02331.1	0.16145	0.306836	0.152327	1.68106	1.02359	0.777043	-2.41034	5.37e-06	0.000164415	yes	down	VQ motif
SindChr11T00022.1	3.95813	9.80625	3.2566	27.7545	9.802	28.1975	-1.90354	0.00664754	0.0498672	yes	down	homeobox-leucine zipper protein
SindChr11T00098.1	0.082657	0.044254	0.138678	0.34431	0.557871	0.468196	-2.19156	3.02e-05	0.000714478	yes	down	.
SindChr11T00179.1	0	0	0	0.137494	0.161627	0.421446	-5.43561	0.000280303	0.0043102	yes	down	.
SindChr11T00317.1	3.79732	3.56027	3.01477	8.70895	13.8031	7.81232	-1.47657	1.46e-06	5.24e-05	yes	down	Histidine phosphatase superfamily (branch 1)
SindChr11T00567.1	9.39472	14.0705	5.42127	26.8264	27.9754	34.0194	-1.56554	0.000253283	0.00398914	yes	down	homeobox associated leucin zipper
SindChr11T00604.1	2.75904	1.97943	0.917634	18.8317	4.41891	8.69944	-2.44448	0.00124163	0.0138698	yes	down	3-ketoacyl-CoA synthase
SindChr11T00658.1	7.38888	11.9568	9.57593	42.519	72.7941	54.7849	-2.48557	1.02e-13	2.46e-11	yes	down	Belongs to the sterol desaturase family
SindChr11T00694.1	0.161562	0.089882	0.226971	1.05244	0.739861	0.588389	-2.06194	0.000152865	0.00268337	yes	down	Encoded by
SindChr11T00706.1	1.27245	2.01087	1.93889	13.2929	3.99877	4.58476	-1.985	0.00295439	0.0270637	yes	down	.
SindChr11T00727.1	1.15643	1.28088	0.986331	2.88267	14.013	2.65397	-2.4316	0.00257701	0.0243858	yes	down	helix loop helix domain
SindChr11T00806.1	50.9607	83.126	64.6638	144.167	183.352	148.138	-1.19093	5.91e-06	0.000178761	yes	down	malic enzyme
SindChr11T00825.1	1.38416	1.88329	1.84209	3.03069	5.32318	3.62107	-1.15247	0.000399072	0.00576682	yes	down	Protein of unknown function (DUF1005)
SindChr11T00924.1	1.99573	1.48243	1.53876	4.32697	3.39676	3.85144	-1.13653	4.79e-07	2.01e-05	yes	down	ELF4-Like
SindChr11T01023.1	0.541703	0.552644	0.307748	1.56906	1.85807	1.20155	-1.65402	2.09e-06	7.16e-05	yes	down	.
SindChr11T01037.1	0.09202	0.19708	0.15752	0.380627	1.32148	0.352001	-2.0957	0.0046816	0.0384257	yes	down	Sodium transporter hkt1-like
SindChr11T01040.1	0.994804	2.2395	1.36145	3.55751	4.37725	2.84693	-1.16291	0.00507837	0.0408056	yes	down	.
SindChr11T01058.2	334.646	210.026	199.407	802.104	681.566	758.375	-1.52531	3.45e-07	1.5e-05	yes	down	beta-glucosidase activity
SindChr11T01116.1	0	0.07078	0.041186	0.297855	0.183334	0.189584	-2.27315	0.00476354	0.0389613	yes	down	Universal stress protein family
SindChr11T01143.1	1.77384	1.9394	1.33139	17.2008	8.33077	21.8008	-3.17056	5.06e-11	7.08e-09	yes	down	alpha/beta hydrolase fold
SindChr11T01144.1	0.089283	0.04803	0.058854	0.674131	1.14866	3.13302	-4.47656	1.28e-08	8.2e-07	yes	down	.
SindChr11T01153.1	32.4565	39.1652	44.6982	86.5178	117.366	64.0428	-1.12705	0.000700155	0.00885711	yes	down	Late embryogenesis abundant protein
SindChr11T01155.1	0	0	0	1.30514	0	0	-23.1475	3.15e-09	2.65e-07	yes	down	Hydroxyproline-rich glycoprotein family protein
SindChr11T01165.1	0.067666	0.26944	0.151605	1.09178	1.52516	0.237067	-2.46086	0.0061352	0.0469457	yes	down	RING-type E3 ubiquitin transferase
SindChr11T01169.1	7.59987	10.8122	9.65293	30.8838	35.6633	13.1421	-1.43264	0.00323229	0.0291363	yes	down	Belongs to the syntaxin family
SindChr11T01198.1	0.894889	1.70031	0.774802	6.46107	7.0981	3.50458	-2.2773	3.84e-06	0.000122789	yes	down	F-Box protein
SindChr11T01229.3	12.0839	8.26076	8.02703	18.3256	18.8877	22.876	-1.01598	0.000128642	0.00232418	yes	down	Alpha carbonic anhydrase 1
SindChr11T01245.1	0.137636	0.075896	0	0.932223	1.23779	0.59647	-3.57641	0.0019231	0.019427	yes	down	F-box associated domain
SindChr11T01284.1	0	0.041035	0.065068	0.928281	0.163122	0.538706	-3.48391	0.00212074	0.0209011	yes	down	.
SindChr11T01307.3	5.71723	8.769	3.03513	32.1045	15.4388	17.1697	-1.83469	0.00134357	0.014719	yes	down	Cytochrome P450
SindChr11T01316.1	0.346858	0.385466	0.3919	1.14516	0.615875	1.85818	-1.5668	0.00514331	0.0412084	yes	down	auxin-induced protein
SindChr11T01333.1	0.221898	0	0.063709	0.993579	6.63007	0.592773	-4.72744	0.00527797	0.0419602	yes	down	non-haem dioxygenase in morphine synthesis N-terminal
SindChr11T01357.1	11.684	19.7119	22.1622	41.5365	37.1775	36.2989	-1.02984	0.00258781	0.0244555	yes	down	Nodulin-like
SindChr11T01364.1	0.253252	0.584865	0.234193	1.77096	1.1114	1.26685	-1.89407	0.000193141	0.0032132	yes	down	SANT SWI3, ADA2, N-CoR and TFIIIB'' DNA-binding domains
SindChr11T01431.1	46.2725	38.8578	34.1909	97.5144	98.5571	60.13	-1.03367	0.000528226	0.00714687	yes	down	Removal of H(2)O(2), oxidation of toxic reductants, biosynthesis and degradation of lignin, suberization, auxin catabolism, response to environmental stresses such as wounding, pathogen attack and oxidative stress
SindChr11T01506.1	0.066003	0.047031	0.043235	0.152718	0.400831	0.146016	-1.96636	0.00494792	0.0400484	yes	down	.
SindChr11T01516.1	5.46	5.75579	3.71763	12.1323	23.3075	13.7819	-1.64758	2.03e-05	0.000508713	yes	down	.
SindChr11T01510.1	0	0	0	0	2.2403	1.98372	-10.2989	0.00652333	0.0491108	yes	down	.
SindChr11T01547.1	1.59128	2.71834	1.22933	4.98749	3.83073	5.91317	-1.35638	0.00118367	0.013415	yes	down	Transcription factor
SindChr11T01550.1	0	0	0	0	0.353463	0	-21.8911	2.14e-08	1.28e-06	yes	down	RNB
SindChr11T01554.1	1.33615	2.22466	1.20779	23.5551	22.8395	19.1251	-3.71714	3.27e-32	6.25e-29	yes	down	nucleotidase activity
SindChr11T01618.1	0.751251	1.50639	0.923584	8.53777	2.13996	9.61661	-2.61743	0.000278023	0.00428599	yes	down	Lignin degradation and detoxification of lignin-derived products
SindChr11T01652.1	0.155726	0.263457	0.140359	0.887764	0.811309	0.407253	-1.83294	0.000134589	0.00240417	yes	down	Glycosyltransferase sugar-binding region containing DXD motif
SindChr11T01655.1	3.10723	4.32982	3.57746	10.2713	7.81669	7.06342	-1.12443	1.91e-05	0.000483573	yes	down	Clathrin is the major protein of the polyhedral coat of coated pits and vesicles
SindChr11T01677.1	0.126446	0.133965	0.050814	0.244349	0.565151	0.434742	-1.90631	0.00120611	0.0135741	yes	down	Trihelix transcription factor GT-3b-like
SindChr11T01702.1	2.3361	2.88846	1.02571	7.86885	7.77269	4.83679	-1.6543	0.00097923	0.0115593	yes	down	NUDIX domain
SindChr11T01721.1	2.60729	3.81731	2.34462	6.68478	8.85368	7.07992	-1.29512	2.11e-06	7.21e-05	yes	down	Macrophage migration inhibitory factor homolog
SindChr11T01732.1	0.356217	0.584154	0.177013	0.89875	1.70578	1.07942	-1.6608	0.0034373	0.0303847	yes	down	WRKY transcription factor
SindChr11T01753.1	16.0499	15.6882	19.9239	41.0427	65.9099	24.8932	-1.27145	0.00568041	0.0443376	yes	down	CBL-interacting protein kinase
SindChr11T01775.1	1.52049	2.25524	1.40958	4.52632	4.95247	2.92031	-1.19277	0.000469574	0.00652991	yes	down	Protein of unknown function, DUF599
SindChr10T00011.1	17.0657	16.9408	19.9096	55.1768	58.6228	29.2415	-1.33238	0.000287536	0.00438441	yes	down	3-hydroxy-3-methylglutaryl-coenzyme A reductase 1
SindChr10T00022.1	0.094956	0.109041	0.169001	1.0373	0.77736	0.242404	-2.34374	0.000868673	0.0105263	yes	down	Serine threonine-protein kinase Cx32
SindChr10T00113.1	0.103646	0.108376	0.117177	0.564437	0.469743	0.39163	-1.97354	2.24e-09	2.02e-07	yes	down	cytochrome P450
SindChr10T00049.1	0.571724	0.692961	1.31302	3.05288	4.7814	4.53042	-2.17567	6.54e-06	0.000195104	yes	down	FAD binding domain
SindChr10T00097.1	1.68493	1.311	0.543443	6.1273	4.60926	9.08484	-2.42442	1.67e-05	0.000432395	yes	down	Gibberellin regulated protein
SindChr10T00157.1	2.30757	4.77093	2.17587	9.68356	13.7054	8.85593	-1.73568	8.27e-05	0.00161366	yes	down	Organ-specific protein
SindChr10T00185.1	0.280171	0.949201	0.544888	1.84285	1.75792	1.70935	-1.507	0.00335478	0.0298942	yes	down	.
SindChr10T00197.1	0.019081	0.010897	0.005314	0.051524	0.061928	0.05849	-2.05336	0.00402901	0.0343021	yes	down	Belongs to the sulfotransferase 1 family
SindChr10T00260.2	0	0	0	0.326997	2.59449	2.79521	-11.2621	3.4e-10	3.78e-08	yes	down	Exocyst complex component
SindChr10T00271.1	5.46163	20.1986	7.77547	63.0213	36.1765	34.8414	-1.94995	0.00294954	0.0270636	yes	down	.
SindChr10T00277.1	3.21521	4.50897	1.72341	8.27557	9.8423	8.37026	-1.42934	0.000591901	0.00781847	yes	down	Phytosulfokine precursor protein (PSK)
SindChr10T00278.2	0	0	0	0	0.744684	0	-22.733	5.98e-09	4.38e-07	yes	down	Contains two conserved F residues
SindChr10T00354.1	0	0	0.043533	0.152713	0.348357	0.17952	-3.86691	0.000895291	0.0107866	yes	down	.
SindChr10T00355.1	1.83708	3.17634	2.84669	7.18199	8.17908	4.02946	-1.2299	0.00381358	0.032854	yes	down	No apical meristem (NAM) protein
SindChr10T00370.1	2.5078	1.21678	1.62167	7.04349	9.39537	3.62561	-1.83166	0.000609566	0.00799513	yes	down	Belongs to the TUB family
SindChr10T00378.1	1.60396	2.95406	0.965762	5.3751	5.9907	4.87399	-1.5003	0.00205314	0.020359	yes	down	Belongs to the universal ribosomal protein uL3 family
SindChr10T00465.1	7.16038	9.05069	7.24491	18.3198	25.7362	18.0098	-1.33449	4.45e-09	3.46e-07	yes	down	Auxin response factors (ARFs) are transcriptional factors that bind specifically to the DNA sequence 5'-TGTCTC-3' found in the auxin-responsive promoter elements (AuxREs)
SindChr10T00467.1	0.055061	0.039402	0.045285	0.116114	0.142962	0.08921	-1.20731	0.00454081	0.0375045	yes	down	Protein NRT1 PTR FAMILY 4.3-like
SindChr10T00514.1	1.59938	2.70593	1.86605	6.20768	8.06935	6.81278	-1.7048	1.11e-09	1.11e-07	yes	down	protein self-association
SindChr10T00528.1	0.848469	0.789055	0.383804	2.90014	1.73316	2.88833	-1.84122	6.05e-05	0.00124971	yes	down	Glycosyl hydrolases family 28
SindChr10T00550.4	0.005004	0	0	0.382111	0.023466	0.036752	-6.43201	0.000882214	0.0106535	yes	down	Kelch motif
SindChr10T00556.1	5.60438	4.62284	2.9627	24.9103	8.18047	51.7902	-2.6316	0.000814311	0.00997104	yes	down	Nicotianamine synthase
SindChr10T00561.1	0	0	0	9.82771	0	0	-25.1825	1.15e-10	1.49e-08	yes	down	Calreticulin family
SindChr10T00590.2	0.015938	0	0.002342	0.109787	0.337915	0.871671	-5.57828	3.37e-05	0.000779642	yes	down	.
SindChr10T00697.1	0.045561	0.030555	0.058343	0.595533	0.092547	0.202449	-2.59277	0.00516175	0.0413019	yes	down	gpi-anchored protein
SindChr10T00730.1	5.19761	8.26837	8.40363	23.2805	24.8303	16.2455	-1.48327	1.15e-05	0.000319293	yes	down	E3 ubiquitin-protein ligase
SindChr10T01084.1	0.081118	0.090608	0.116373	0.312966	0.181347	0.29181	-1.35433	0.00296476	0.0271322	yes	down	DNA-binding domain in plant proteins such as APETALA2 and EREBPs
SindChr10T01097.1	2.36908	7.05873	2.38734	57.287	24.3625	21.6536	-3.07525	1.73e-05	0.000445932	yes	down	Belongs to the BetVI family
SindChr10T01098.1	1.79818	13.4616	3.77376	77.9961	30.693	19.2506	-2.70158	0.00594276	0.0458328	yes	down	Belongs to the BetVI family
SindChr10T01147.1	0.586011	3.38301	1.02279	22.3381	13.4472	8.76004	-3.10372	0.000173507	0.00295154	yes	down	Sigma factor binding protein
SindChr10T01327.1	0.023465	0.083426	0.055665	0.159874	0.420615	0.393345	-2.29523	0.00122974	0.0137736	yes	down	.
SindChr10T01352.1	0.823944	1.06743	0.896702	1.7512	2.77875	2.18068	-1.19164	7.18e-06	0.000212697	yes	down	.
SindChr10T01354.1	0	0.001022	0	0.043579	0.013298	0.084193	-5.27851	0.000614764	0.00804824	yes	down	domain-containing protein
SindChr10T01361.1	0.251948	0.513737	0.352435	1.34398	1.57648	1.28304	-1.82358	2.15e-08	1.28e-06	yes	down	Belongs to the nucleosome assembly protein (NAP) family
SindChr10T01363.1	5.71887	7.88039	2.69711	16.731	23.1244	14.5036	-1.67945	0.000709065	0.00894291	yes	down	chitinase
SindChr10T01416.1	0.080853	0.236321	0	4.21791	2.32258	1.47256	-4.51485	9.81e-05	0.00187133	yes	down	Zinc finger protein
SindChr10T01446.1	2.34941	2.39695	1.51351	8.75202	7.15522	5.62106	-1.71716	4.86e-08	2.57e-06	yes	down	Belongs to the Casparian strip membrane proteins (CASP) family
SindChr10T01450.1	1.67414	2.70156	2.08406	3.71797	6.79215	4.2206	-1.11648	0.00245931	0.0236066	yes	down	.
SindChr10T01493.1	0.273364	0.138213	0.134757	0.290237	0.856117	1.25933	-2.05529	0.00381283	0.032854	yes	down	F-Box protein
SindChr10T01570.1	0.340968	0.23982	0.157759	0.369908	1.11019	0.900142	-1.60428	0.00623694	0.0476028	yes	down	transcription factor
SindChr10T01590.1	0.053424	0.099169	0	1.21263	0.610008	0.460631	-3.68511	0.000169451	0.00289943	yes	down	Belongs to the BetVI family
SindChr10T01589.1	0.682083	3.663	0.449847	21.1329	16.0342	10.3925	-3.25239	0.000429038	0.00608706	yes	down	Belongs to the BetVI family
SindChr10T01591.1	2.55718	4.23886	2.12698	11.8372	4.89909	7.84197	-1.40446	0.00608269	0.0466799	yes	down	Belongs to the BetVI family
SindChr10T01594.1	0.959483	4.17267	0.976533	28.3142	20.3347	18.0542	-3.39772	5.26e-06	0.000161709	yes	down	Belongs to the BetVI family
SindChr10T01597.1	0.361275	0.711091	0.19433	2.55306	1.83204	1.28713	-2.09816	0.000628513	0.00816025	yes	down	Belongs to the BetVI family
SindChr10T01599.1	0.416608	1.14434	0.186234	3.42208	6.39388	11.0287	-3.51173	3.7e-05	0.000838153	yes	down	Belongs to the BetVI family
SindChr10T01602.1	0.630864	0.416778	0.147232	1.02294	3.62529	1.77311	-2.32273	0.00236093	0.0228608	yes	down	Belongs to the BetVI family
SindChr10T01595.1	109.473	174.808	93.1933	463.792	472.87	291.074	-1.63987	1.62e-05	0.000422826	yes	down	Belongs to the BetVI family
SindChr10T01603.1	10.0949	6.67084	3.41512	17.8284	26.7999	21.0506	-1.6387	0.000976853	0.0115442	yes	down	Belongs to the BetVI family
SindChr10T01610.1	0	0	0	0.681313	0.030841	0.281255	-8.66333	2.38e-05	0.000580428	yes	down	Domain of unknown function (DUF3527)
SindChr10T01666.1	1.72917	9.93436	2.1012	71.0056	36.749	33.9083	-3.31922	0.000128818	0.00232537	yes	down	Belongs to the GST superfamily
SindChr10T01669.1	0.346381	0.67165	0.420591	2.69881	3.70987	1.19521	-2.32226	5.6e-05	0.00117285	yes	down	Myb-like DNA-binding domain
SindChr10T01671.1	0	0.087642	0.070307	0.281019	0.502481	0.362159	-2.46829	0.00150686	0.016144	yes	down	.
SindChr10T01674.1	23.0734	28.4854	16.533	74.8541	75.5883	62.1627	-1.58091	1.69e-09	1.6e-07	yes	down	Inorganic phosphate transporter
SindChr10T01681.1	0.888577	2.14313	1.18816	7.30183	5.40042	7.04375	-2.1616	5.74e-07	2.34e-05	yes	down	DNA-binding domain in plant proteins such as APETALA2 and EREBPs
SindChr10T01676.1	99.7458	120.241	160.006	233.493	500.679	257.808	-1.30219	0.00410299	0.034791	yes	down	.
SindChr10T01690.1	0.700398	0.701512	0.419619	3.90163	4.01443	3.48447	-2.57997	2.03e-23	1.86e-20	yes	down	RWP-RK domain
SindChr10T01691.1	0	0	0	0.031086	0.028906	0.010291	-5.96969	4.56e-05	0.000994172	yes	down	Reverse transcriptase (RNA-dependent DNA polymerase)
SindChr10T01704.1	0.033216	0.062396	0	0.992775	0.440975	0.281586	-4.05145	0.000236425	0.00377559	yes	down	Transcription factor that specifically binds AT-rich DNA sequences related to the nuclear matrix attachment regions (MARs)
SindChr10T01705.1	4.08256	4.0862	3.47741	10.5643	14.552	9.3948	-1.49694	1.25e-10	1.61e-08	yes	down	May act early in the ethylene signal transduction pathway, possibly as an ethylene receptor, or as a regulator of the pathway
SindChr10T01714.1	0	0	0	0.477119	0.376257	0.556836	-8.93981	6.04e-13	1.24e-10	yes	down	Cellulose synthase
SindChr10T01721.1	0	0.85381	0.085888	13.4285	2.91151	6.41373	-4.55637	0.00349195	0.0307772	yes	down	.
SindChr10T01723.1	0.573938	0.886101	0.439288	4.86452	1.47562	1.65675	-2.01127	0.00320492	0.0289393	yes	down	.
SindChr10T01750.1	6.04508	6.68415	3.79413	19.8669	23.2564	23.5582	-1.9513	1.91e-12	3.59e-10	yes	down	.
SindChr10T01785.1	117.102	115.056	100.759	279.141	249.903	186.073	-1.03539	2.62e-06	8.77e-05	yes	down	ATP sulfurylase 1, chloroplastic-like
SindChr10T01798.2	0	0	0	0	0.585418	0	-21.6051	3.27e-08	1.83e-06	yes	down	Plant pleckstrin homology-like region
SindChr10T01802.1	12.0889	12.4534	11.4789	28.2658	47.7267	19.4752	-1.33133	0.00125195	0.013948	yes	down	STAS domain
SindChr10T01810.1	1.01971	1.20526	0.898476	6.00699	4.47535	6.69132	-2.39344	1.21e-19	5.55e-17	yes	down	Protein kinase domain
SindChr10T01875.1	1.10529	1.58311	0.662184	4.25892	8.58853	4.98702	-2.34679	2.01e-06	6.92e-05	yes	down	.
SindChr10T01881.1	1.11802	1.39759	0.529059	3.22455	5.94071	4.29927	-2.08351	2.35e-05	0.00057491	yes	down	Belongs to the peptidase A1 family
SindChr10T01950.1	17.7831	16.0353	16.9668	58.4678	50.2175	62.1276	-1.68134	4.97e-26	6.53e-23	yes	down	histidine-containing phosphotransfer protein
SindChr10T01985.1	8.13679	11.3435	10.4143	26.2762	19.4812	22.9707	-1.13393	2.83e-06	9.32e-05	yes	down	Belongs to the iron ascorbate-dependent oxidoreductase family
SindChr10T02012.1	0.838021	0.858964	2.93552	8.11748	6.32433	5.07591	-1.98114	0.00440874	0.0367706	yes	down	Translationally-controlled tumor protein homolog
SindChr10T02039.1	2.04229	4.12584	3.37841	16.6178	9.02638	7.28545	-1.71276	0.000877368	0.0106011	yes	down	.
SindChr10T02060.1	4.59109	9.52045	4.60478	36.9751	57.5841	18.0907	-2.52337	3.11e-05	0.000728236	yes	down	Major allergen Pru ar 1-like
SindChr10T02063.1	0.059193	0.023655	0.017333	2.35877	0.337435	0.075835	-4.60539	0.000624607	0.00813654	yes	down	Protein of unknown function (DUF789)
SindChr10T02143.1	0.437144	0.823134	0.514737	4.87007	3.20905	4.86494	-2.79404	3.24e-13	7.03e-11	yes	down	Belongs to the iron ascorbate-dependent oxidoreductase family
SindChr12T00919.1	0	0	0	0	0	1.60671	-21.6093	3.24e-08	1.82e-06	yes	down	Plastocyanin-like domain
