# Supplementary material for: Comparative Transcriptomics Analysis Reveals Genes Associated with a Dehiscent-Corolla Mutant in Sesame (Sesamum indicum L.)
Source: Int J Mol Sci. 2025 Dec 8;26(24):11841. doi: 10.3390/ijms262411841 (PMC12732340; doi:10.3390/ijms262411841)
Supplement: Supplementary file 1 [file ijms-26-11841-s001.zip › table s7.xlsx]

## Sheet: Sheet1
Table S7 DEGs in yz_M_L group
Gene_ID	Yu11_M1	Yu11_M2	Yu11_M3	Yu11_L1	Yu11_L2	Yu11_L3	log2FoldChange	pvalue	padj	Sig	Up/Down	EggNM.Description
SindChr7T00539.1	0.156261	0.373224	0.126423	0.064619	0.041781	0.043037	2.14965	0.000414557	0.0320704	yes	up	Putative S-adenosyl-L-methionine-dependent methyltransferase
SindChr7T00609.1	0.478061	0.489801	0.609164	0.14028	0.305973	0.215402	1.32842	0.000557542	0.0398528	yes	up	Biotin/lipoate A/B protein ligase family
SindChr7T00857.1	1.71642	0	0	0	0	0	21.9743	1.87807e-08	4.29078e-06	yes	up	Alpha/beta hydrolase family
SindChr7T00991.4	6.2399	8.0465	1.37361	0	0	0	13.076	2.42615e-15	5.93097e-12	yes	up	Zinc finger, C3HC4 type (RING finger)
SindChr7T01025.1	2.28513	2.61977	1.89058	1.01964	1.11136	1.40799	1.03565	6.45495e-05	0.00668634	yes	up	Scaffold protein Nfu/NifU N terminal
SindChr7T01052.1	0.092356	0.124066	0.15009	0	0.011859	0	4.84407	2.38258e-05	0.00278683	yes	up	.
SindChr7T01078.1	0.272846	0.311835	0.294166	0	0	0	8.99799	1.0635e-13	1.73322e-10	yes	up	Pentatricopeptide repeat-containing protein
SindChr7T01126.1	0	0.717658	0	0	0	0	21.8581	2.23189e-08	4.78172e-06	yes	up	Vps53-like, N-terminal
SindChr7T01149.1	0.204851	0.022468	0.03199	0	0	0	6.95169	0.000336488	0.0276962	yes	up	.
SindChr7T01340.1	109.736	162.213	129.985	49.116	54.7805	62.3377	1.36476	3.44423e-10	2.0536e-07	yes	up	Belongs to the glycosyl hydrolase 18 family
SindChr7T01544.1	0.497288	0.442889	1.02134	0.216125	0.213884	0.217773	1.69925	0.000629312	0.0438295	yes	up	Belongs to the multi antimicrobial extrusion (MATE) (TC 2.A.66.1) family
SindChr7T01726.1	0	0	0.455941	0	0	0	20.8679	9.41479e-08	1.54466e-05	yes	up	Aberrant root formation protein 4 isoform X1
SindChr6T00417.1	0.782598	5.22818	2.88345	0.361015	0.57915	0.424524	2.7556	0.000335636	0.0276962	yes	up	ATP-dependent Clp protease proteolytic subunit
SindChr6T00560.1	4.83008	7.181	5.75494	0.006003	0.004901	0	10.7049	2.39632e-58	5.85804e-54	yes	up	isoform X1
SindChr6T00726.1	0	0	0.654015	0	0	0	21.6731	2.93342e-08	5.92648e-06	yes	up	Exo70 exocyst complex subunit
SindChr6T00830.1	1.28782	0.624126	1.19352	0.41232	0.293092	0.337446	1.67996	0.000197195	0.0179875	yes	up	FAE1/Type III polyketide synthase-like protein
SindChr6T00965.4	18.092	28.5906	12.7153	7.93451	7.76667	8.35619	1.39034	0.000209852	0.0188605	yes	up	Epsin N-terminal homology (ENTH) domain
SindChr6T00989.1	0	0.911097	0	0	0	0	21.5591	3.46663e-08	6.65034e-06	yes	up	EF-hand domain pair
SindChr6T01584.1	1.05635	1.60659	1.39232	0.491781	0.859955	0.628696	1.12645	0.000514093	0.0376273	yes	up	transcription factor
SindChr6T01791.1	0.683964	0.50043	0.178155	0	0	0	7.46329	9.31954e-07	0.000136423	yes	up	inhibitor
SindChr6T01794.1	503.431	363.473	753.679	169.627	270.626	170.087	1.52218	0.000635759	0.0441527	yes	up	Inhibitor of trypsin and hageman factor-like
SindChr6T01800.1	784.517	549.061	1203.14	59.0865	220.921	37.2676	3.12549	0.000221139	0.0194459	yes	up	Potato inhibitor I family
SindChr6T01797.1	956.173	1287.92	1794.45	162.022	345.653	111.026	2.81435	1.41473e-06	0.000202249	yes	up	Potato inhibitor I family
SindChr6T01957.1	0.744353	0.230721	0.153132	0.024106	0.052653	0.028376	3.32518	0.00030907	0.0257868	yes	up	DNA-binding domain in plant proteins such as APETALA2 and EREBPs
SindChr6T02080.1	0	2.99031	0	0	0	0	22.8713	4.81895e-09	1.51103e-06	yes	up	Membrane-associated kinase regulator
SindChr6T02201.1	0	0	1.79762	0	0	0	21.5347	3.57008e-08	6.7134e-06	yes	up	transcription repressor
SindChr6T02209.1	1.24955	0	0	0	0	0	22.6986	6.28592e-09	1.78681e-06	yes	up	Calcineurin-like phosphoesterase
SindChr6T02279.1	12.7067	16.3406	20.3746	4.53751	3.40958	4.94837	2.03136	1.25376e-10	9.79338e-08	yes	up	synthase
SindChr6T02285.1	68.3745	18.6509	0.342387	0.896477	0.230855	0.230098	6.12986	8.6407e-05	0.00880127	yes	up	Cytochrome b-c1 complex subunit
SindChr6T02539.1	0.028069	3.21927	4.16526	0.011959	0.00915	0.013724	7.35029	1.59488e-06	0.000226676	yes	up	Cupin superfamily protein
SindChr6T02590.1	0	0.543817	0	0	0	0	21.1807	6.01075e-08	1.03478e-05	yes	up	Sterol 3-beta-glucosyltransferase UGT80A2-like
SindChr6T02737.1	0.481573	0.983059	0.461726	0.183411	0.248623	0.12171	1.85462	0.000345899	0.0281861	yes	up	Subunit of the peripheral V1 complex of vacuolar ATPase essential for assembly or catalytic function. V-ATPase is responsible for acidifying a variety of intracellular compartments in eukaryotic cells
SindChr6T02907.1	4.55618	10.1778	10.4318	2.38563	3.06885	2.67844	1.71849	4.08865e-05	0.00452268	yes	up	Belongs to the GST superfamily
SindChr6T02951.1	3.26309	13.3058	7.99186	1.04561	0.546866	1.80912	2.91512	0.000107696	0.0106159	yes	up	.
SindChr5T00257.1	0.110427	0.164333	0.131924	0	0	0	5.33412	5.91329e-05	0.00620414	yes	up	.
SindChr5T00468.1	2.31831	2.81717	1.3791	0	0.020519	0	8.15035	1.71661e-12	2.09821e-09	yes	up	Enoyl- acyl-carrier-protein reductase NADH 2, chloroplastic-like
SindChr5T00505.1	4.6585	5.23642	6.16627	0.91231	1.61399	1.70486	2.02109	1.40823e-08	3.47733e-06	yes	up	Protein of unknown function (DUF2470)
SindChr5T01512.1	0	0	0.94215	0	0	0	21.8961	2.10965e-08	4.71268e-06	yes	up	Sucrose-phosphatase
SindChr5T01597.1	2.50276	6.62827	3.05858	0.646243	0.777914	0.123765	3.04729	0.000204369	0.0184354	yes	up	.
SindChr4T00038.1	0	2.2371	0	0	0	0	23.1483	3.13488e-09	1.16114e-06	yes	up	DEAD-box ATP-dependent RNA helicase
SindChr4T00052.1	0.222196	0.077836	0.315728	0	0	0	7.41401	1.7114e-06	0.000240441	yes	up	E3 ubiquitin-protein ligase that mediates ubiquitination and subsequent proteasomal degradation of target proteins. E3 ubiquitin ligases accept ubiquitin from an E2 ubiquitin- conjugating enzyme in the form of a thioester and then directly transfers the ubiquitin to targeted substrates
SindChr4T00260.1	0.911209	1.5555	1.26876	0.256504	0.60871	0.352127	1.70909	0.000154792	0.0146668	yes	up	histidine--tRNA ligase
SindChr4T01400.1	0	17.8278	0	0	0	0	25.6723	4.99242e-11	4.35874e-08	yes	up	.
SindChr4T01529.1	200.028	126.483	306.651	19.7562	69.7348	14.5808	2.7312	0.000712512	0.0486538	yes	up	Dirigent proteins impart stereoselectivity on the phenoxy radical-coupling reaction, yielding optically active lignans from two molecules of coniferyl alcohol in the biosynthesis of lignans, flavonolignans, and alkaloids and thus plays a central role in plant secondary metabolism
SindChr4T01603.1	0.632194	1.50196	0.423284	0.092635	0.077489	0.190946	2.85402	5.73741e-05	0.00607172	yes	up	.
SindChr4T01686.3	0	0	0.418488	0	0	0	20.9399	8.49551e-08	1.42247e-05	yes	up	.
SindChr4T01939.1	0.43613	0.528608	0.505284	0.147023	0.144225	0.249608	1.52191	8.10194e-06	0.00104242	yes	up	of pyruvate dehydrogenase complex
SindChr4T01974.1	0.045393	0.305618	0.157956	0	0	0	7.43889	6.87435e-06	0.000893884	yes	up	Anion-transporting ATPase
SindChr4T02074.1	1.80116	0.000207	0.000801	9.5e-05	0	0.000127	9.62134	0.000389391	0.030906	yes	up	Translational activator
SindChr3T00228.1	0.020921	0.011259	0.091424	0	0	0	6.35068	0.000516112	0.0376623	yes	up	Voltage gated chloride channel
SindChr3T00260.5	0.158929	0.76611	0.137019	0	0	0	9.15173	1.38392e-07	2.19684e-05	yes	up	nuclear protein
SindChr3T00263.1	0.661673	0.865303	0.04918	0	0	0	9.0282	4.53036e-06	0.000601898	yes	up	Aldehyde dehydrogenase family
SindChr3T00353.1	9.611	12.9487	18.9352	5.47309	7.1296	5.97436	1.25848	0.00038838	0.030906	yes	up	Protein NRT1 PTR FAMILY
SindChr3T00360.1	0	0	0.963666	0	0	0	23.4447	1.96841e-09	8.74723e-07	yes	up	Belongs to the helicase family. Dicer subfamily
SindChr3T00956.8	0.038676	0.053189	0.075627	0	0	0	6.43695	1.2291e-06	0.000176745	yes	up	DnaJ homolog subfamily C
SindChr3T01301.1	0.833437	0.866701	0.468609	0	0	0	10.1511	6.89295e-15	1.53186e-11	yes	up	LsmAD
SindChr3T01326.2	0.215268	4.27868	0.834227	0	0	0	11.6064	1.65206e-08	3.84631e-06	yes	up	may be involved in a number of diverse aspects of plant physiology including growth and development, pest resistance, and senescence or responses to wounding
SindChr3T02102.1	1.72015	0	0	0	0	0	22.6286	6.99712e-09	1.94377e-06	yes	up	Purple acid phosphatase
SindChr3T02275.1	0.264177	0.394272	0.433798	0.137567	0.143613	0.074304	1.69624	3.96545e-05	0.00446725	yes	up	Belongs to the cytochrome P450 family
SindChr3T02757.1	2.10134	1.57663	0.501862	0	0	0	10.5991	8.45832e-12	9.39874e-09	yes	up	Transcription factor
SindChr2T00007.1	0.129873	0.121631	0.122643	0.038632	0.039131	0.056313	1.51699	0.000432038	0.0332126	yes	up	ATPases associated with a variety of cellular activities
SindChr2T00131.1	0	1.74026	0	0	0	0	21.2507	5.433e-08	9.55505e-06	yes	up	Transcription factor
SindChr2T00237.1	0.08717	0.061844	0.056755	0	0	0	6.72554	2.42141e-07	3.81895e-05	yes	up	Protein kinase domain
SindChr2T00712.1	0.062957	0.084072	0.092079	0	0	0.000359	4.98134	0.000105246	0.0104587	yes	up	The proteasome is a multicatalytic proteinase complex which is characterized by its ability to cleave peptides with Arg, Phe, Tyr, Leu, and Glu adjacent to the leaving group at neutral or slightly basic pH
SindChr2T00971.1	12.7183	11.3853	14.7063	4.19172	4.5346	3.48917	1.7723	8.97337e-16	2.43737e-12	yes	up	Cytochrome P450
SindChr2T00984.1	10.5782	14.9033	18.143	4.92783	3.35732	5.59055	1.74228	2.93784e-06	0.00040122	yes	up	3-oxo-Delta(4,5)-steroid 5-beta-reductase-like
SindChr2T01160.1	12.6014	19.7427	0.125454	0.129101	0.165425	0.131469	6.30059	8.80773e-06	0.0011273	yes	up	Protein YIPF6 homolog
SindChr2T01721.1	4.79083	4.62094	5.31129	0	0	0	11.1122	4.42767e-20	3.60796e-16	yes	up	.
SindChr2T01810.1	0.373596	0	0	0	0	0	21.01	7.68402e-08	1.29547e-05	yes	up	Pentatricopeptide repeat-containing protein
SindChr2T01840.1	0.10418	0.071403	0.358224	0.020038	0.026099	0.013673	3.19888	0.000447719	0.0339905	yes	up	Belongs to the CTL (choline transporter-like) family
SindChr2T01992.1	0	0	3.58637	0	0	0	22.6696	6.56536e-09	1.84479e-06	yes	up	Haloacid dehalogenase-like hydrolase domain-containing protein
SindChr2T02165.1	2.90617	0	0	0	0	0	22.9884	4.01726e-09	1.36397e-06	yes	up	Protein of unknown function (DUF3537)
SindChr1T00112.1	2.96124	3.32688	0.216981	0.218963	0.183213	0.089749	3.81015	0.000330472	0.0273854	yes	up	Myb/SANT-like DNA-binding domain
SindChr1T00158.1	1.44651	0	0	0	0	0	21.8349	2.31014e-08	4.8268e-06	yes	up	Belongs to the sulfotransferase 1 family
SindChr1T00336.1	0	0	2.21563	0	0	0	23.4334	2.00378e-09	8.74723e-07	yes	up	DUF1771
SindChr1T00363.1	0.338008	0	0	0	0	0	20.8856	9.17973e-08	1.52658e-05	yes	up	.
SindChr1T01231.1	0.532104	0.310704	1.61871	0	0	0	10.5077	3.29841e-10	2.02208e-07	yes	up	helicase superfamily c-terminal domain
SindChr1T01260.1	1.71555	2.20008	1.11142	0.000615	0.000122	0.000508	8.21135	7.06627e-18	3.45484e-14	yes	up	Repressor of RNA polymerase III transcription
SindChr1T01630.1	0.411418	0.129213	0.512967	0.043073	0.035984	0.041079	3.14468	1.64199e-05	0.00198714	yes	up	.
SindChr1T01644.3	1.0567	0	0	0	0	0	22.3182	1.12133e-08	2.91616e-06	yes	up	Plastidic ATP
SindChr1T01678.1	0.196307	0.341654	0.220301	0.085236	0.029099	0.00968	2.5187	0.000185712	0.0171967	yes	up	.
SindChr1T01683.1	1.08731	0	0	0	0	0	23.1151	3.30177e-09	1.2047e-06	yes	up	WD domain, G-beta repeat
SindChr1T02030.1	0.971094	2.05265	1.28105	0.352535	0.44144	0.531192	1.76632	2.89922e-05	0.00334312	yes	up	Catalyzes the phosphorylation of pyrimidine nucleoside monophosphates at the expense of ATP. Plays an important role in de novo pyrimidine nucleotide biosynthesis. Has preference for UMP and CMP as phosphate acceptors
SindChr1T02282.1	1.29258	0.698048	1.36784	0.513757	0.408545	0.31499	1.54447	0.00072473	0.0492132	yes	up	Belongs to the iron ascorbate-dependent oxidoreductase family
SindChr1T02527.5	2.16975	0	0	0	0	0	23.813	1.09562e-09	5.3567e-07	yes	up	ferric reduction oxidase
SindChr9T00051.1	1.34224	1.66678	1.6097	0.854368	0.898102	0.703197	1.01241	8.02306e-06	0.00103773	yes	up	Domain of unknown function (DUF4228)
SindChr9T00218.1	12.7123	6.18064	17.3421	1.90499	4.61659	2.78708	2.08097	0.000730847	0.0493544	yes	up	cytochrome P450
SindChr9T00268.1	0.816606	0	0	0	0	0	21.3699	4.57038e-08	8.33788e-06	yes	up	ribosomal protein L9
SindChr9T00716.1	24.4733	35.8952	3.84047	0.986024	0.558974	0.891697	4.79453	6.00124e-08	1.03478e-05	yes	up	Belongs to the actin family
SindChr9T00638.1	16.2856	0	0	0	0	0	26.052	2.58752e-11	2.34276e-08	yes	up	isoform X1
SindChr9T00658.1	0	0.416124	0	0	0	0	20.0837	2.78344e-07	4.30658e-05	yes	up	.
SindChr9T00874.1	0.058574	0.045075	0.097349	0	0	0.002462	4.68618	0.000490196	0.036412	yes	up	Domain of unknown function (DUF296)
SindChr9T00882.1	1.89719	0	0	0	0	0	21.3472	4.71836e-08	8.48125e-06	yes	up	Phytosulfokines
SindChr9T01015.1	0.063978	0.16759	0.106902	0	0	0	5.98172	1.42784e-05	0.00175075	yes	up	RNA polymerase II
SindChr9T01599.1	0	0.369219	0	0	0	0	20.0288	3.01214e-07	4.57359e-05	yes	up	U-box domain-containing protein
SindChr9T01649.3	0.486508	2.05637	1.7519	0.022618	0	0	7.49114	1.69855e-05	0.00204546	yes	up	Endomembrane protein 70
SindChr9T01668.3	0	0	0.520843	0	0	0	20.7429	1.12459e-07	1.82064e-05	yes	up	VKc
SindChr9T01880.1	0	0.496675	0	0	0	0	19.5143	5.97187e-07	8.79447e-05	yes	up	Zinc-finger homeodomain protein
SindChr9T01958.1	0.056656	0.069476	0.080605	0.00337	0	0.013127	3.17599	0.00039523	0.031042	yes	up	Elongator subunit Iki1
SindChr9T02097.2	1.36655	1.38317	1.24894	0.356145	0.538849	0.413649	1.71161	1.48107e-12	2.01146e-09	yes	up	Belongs to the small GTPase superfamily. Arf family
SindChr9T02101.1	0	0.675885	0	0	0	0	21.2528	5.41565e-08	9.55505e-06	yes	up	Cyclophilin type peptidyl-prolyl cis-trans isomerase/CLD
SindChr9T02242.1	1.70146	2.63087	1.37152	0.234393	0.395215	0.428547	2.51404	2.5083e-09	9.733e-07	yes	up	Leucine-zipper of ternary complex factor MIP1
SindChr9T02264.1	0	3.3185	0	0	0	0	22.8694	4.82126e-09	1.51103e-06	yes	up	Amino acid transporter
SindChr9T02496.1	1.24931	0.730894	3.59971	0.254669	0.105631	0.330238	3.08408	0.00029385	0.0248107	yes	up	Pectate lyase-like
SindChr8T00114.1	3.59109	4.07424	6.50767	0.429536	0.637552	0.701133	3.09429	2.61628e-14	4.5684e-11	yes	up	DNA-binding protein DDB_G0278111-like isoform X1
SindChr8T00255.1	2.1737	0.034214	13.9498	0	0	0.029115	9.0253	0.000281302	0.0240445	yes	up	AMP-binding enzyme
SindChr8T00322.2	4.88455	4.76272	0.83755	0.070508	0.304107	0.061755	4.68298	3.39838e-06	0.000461538	yes	up	WLM domain
SindChr8T00340.1	0.353861	0.28406	0.183133	0.018499	0.072121	0.015737	3.03133	5.33958e-05	0.00577572	yes	up	.
SindChr8T00482.1	0	1.57422	0	0	0	0	22.5143	8.32909e-09	2.23751e-06	yes	up	Belongs to the peptidase M16 family
SindChr8T00669.1	0	0.902321	0	0	0	0	21.6668	2.96049e-08	5.93155e-06	yes	up	Crooked neck-like protein
SindChr8T00776.1	0.195687	0.43133	0.27147	0	0	0	8.07663	1.01235e-09	5.0506e-07	yes	up	Crooked neck-like protein 1
SindChr8T01203.1	0.528016	1.98992	0.537952	0.072657	0.16363	0.173198	2.9274	0.00013187	0.0126918	yes	up	Trafficking protein particle complex subunit
SindChr8T01316.1	1.78905	1.92239	2.76836	1.26417	1.01092	0.990444	1.0878	0.000356075	0.028919	yes	up	PDDEXK-like family of unknown function
SindChr8T01361.1	0	0	0.370096	0	0	0	21.6458	3.05337e-08	6.01957e-06	yes	up	C2 and GRAM domain-containing protein
SindChr8T01507.1	0.722683	0.993542	0.912598	0.316826	0.305403	0.263221	1.66176	2.13985e-08	4.71268e-06	yes	up	.
SindChr8T01633.1	1.3908	0	0	0	0	0	22.734	5.93614e-09	1.70723e-06	yes	up	Alpha-glucan water dikinase, chloroplastic
SindChr8T01968.1	0	3.97816	0	0	0	0	24.927	1.76815e-10	1.2713e-07	yes	up	amine oxidase
SindChr8T02229.1	0	0.136111	10.0881	0	0	0	24.5494	3.30865e-10	2.02208e-07	yes	up	ATP-dependent Clp protease proteolytic
SindChr8T02259.1	1.62221	1.72628	1.77237	0.71165	1.10743	0.913436	1.00622	2.03988e-05	0.00239844	yes	up	Ppx/GppA phosphatase family
SindChr8T02288.1	0.597293	0.503086	0.62443	0.327446	0.264525	0.172463	1.28731	0.000374529	0.0299207	yes	up	adaptor complexes medium subunit
SindChr8T02450.1	0.340397	0.611665	0.285848	0.014857	0.052414	0.039008	3.33827	4.73855e-07	7.02053e-05	yes	up	helix loop helix domain
SindChr8T02565.2	0.060299	0.170125	0.299861	0.014358	0	0.015809	4.10306	0.00022837	0.0198673	yes	up	Belongs to the MCM family
SindChr8T02677.1	0.177318	0.148574	0.275402	0	0	0	8.54861	8.25154e-11	6.95576e-08	yes	up	Belongs to the NPH3 family
SindChr8T02869.1	4.88801	5.55378	6.30429	1.91903	2.87328	1.47102	1.52156	9.04419e-06	0.00115153	yes	up	At1g01500-like
SindChr8T02873.1	0.606973	0	0	0	0	0	21.2625	5.34121e-08	9.53075e-06	yes	up	mTERF
SindChr8T03080.3	0	0.375711	0	0	0	0	21.1143	6.61474e-08	1.1308e-05	yes	up	Pentatricopeptide repeat-containing protein
SindChr13T00049.1	0	0	1.81126	0	0	0	23.3311	2.35173e-09	9.5079e-07	yes	up	.
SindChr13T00291.1	0.066734	0.021195	0.053844	0	0	0	5.19779	0.000472998	0.035469	yes	up	Protein of unknown function (DUF1218)
SindChr13T00371.1	0.142969	0.152349	0.087603	0.029169	0.029904	0.037932	1.978	0.000543531	0.0391952	yes	up	Serine threonine-protein kinase
SindChr13T00701.3	0	0	1.71566	0	0	0	23.0972	3.39501e-09	1.22051e-06	yes	up	RNA polymerase II transcription factor B subunit 1-1
SindChr13T00993.1	1.71713	0	0	0	0	0	22.1249	1.49974e-08	3.59437e-06	yes	up	lactate/malate dehydrogenase, alpha/beta C-terminal domain
SindChr13T01244.1	1.50426	1.67815	1.75838	0.814454	0.694609	0.868841	1.15154	7.78032e-10	3.96245e-07	yes	up	WAT1-related protein At3g02690
SindChr13T01825.3	0.154775	0.235523	0.168136	0.034951	0.020946	0.08105	2.08994	0.000591263	0.0416542	yes	up	ABC transporter G family member
SindChr13T01893.1	0.586938	1.12222	1.18825	0.419166	0.388699	0.384199	1.36296	0.000342271	0.0280777	yes	up	.
SindChr12T00078.1	0	1.10828	0	0	0	0	20.0972	2.73134e-07	4.25288e-05	yes	up	.
SindChr12T00156.1	0	1.06199	0	0	0	0	22.284	1.18072e-08	2.99503e-06	yes	up	.
SindChr12T00171.1	2.46552	0	0	0	0	0	22.6112	7.16036e-09	1.96677e-06	yes	up	.
SindChr12T00192.1	2.25728	0	0	0	0	0	22.1946	1.35071e-08	3.36934e-06	yes	up	.
SindChr12T00419.1	0.748544	0.689976	0.448751	0	0	0.029639	5.93523	0.000156451	0.0147668	yes	up	WRKY Transcription Factor
SindChr12T01280.1	3.25418	2.53261	4.05589	0.401276	1.34502	0.453905	2.27367	0.000368644	0.0297536	yes	up	synthase
SindChr12T01387.1	2.55947	0	0	0	0	0	22.1426	1.4604e-08	3.54655e-06	yes	up	.
SindChr12T01696.2	0	0	1.59795	0	0	0	21.2076	5.78263e-08	1.00973e-05	yes	up	BAG family molecular chaperone regulator 5, mitochondrial isoform X1
SindChr12T01858.1	2.28201	2.57214	0.087432	0.078796	0.066207	0.048865	4.73286	4.78722e-05	0.00522448	yes	up	Belongs to the major facilitator superfamily. Sugar transporter (TC 2.A.1.1) family
SindChr12T02099.8	1.96715	1.92108	0.097717	0	0	0	9.39666	4.00768e-06	0.000538307	yes	up	Floral homeotic protein AGAMOUS
SindChr12T02142.1	0	13.9545	0	0	0	0	26.0871	2.43341e-11	2.28797e-08	yes	up	Sodium/hydrogen exchanger family
SindChr12T02160.1	0	7.52017	0	0	0	0	24.0929	6.98009e-10	3.7919e-07	yes	up	.
SindChr12T02173.1	6.65862	10.6132	7.93552	2.33809	2.8214	0.646022	2.21772	0.000647695	0.0447276	yes	up	Divergent CCT motif
SindChr11T00570.1	4.01594	0.06581	0.492633	0.040413	0.023181	0.041582	5.41376	0.00019673	0.0179875	yes	up	.
SindChr11T00761.2	0	0.628164	0	0	0	0	21.0289	7.47867e-08	1.26961e-05	yes	up	Belongs to the ubiquitin-conjugating enzyme family
SindChr11T00785.1	0.031669	0.081932	0.060985	0.006471	0	0	4.49576	0.000324353	0.0269699	yes	up	Belongs to the major facilitator superfamily. Sugar transporter (TC 2.A.1.1) family
SindChr11T01130.1	7.89247	26.4435	0.857567	1.14839	0.217624	0.214714	4.52727	0.000600412	0.0421772	yes	up	Fasciclin-like arabinogalactan protein
SindChr11T01593.1	0.395331	0.597524	0.437816	0.186779	0.208989	0.27473	1.15183	0.000451458	0.0341582	yes	up	.
SindChr10T01062.3	6.44446	5.24021	3.969	0.13637	0.325348	0.1791	4.70869	1.30928e-23	1.60034e-19	yes	up	serine threonine-protein phosphatase 2A regulatory subunit B'' subunit TON2
SindChr10T01079.2	27.452	21.2131	32.7385	14.4324	15.3718	10.9917	1.10547	0.000295309	0.0248107	yes	up	Belongs to the enoyl-CoA hydratase isomerase family
SindChr10T01127.1	9.46191	16.9245	17.096	5.21775	6.71576	2.96984	1.64115	0.000391913	0.030949	yes	up	2-oxoglutarate dehydrogenase
SindChr10T01400.1	83.4831	64.2713	55.5221	23.766	28.4297	22.2571	1.55709	1.52796e-08	3.59513e-06	yes	up	1-aminocyclopropane-1-carboxylate synthase
SindChr10T01401.1	962.654	572.913	710.805	264.892	378.345	202.111	1.52744	0.000220713	0.0194459	yes	up	1-aminocyclopropane-1-carboxylate synthase
SindChr10T01417.1	3.87605	4.37654	5.12839	1.9088	1.62525	2.01652	1.36539	1.34382e-10	9.95486e-08	yes	up	nuclear export signal receptor activity
SindChr10T01427.1	0	0	6.01271	0	0	0	24.6018	3.03595e-10	2.00586e-07	yes	up	STAS domain
SindChr10T01529.1	0.092008	0.075069	0.036215	0	0	0	5.64185	5.64162e-05	0.00602249	yes	up	Belongs to the chalcone stilbene synthases family
SindChr10T01808.1	0	0.627278	0	0	0	0	21.5505	3.51158e-08	6.65458e-06	yes	up	Tesmin/TSO1-like CXC domain, cysteine-rich domain
SindChr10T01912.1	0.25567	0.730963	0.235618	0.009457	0.004649	0.003194	5.90264	1.28196e-10	9.79338e-08	yes	up	Adaptor complexes medium subunit family
SindChr12T00311.1	0.059959	0.072855	0.08906	0	0	0	5.75131	1.14253e-05	0.00142501	yes	up	.
SindChr12T00715.1	0.061241	0.125935	0.030831	0	0	0	5.5764	0.000223342	0.0195692	yes	up	Ribonuclease H protein
SindChr6T00481.1	0.205444	0.082361	0.0169	0	0	0	7.07269	0.000192376	0.0176798	yes	up	Retrotransposon gag protein
SindChr6T01027.1	0.156538	0.087525	0.083262	0	0	0	4.94512	0.00057338	0.0406285	yes	up	.
SindChr9T01594.1	0.499843	0.448201	0.350602	0.098079	0.172443	0.171332	1.61039	0.000142355	0.0135817	yes	up	.
SindChr9T02592.1	0.188795	0.166678	0.277542	0	0.037572	0	3.97079	0.000293338	0.0248107	yes	up	Glycosyl hydrolases family 28
SindChr7T00386.1	0.013571	0	0.004546	0.874714	1.80699	0.047342	-6.89186	3.02693e-05	0.00345777	yes	down	ABC transporter B family member
SindChr7T01180.7	0	0	0	0.039348	0.016768	0.041731	-5.47578	8.77827e-05	0.0089043	yes	down	Gamma-tubulin complex is necessary for microtubule nucleation at the centrosome
SindChr7T01229.1	0.318133	0.265819	0.403105	0.774727	2.37314	1.6634	-2.16401	0.00011006	0.0108053	yes	down	Pathogenesis-related protein Bet v I family
SindChr7T01530.1	0	0	0	0.551708	0	0	-22.756	5.77455e-09	1.6831e-06	yes	down	Lung seven transmembrane receptor
SindChr7T01555.1	0.004593	0.025995	0.000255	0.058717	0.094762	0.128204	-2.86015	0.000727353	0.0492545	yes	down	Weak chloroplast movement under blue light
SindChr6T00139.1	0.037224	0.038954	0.030877	0.315563	0.425378	0.150348	-2.79143	3.94373e-05	0.00446335	yes	down	.
SindChr6T00418.1	0	0	0	0.348461	0	0	-21.9838	1.86187e-08	4.29078e-06	yes	down	Carboxypeptidase regulatory-like domain
SindChr6T00569.1	0.204252	0.236556	0.311407	0.827096	0.518426	0.768052	-1.38261	0.000134833	0.012926	yes	down	.
SindChr6T00644.1	0	0	0	0.878021	0	0	-22.2807	1.18841e-08	2.99503e-06	yes	down	Nucleotide-diphospho-sugar transferase
SindChr6T00768.1	0.001738	0	0.002288	0.110413	0.022075	0.103029	-4.98481	0.000202944	0.0183747	yes	down	monogalactosyldiacylglycerol synthase, chloroplastic
SindChr6T00894.1	0.001337	0	0.01727	0.351901	0.846571	0.355881	-6.11262	1.16761e-07	1.87785e-05	yes	down	Myb-like DNA-binding domain
SindChr6T01117.1	0	0	0	0.475604	0	0	-21.5165	3.7189e-08	6.93986e-06	yes	down	Glycosyl hydrolase family 79, N-terminal domain
SindChr6T01594.1	0.905321	1.27153	0.702175	2.4984	2.83621	4.5315	-1.68589	5.53024e-05	0.00592948	yes	down	Glycosyl hydrolase family 9
SindChr6T01636.1	0.022333	0	0	1.2914	1.51002	1.39904	-7.21824	3.79813e-09	1.30773e-06	yes	down	Galactosyltransferase
SindChr6T01857.1	0.412344	0.474384	0.465916	0.871832	1.43668	1.36573	-1.29796	0.000440207	0.0337345	yes	down	.
SindChr6T01894.1	0	0	0	4.2506	0	0	-23.7328	1.24476e-09	5.85182e-07	yes	down	.
SindChr6T01940.1	0	0	0	0.04656	0.029482	0.07689	-5.09127	0.00037358	0.0299207	yes	down	K-box region
SindChr6T02020.1	0.00076	0	0	0.21134	0.075285	0.05521	-5.8997	6.84988e-05	0.00706549	yes	down	.
SindChr6T02270.1	0	0	0	1.81097	0	0	-23.1557	3.10659e-09	1.16114e-06	yes	down	Belongs to the cytochrome P450 family
SindChr6T02301.1	0	0	0	6.0643	0	0	-23.6261	1.4792e-09	6.82273e-07	yes	down	Dirigent proteins impart stereoselectivity on the phenoxy radical-coupling reaction, yielding optically active lignans from two molecules of coniferyl alcohol in the biosynthesis of lignans, flavonolignans, and alkaloids and thus plays a central role in plant secondary metabolism
SindChr6T02343.1	0	0	0	1.98929	0	0	-22.2854	1.18344e-08	2.99503e-06	yes	down	Photosystem I reaction center subunit XI
SindChr6T02362.1	19.2219	14.6642	15.8812	32.3365	71.3545	48.3824	-1.49934	0.000248739	0.0215627	yes	down	Plant lipid transfer protein / seed storage protein / trypsin-alpha amylase inhibitor domain family
SindChr6T02714.1	0	0	0	0.632901	0	0	-21.7655	2.57636e-08	5.29258e-06	yes	down	WRKY transcription factor
SindChr6T02765.1	0.657932	1.10727	0.691544	1.83543	2.96924	2.79851	-1.53604	1.76438e-05	0.002104	yes	down	KIP1-like protein
SindChr6T02770.1	0	0	0	0.852408	0	0	-21.8569	2.24944e-08	4.78172e-06	yes	down	OB-fold nucleic acid binding domain
SindChr5T00431.2	0.999355	0.797048	0.611175	2.61621	3.27639	2.29064	-1.65566	3.56023e-07	5.30691e-05	yes	down	.
SindChr5T00442.1	0.123683	0.127001	0.067389	0.736346	0.821972	0.247609	-2.34878	0.000396183	0.031042	yes	down	Chaperone protein DNAj
SindChr5T00825.2	0	0	0	0	0.439366	0	-21.5982	3.29804e-08	6.44991e-06	yes	down	Belongs to the MCM family
SindChr5T01165.1	0.294191	0.340894	0.312494	0.642177	0.805545	0.659581	-1.04849	1.48078e-05	0.00180095	yes	down	.
SindChr5T01404.3	0	0	0	0.767698	0	0	-21.666	2.98446e-08	5.93155e-06	yes	down	26S proteasome regulatory subunit RPN13 isoform X1
SindChr5T01665.1	0	0	0	0.031944	0.069943	0.109046	-5.15031	0.000639878	0.0443129	yes	down	Belongs to the MIP aquaporin (TC 1.A.8) family
SindChr5T01912.1	0.24265	0.04808	0.192223	0.873559	1.2927	0.954779	-2.5203	0.000170323	0.0160143	yes	down	BEST Arabidopsis thaliana protein match is
SindChr4T00208.2	0	0	0	0.07455	0.07422	0.054373	-6.98368	2.85343e-08	5.81292e-06	yes	down	Catalyzes conversion of folates to polyglutamate derivatives allowing concentration of folate compounds in the cell and the intracellular retention of these cofactors, which are important substrates for most of the folate-dependent enzymes that are involved in one-carbon transfer reactions involved in purine, pyrimidine and amino acid synthesis
SindChr4T01193.1	0.101574	0.064445	0.134156	0.540486	0.828829	0.245571	-2.30445	0.000462279	0.034772	yes	down	DNA binding domain
SindChr4T01540.1	0.244737	0.092275	0.120591	1.05748	0.69427	0.57393	-2.19701	0.000119194	0.0116088	yes	down	Alpha/beta hydrolase family
SindChr4T01575.2	0.513615	0.463383	0.34672	2.64866	2.02144	2.25887	-2.28471	2.79852e-16	8.55158e-13	yes	down	.
SindChr4T01586.1	1.25236	1.77632	2.39814	5.06127	4.49027	6.25216	-1.44174	7.60304e-05	0.00777673	yes	down	Hypoxia induced protein conserved region
SindChr4T01923.1	0.216674	0.049628	0.140197	1.32937	1.16123	0.545685	-2.72979	0.000142784	0.0135817	yes	down	Belongs to the peroxidase family. Classical plant (class III) peroxidase subfamily
SindChr4T02020.1	0.32164	0.373395	1.02975	2.89015	4.47349	2.09269	-2.34043	0.000405467	0.0315671	yes	down	Alpha/beta hydrolase family
SindChr3T00065.1	0	0	0	0	1.00904	0	-22.4507	9.21175e-09	2.4214e-06	yes	down	AMP-binding enzyme C-terminal domain
SindChr3T00111.2	0	0.021538	0	2.03965	0.681408	0.414599	-6.91185	2.53384e-06	0.00034799	yes	down	Vesicle-associated membrane protein 724
SindChr3T00258.1	0.088709	0.091167	0.04143	0.559961	0.366847	0.271116	-2.29047	1.84612e-05	0.00219079	yes	down	Isochorismate synthase
SindChr3T00587.2	0	0	0	0.133644	0.03134	0.072591	-6.51814	3.25666e-05	0.00370289	yes	down	UAS
SindChr3T00605.1	0	0	0	0.493143	0.442844	0.317885	-8.5454	1.0613e-11	1.12802e-08	yes	down	Plant intracellular Ras-group-related LRR protein
SindChr3T01091.1	4.09	3.02388	2.94406	8.69316	22.6827	10.1338	-1.92726	0.000221059	0.0194459	yes	down	Thionin-like protein
SindChr3T01092.1	0.087663	0.237191	0.14097	0.718861	0.940397	0.570197	-2.09524	5.70765e-05	0.00606649	yes	down	.
SindChr3T01323.1	0	0	0	0.009969	0.046488	0.025711	-5.71156	0.000219359	0.0194459	yes	down	Exportin 1-like protein
SindChr3T01636.1	0.578004	0.208822	0.36843	2.18478	1.25319	1.75226	-2.04937	0.000255978	0.0221118	yes	down	Transcription factor GTE10-like isoform X1
SindChr3T02093.1	0	0	0	0.050035	0.222252	0.093562	-5.51444	0.000407174	0.0315993	yes	down	glycine-rich cell wall structural protein
SindChr3T02118.2	0	0	0	0.303144	0	0	-21.5056	3.77923e-08	6.99902e-06	yes	down	Chromosome transmission fidelity protein 18 homolog isoform X1
SindChr3T02193.1	0	0	0	0	0	3.62802	-24.0645	7.31807e-10	3.80794e-07	yes	down	Rhomboid protein
SindChr3T02340.2	0	0	0	4.11266	0	0	-24.3728	4.42968e-10	2.57829e-07	yes	down	Belongs to the glyceraldehyde-3-phosphate dehydrogenase family
SindChr3T02584.1	0	0	0	0	0.733046	0	-21.8931	2.1315e-08	4.71268e-06	yes	down	Keratin-associated protein
SindChr3T02660.2	0.140824	0.165131	0.115796	1.23784	0.760781	0.376309	-2.36986	4.07283e-05	0.00452268	yes	down	Inactive protein kinase SELMODRAFT_444075-like
SindChr3T02809.1	0	0	0	1.13508	0.11868	0.331649	-8.15392	9.79686e-06	0.0012409	yes	down	prolyl 4-hydroxylase
SindChr2T00309.1	0.590118	0.537495	0.642086	1.66957	1.79171	1.61727	-1.41488	3.39542e-17	1.18578e-13	yes	down	Fibronectin type III-like domain
SindChr2T01003.3	0	0	0	0.018099	0.021805	0.053817	-6.08244	4.04941e-05	0.00452018	yes	down	.
SindChr2T01211.1	0	0	0	0	6.16461	0	-24.5576	3.2679e-10	2.02208e-07	yes	down	finger protein
SindChr2T01379.1	0	0	0	9.18583	0	0	-25.1331	1.25186e-10	9.79338e-08	yes	down	Tetraspanin family
SindChr2T01412.1	0	0	0	0	1.2932	0	-23.2993	2.48067e-09	9.733e-07	yes	down	Protein kinase domain
SindChr2T01547.1	2.2572	2.44643	2.0763	4.42628	3.8913	6.22419	-1.00571	0.000446074	0.0339711	yes	down	EamA-like transporter family
SindChr2T01728.1	0	0	0	0	0	1.80464	-24.7797	2.26243e-10	1.58021e-07	yes	down	Phosphatidylinositol-4-phosphate 5-Kinase
SindChr2T01796.1	0.019886	0.108221	0.178145	1.57798	1.30601	0.48309	-3.34304	0.000180744	0.0168002	yes	down	Protein of unknown function (DUF789)
SindChr2T02074.1	8.51149	8.80123	6.00154	15.1118	26.0107	16.5956	-1.20351	0.000511823	0.0375737	yes	down	Belongs to the enoyl-CoA hydratase isomerase family
SindChr1T00227.2	0	0	0	0	0	1.57913	-22.9378	4.36066e-09	1.44055e-06	yes	down	Aspartate aminotransferase
SindChr1T00275.1	0	0	0	0.095352	0.104014	0.119584	-5.72406	9.95045e-06	0.00125386	yes	down	.
SindChr1T00299.1	0	0	0	0.115433	0.007116	1.6805	-8.93295	0.000665108	0.045672	yes	down	Cytokinin-activating enzyme working in the direct activation pathway. Phosphoribohydrolase that converts inactive cytokinin nucleotides to the biologically active free-base forms
SindChr1T01464.1	0	0	0	1.41149	0	0	-22.8459	5.0183e-09	1.53159e-06	yes	down	Transcription factor BIM1
SindChr1T01478.5	0	0	0	0.073346	0.055273	0.030815	-5.42442	0.000107295	0.0106159	yes	down	Golgi to ER traffic protein 4 homolog
SindChr1T01649.1	0	0	0	0.703037	0	0	-22.1437	1.46528e-08	3.54655e-06	yes	down	Boron transporter
SindChr1T01765.1	0	0	0	0	0	1.24966	-23.3323	2.35506e-09	9.5079e-07	yes	down	respiratory burst oxidase homolog protein
SindChr1T01890.1	0	0	0	0	1.07283	0	-22.755	5.78338e-09	1.6831e-06	yes	down	Amidase
SindChr1T02116.1	0	0	0	2.09055	0	0	-22.9188	4.4871e-09	1.46256e-06	yes	down	ENT
SindChr1T02145.1	0.672747	0.487437	0.82535	9.41679	3.46584	8.53094	-3.32385	5.07481e-09	1.53159e-06	yes	down	Zinc finger A20 and AN1 domain-containing stress-associated protein
SindChr1T02153.1	0	0	0	0	1.91645	0	-20.1602	2.51752e-07	3.94508e-05	yes	down	.
SindChr1T02207.1	0	0	0	0.644144	0.127148	0.899112	-10.2456	2.86476e-09	1.09425e-06	yes	down	NB-ARC domain
SindChr1T02310.1	0	0	0	1.09147	0.875948	0.836732	-10.4188	1.97262e-17	8.03713e-14	yes	down	Belongs to the disease resistance NB-LRR family
SindChr1T02399.1	0	0	0	0.048698	0.348271	0.403266	-6.97749	6.02923e-05	0.00629874	yes	down	EF-hand domain
SindChr1T02411.3	0.003774	0.018266	0.115768	0.319685	3.59172	3.97298	-5.71242	5.46991e-05	0.00589064	yes	down	Beach domain-containing protein
SindChr1T02478.1	0.344581	0.410292	0.518062	1.03916	0.877379	0.919008	-1.04257	9.70855e-05	0.00973181	yes	down	transcription factor
SindChr1T02633.1	0	0	0	1.35317	0	0	-23.3486	2.29543e-09	9.5079e-07	yes	down	Modified RING finger domain
SindChr9T00239.1	0	0	0	0	0	1.9619	-22.9455	4.30893e-09	1.44055e-06	yes	down	.
SindChr9T00257.1	0.000776	0.031241	0.000376	0.130222	0.14774	0.129685	-3.04181	2.04072e-05	0.00239844	yes	down	ATP10 protein
SindChr9T01034.1	0.23192	0.132232	0.111807	0.47526	0.490885	0.492898	-1.48005	0.000224494	0.0195999	yes	down	BEL1-like homeodomain protein
SindChr9T01077.1	0	0	0	0.061883	0.151613	0.038193	-5.41122	0.000555522	0.0398249	yes	down	.
SindChr9T01503.1	0.841453	1.49422	1.08089	3.92637	4.34273	4.26023	-1.77859	1.56078e-11	1.58978e-08	yes	down	EPIDERMAL PATTERNING FACTOR-like protein
SindChr9T01702.1	0.037063	0.021111	0.006767	0.330455	0.469358	0.10624	-3.54118	3.99335e-05	0.00447805	yes	down	26S proteasome non-atpase regulatory subunit
SindChr9T02170.1	0	0	0	0.392899	0	0	-21.3693	4.61321e-08	8.35367e-06	yes	down	Translation initiation factor eIF-2B subunit delta-like isoform X1
SindChr9T02189.1	0	0	0	0	0.315754	0	-22.4507	9.21175e-09	2.4214e-06	yes	down	Cysteine-rich motif following a subset of SET domains
SindChr9T02274.3	2.49771	2.28508	2.92681	7.23182	8.42425	8.38563	-1.53727	1.51792e-14	3.09225e-11	yes	down	mediator of RNA polymerase II transcription subunit
SindChr9T02487.1	0	0	0	0.428598	0.6833	0.386845	-9.09091	1.6135e-12	2.07598e-09	yes	down	Protein IQ-DOMAIN 31-like isoform X1
SindChr8T00068.1	0	0	0	0	0.774939	0	-23.0292	3.78381e-09	1.30773e-06	yes	down	Auxin response factors (ARFs) are transcriptional factors that bind specifically to the DNA sequence 5'-TGTCTC-3' found in the auxin-responsive promoter elements (AuxREs)
SindChr8T00105.1	0	0	0	4.49031	0	0	-23.3276	2.3725e-09	9.5079e-07	yes	down	.
SindChr8T00245.1	0	0	0	0.020565	0.029354	1.14671	-9.64571	0.000214749	0.0192298	yes	down	Regulatory photoreceptor which exists in two forms that are reversibly interconvertible by light the Pr form that absorbs maximally in the red region of the spectrum and the Pfr form that absorbs maximally in the far-red region
SindChr8T01492.1	0.062497	0.084584	0.171376	0.646027	0.959814	0.634503	-2.69542	1.35456e-07	2.16428e-05	yes	down	beta-1,3-galactosyltransferase 19
SindChr8T01695.1	0.22928	0.16131	0.268531	0.747881	0.734704	0.640077	-1.56307	2.97872e-07	4.55111e-05	yes	down	Dual specificity phosphatase, catalytic domain
SindChr8T02257.2	0	0	0	0.515484	0.138851	0.292582	-7.18092	1.66397e-06	0.00023513	yes	down	DnaJ homolog subfamily B member
SindChr8T02434.1	0.077966	0.091236	0.090199	0.258025	0.391742	0.199151	-1.54953	0.000368786	0.0297536	yes	down	COBRA-like protein 6
SindChr8T02771.1	8.8096	8.51207	7.66638	30.2845	18.4759	15.5735	-1.26381	0.000538228	0.0390431	yes	down	Nitrite/Sulfite reductase ferredoxin-like half domain
SindChr8T02884.1	0	0.048434	0	3.12119	2.7073	0.186427	-6.84249	0.000655777	0.0451581	yes	down	isoflavone
SindChr13T00056.1	0	0	0	0	0.220066	0	-21.8307	2.33862e-08	4.84491e-06	yes	down	.
SindChr13T00126.1	0	0	0	0.672153	1.90701	2.74857	-11.1122	4.57758e-13	6.99398e-10	yes	down	.
SindChr13T00791.1	0.204213	0.483104	0.356914	1.94058	1.52197	1.01293	-1.99725	2.46395e-05	0.00286827	yes	down	Ribosomal protein L30p/L7e
SindChr13T00811.1	0.141562	0.275208	0.133251	1.27293	0.442541	0.909009	-2.16895	0.000262078	0.022559	yes	down	Belongs to the glycosyltransferase 31 family
SindChr13T00965.1	0	0	0	0.017969	0.40301	0.172692	-7.41938	0.0002777	0.0238198	yes	down	bHLH-MYC and R2R3-MYB transcription factors N-terminal
SindChr13T00975.1	0.021761	0	0	0.133767	0.10318	0.176968	-4.12176	0.000490394	0.036412	yes	down	.
SindChr13T01217.1	0	0	0	0	8.24746	0	-24.3283	4.76304e-10	2.70784e-07	yes	down	.
SindChr13T01335.1	0.171019	0.259077	0.236374	0.663367	1.4881	0.89207	-2.08973	5.79742e-06	0.000761956	yes	down	PLAC8 family
SindChr13T01513.1	0	0	0	2.31828	0	0	-22.8514	4.98449e-09	1.53159e-06	yes	down	E3 ubiquitin-protein ligase that mediates ubiquitination and subsequent proteasomal degradation of target proteins. E3 ubiquitin ligases accept ubiquitin from an E2 ubiquitin- conjugating enzyme in the form of a thioester and then directly transfers the ubiquitin to targeted substrates
SindChr13T01515.2	0	0	0	0	0	0.713271	-22.1151	1.52947e-08	3.59513e-06	yes	down	high mobility group
SindChr13T01700.1	0	0	0	0	4.746	0	-24.0643	7.32116e-10	3.80794e-07	yes	down	Pectate lyase
SindChr13T01711.1	0.251795	0.294557	0.100273	1.55096	3.46117	1.5331	-3.216	3.34238e-07	5.01274e-05	yes	down	Pentacotripeptide-repeat region of PRORP
SindChr12T00044.1	0	0	0	0	0	1.24345	-21.8734	2.19486e-08	4.78172e-06	yes	down	.
SindChr12T00064.1	0	0	0	0	2.04871	0	-22.5326	8.13116e-09	2.2086e-06	yes	down	.
SindChr12T00121.1	0	0	0	0	2.63929	0	-22.8788	4.77782e-09	1.51103e-06	yes	down	.
SindChr12T00633.1	0	0	0	0.098828	0.103744	0.098989	-4.94235	0.00021858	0.0194459	yes	down	.
SindChr12T00810.1	0	0	0	0.175214	0.700027	0.020112	-8.04919	0.000200701	0.0182392	yes	down	Beta-amylase
SindChr12T01017.1	0	0	0	0.016732	0.113374	0.010646	-6.59036	0.000722285	0.0491838	yes	down	.
SindChr12T01036.1	0.207857	0.657326	0.292149	1.33229	2.2061	3.47197	-2.52165	0.000117261	0.0114663	yes	down	Belongs to the iron ascorbate-dependent oxidoreductase family
SindChr12T01077.1	0	0	0	0.296762	0	0	-21.5874	3.35093e-08	6.50133e-06	yes	down	Translation initiation factor
SindChr12T01244.1	23.3567	13.1792	14.5088	36.795	59.726	49.9321	-1.4045	0.000625993	0.0437229	yes	down	The light-harvesting complex (LHC) functions as a light receptor, it captures and delivers excitation energy to photosystems with which it is closely associated
SindChr12T01402.1	0	0	0	0	2.20874	0	-23.394	2.13175e-09	9.1426e-07	yes	down	Calponin homology domain
SindChr12T01580.1	0	0	0	0.206924	0.357627	0.056435	-7.18431	1.74641e-05	0.00209279	yes	down	DAHP synthetase I family
SindChr12T01621.1	0.038211	0.030357	0.039378	0.778413	0.863412	0.58078	-4.18397	1.80506e-14	3.39434e-11	yes	down	.
SindChr12T01713.1	0	0	0	1.31161	0	0	-23.5314	1.71944e-09	7.78397e-07	yes	down	Zinc-finger domain of monoamine-oxidase A repressor R1
SindChr12T02190.3	0	0	0	0	0	0.404482	-21.8424	2.29853e-08	4.8268e-06	yes	down	CBL-interacting serine threonine-protein kinase
SindChr11T00514.1	0	0	0	0	0	1.76981	-23.7861	1.14584e-09	5.4924e-07	yes	down	.
SindChr11T00814.1	0	0	0	0	0.647919	0	-21.5613	3.48214e-08	6.65034e-06	yes	down	IQ-domain
SindChr11T00983.1	106.493	133.066	127.397	282.753	319.155	330.389	-1.24904	6.45296e-19	3.94373e-15	yes	down	Plant invertase/pectin methylesterase inhibitor
SindChr11T01124.8	0.048489	0.0612	0.029387	0.293623	0.234987	0.414315	-2.63329	2.23391e-08	4.78172e-06	yes	down	.
SindChr11T01188.1	0	0	0	0.215952	8.27793	0.436908	-10.654	1.03398e-05	0.00129623	yes	down	KR domain
SindChr11T01240.1	0	0	0	0.7369	0	0	-21.4052	4.37435e-08	8.04025e-06	yes	down	.
SindChr11T01511.1	0.01911	0.040061	0.04175	0.219503	0.0953	0.17726	-2.10033	0.000542009	0.0391952	yes	down	Catalyzes two activities which are involved in the cyclic version of arginine biosynthesis the synthesis of acetylglutamate from glutamate and acetyl-CoA, and of ornithine by transacetylation between acetylornithine and glutamate
SindChr11T01757.1	0	0	0.020851	0.364569	0.162221	0.15842	-4.95228	6.42806e-05	0.00668634	yes	down	.
SindChr10T00223.2	0	0	0	0	0	1.21411	-23.0653	3.57701e-09	1.2673e-06	yes	down	Binds the poly(A) tail of mRNA
SindChr10T00765.1	0.011918	0	0	0.219089	0.150133	0.12687	-4.67537	5.79474e-05	0.00610596	yes	down	.
SindChr10T00833.1	0	0	0	0	0.566788	0	-22.7881	5.49609e-09	1.6385e-06	yes	down	transposition, RNA-mediated
SindChr10T01589.1	1.70677	1.57428	1.09524	5.27391	15.0562	8.50618	-2.59621	1.12455e-06	0.000163635	yes	down	Belongs to the BetVI family
SindChr10T01592.1	0.128421	0.261559	0.180763	1.09536	3.0727	1.70891	-3.19524	3.08769e-07	4.65936e-05	yes	down	Belongs to the BetVI family
SindChr10T01593.1	1.03603	1.26347	1.21734	2.98938	6.03823	3.89864	-1.75633	3.66286e-06	0.000494709	yes	down	Belongs to the BetVI family
SindChr10T01656.1	0	0.000912	0.000196	0.126699	0.072537	0.226615	-5.69169	5.1683e-06	0.000682942	yes	down	belongs to the protein kinase superfamily
SindChr10T01864.1	0.097112	0.071602	0.042243	0.352362	0.412711	0.220922	-2.0547	0.000371329	0.0298602	yes	down	.
SindChr10T02002.1	0	0	0	0.176706	0.265666	0.472125	-10.0801	8.80813e-13	1.26661e-09	yes	down	BEST Arabidopsis thaliana protein match is
SindChr1T02624.1	0	0	0	0.025109	0.084642	0.03299	-5.34636	0.000484188	0.0361971	yes	down	Belongs to the multicopper oxidase family
