# Supplementary material for: Comparative Transcriptomics Analysis Reveals Genes Associated with a Dehiscent-Corolla Mutant in Sesame (Sesamum indicum L.)
Source: Int J Mol Sci. 2025 Dec 8;26(24):11841. doi: 10.3390/ijms262411841 (PMC12732340; doi:10.3390/ijms262411841)
Supplement: Supplementary file 1 [file ijms-26-11841-s001.zip › table s8 GO terms of network genes in greenyellow modoule.xlsx]

## Sheet: Sheet1
Table S8 GO terms of network genes in greenyellow modoule
geneID	GO ID	category	GO term
SindChr13T00924.1	GO:0006355	biological_process	regulation of DNA-templated transcription
SindChr8T01123.1	GO:0006355	biological_process	regulation of DNA-templated transcription
SindChr3T02679.1	GO:0006355	biological_process	regulation of DNA-templated transcription
SindChr9T01829.1	GO:0006355	biological_process	regulation of DNA-templated transcription
SindChr10T00465.1	GO:0006355	biological_process	regulation of DNA-templated transcription
SindChr10T00465.1	GO:0009725	biological_process	response to hormone
SindChr13T01562.1	GO:0006355	biological_process	regulation of DNA-templated transcription
SindChr6T02274.1	GO:0006355	biological_process	regulation of DNA-templated transcription
SindChr3T01866.1	GO:0006355	biological_process	regulation of DNA-templated transcription
SindChr10T02045.1	GO:0006355	biological_process	regulation of DNA-templated transcription
SindChr12T01966.1	GO:0006355	biological_process	regulation of DNA-templated transcription
SindChr2T01849.1	GO:0006355	biological_process	regulation of DNA-templated transcription
SindChr9T02305.1	GO:0006355	biological_process	regulation of DNA-templated transcription
SindChr1T01725.1	GO:0006355	biological_process	regulation of DNA-templated transcription
SindChr5T01911.1	GO:0006355	biological_process	regulation of DNA-templated transcription
SindChr1T01793.1	GO:0006542	biological_process	glutamine biosynthetic process
SindChr1T01793.1	GO:0006807	biological_process	nitrogen compound metabolic process
SindChr10T00011.1	GO:0015936	biological_process	coenzyme A metabolic process
SindChr8T02514.1	GO:0005975	biological_process	carbohydrate metabolic process
SindChr8T02515.1	GO:0005975	biological_process	carbohydrate metabolic process
SindChr8T01605.1	GO:0015937	biological_process	coenzyme A biosynthetic process
SindChr9T00316.1	GO:0006468	biological_process	protein phosphorylation
SindChr11T01548.1	GO:0006468	biological_process	protein phosphorylation
SindChr11T00658.1	GO:0008610	biological_process	lipid biosynthetic process
SindChr3T01991.1	GO:0007165	biological_process	signal transduction
SindChr3T01991.1	GO:0000160	biological_process	phosphorelay signal transduction system
SindChr3T02515.1	GO:0006468	biological_process	protein phosphorylation
SindChr1T00252.1	GO:0006468	biological_process	protein phosphorylation
SindChr7T01340.1	GO:0005975	biological_process	carbohydrate metabolic process
SindChr9T01832.1	GO:0006629	biological_process	lipid metabolic process
SindChr3T02069.1	GO:0006952	biological_process	defense response
SindChr10T01595.1	GO:0006952	biological_process	defense response
SindChr4T01670.1	GO:0006952	biological_process	defense response
SindChr10T02060.1	GO:0006952	biological_process	defense response
SindChr10T01363.1	GO:0006032	biological_process	chitin catabolic process
SindChr10T01363.1	GO:0016998	biological_process	cell wall macromolecule catabolic process
SindChr10T00277.1	GO:0008283	biological_process	cell population proliferation
SindChr3T02600.1	GO:0006508	biological_process	proteolysis
SindChr2T01128.1	GO:0016114	biological_process	terpenoid biosynthetic process
SindChr8T02537.1	GO:0009733	biological_process	response to auxin
SindChr6T01837.1	GO:0055085	biological_process	transmembrane transport
SindChr10T01674.1	GO:0055085	biological_process	transmembrane transport
SindChr8T02851.1	GO:0055085	biological_process	transmembrane transport
SindChr13T01493.1	GO:0006468	biological_process	protein phosphorylation
SindChr8T02362.1	GO:0006355	biological_process	regulation of DNA-templated transcription
SindChr4T01087.1	GO:0044238	biological_process	primary metabolic process
SindChr9T01384.1	GO:0031145	biological_process	anaphase-promoting complex-dependent catabolic process
SindChr12T00694.1	GO:0030001	biological_process	metal ion transport
SindChr12T00694.1	GO:0055085	biological_process	transmembrane transport
SindChr8T01228.1	GO:0048544	biological_process	recognition of pollen
SindChr8T01228.1	GO:0006468	biological_process	protein phosphorylation
SindChr10T00465.1	GO:0005634	cellular_component	nucleus
SindChr6T00896.1	GO:0005737	cellular_component	cytoplasm
SindChr6T00896.1	GO:0005852	cellular_component	eukaryotic translation initiation factor 3 complex
SindChr9T00224.1	GO:0016020	cellular_component	membrane
SindChr10T00277.1	GO:0005576	cellular_component	extracellular region
SindChr11T01169.1	GO:0016020	cellular_component	membrane
SindChr1T01835.1	GO:0016020	cellular_component	membrane
SindChr6T01837.1	GO:0016020	cellular_component	membrane
SindChr10T01674.1	GO:0016020	cellular_component	membrane
SindChr8T02851.1	GO:0016020	cellular_component	membrane
SindChr9T01384.1	GO:0005680	cellular_component	anaphase-promoting complex
SindChr12T00694.1	GO:0016020	cellular_component	membrane
SindChr8T01564.1	GO:0003676	molecular_function	nucleic acid binding
SindChr8T01564.1	GO:0005524	molecular_function	ATP binding
SindChr13T00924.1	GO:0003677	molecular_function	DNA binding
SindChr8T01123.1	GO:0003677	molecular_function	DNA binding
SindChr3T02679.1	GO:0003677	molecular_function	DNA binding
SindChr9T01829.1	GO:0003677	molecular_function	DNA binding
SindChr10T00465.1	GO:0003677	molecular_function	DNA binding
SindChr13T01562.1	GO:0003677	molecular_function	DNA binding
SindChr13T01562.1	GO:0043565	molecular_function	sequence-specific DNA binding
SindChr9T00983.1	GO:0003700	molecular_function	DNA-binding transcription factor activity
SindChr6T02274.1	GO:0003700	molecular_function	DNA-binding transcription factor activity
SindChr3T01866.1	GO:0003700	molecular_function	DNA-binding transcription factor activity
SindChr10T02045.1	GO:0003700	molecular_function	DNA-binding transcription factor activity
SindChr12T01966.1	GO:0003700	molecular_function	DNA-binding transcription factor activity
SindChr2T01849.1	GO:0003700	molecular_function	DNA-binding transcription factor activity
SindChr2T01849.1	GO:0003677	molecular_function	DNA binding
SindChr9T02305.1	GO:0003700	molecular_function	DNA-binding transcription factor activity
SindChr9T02305.1	GO:0043565	molecular_function	sequence-specific DNA binding
SindChr1T01725.1	GO:0003700	molecular_function	DNA-binding transcription factor activity
SindChr1T01725.1	GO:0043565	molecular_function	sequence-specific DNA binding
SindChr5T01911.1	GO:0003700	molecular_function	DNA-binding transcription factor activity
SindChr5T01911.1	GO:0043565	molecular_function	sequence-specific DNA binding
SindChr2T00190.1	GO:0003723	molecular_function	RNA binding
SindChr10T00433.1	GO:0003723	molecular_function	RNA binding
SindChr6T02842.1	GO:0003725	molecular_function	double-stranded RNA binding
SindChr6T00896.1	GO:0003743	molecular_function	translation initiation factor activity
SindChr12T02164.1	GO:0003824	molecular_function	catalytic activity
SindChr1T02025.1	GO:0003924	molecular_function	GTPase activity
SindChr1T02025.1	GO:0005525	molecular_function	GTP binding
SindChr1T01793.1	GO:0004356	molecular_function	glutamine synthetase activity
SindChr10T00011.1	GO:0004420	molecular_function	hydroxymethylglutaryl-CoA reductase (NADPH) activity
SindChr6T02304.1	GO:0004497	molecular_function	monooxygenase activity
SindChr6T02304.1	GO:0005506	molecular_function	iron ion binding
SindChr6T02304.1	GO:0016705	molecular_function	oxidoreductase activity, acting on paired donors, with incorporation or reduction of molecular oxygen
SindChr6T02304.1	GO:0020037	molecular_function	heme binding
SindChr9T00606.1	GO:0004497	molecular_function	monooxygenase activity
SindChr9T00606.1	GO:0005506	molecular_function	iron ion binding
SindChr9T00606.1	GO:0016705	molecular_function	oxidoreductase activity, acting on paired donors, with incorporation or reduction of molecular oxygen
SindChr9T00606.1	GO:0020037	molecular_function	heme binding
SindChr8T02514.1	GO:0004553	molecular_function	hydrolase activity, hydrolyzing O-glycosyl compounds
SindChr8T02515.1	GO:0004553	molecular_function	hydrolase activity, hydrolyzing O-glycosyl compounds
SindChr8T01605.1	GO:0004594	molecular_function	pantothenate kinase activity
SindChr8T01605.1	GO:0005524	molecular_function	ATP binding
SindChr9T00316.1	GO:0004672	molecular_function	protein kinase activity
SindChr9T00316.1	GO:0005524	molecular_function	ATP binding
SindChr11T01548.1	GO:0004672	molecular_function	protein kinase activity
SindChr11T01548.1	GO:0005524	molecular_function	ATP binding
SindChr7T00895.1	GO:0004869	molecular_function	cysteine-type endopeptidase inhibitor activity
SindChr9T00976.1	GO:0004869	molecular_function	cysteine-type endopeptidase inhibitor activity
SindChr11T00658.1	GO:0005506	molecular_function	iron ion binding
SindChr11T00658.1	GO:0016491	molecular_function	oxidoreductase activity
SindChr3T01744.1	GO:0005509	molecular_function	calcium ion binding
SindChr3T01744.1	GO:0005515	molecular_function	protein binding
SindChr6T02829.1	GO:0005515	molecular_function	protein binding
SindChr6T01028.2	GO:0005515	molecular_function	protein binding
SindChr8T01591.1	GO:0005515	molecular_function	protein binding
SindChr2T00036.1	GO:0005515	molecular_function	protein binding
SindChr8T02145.1	GO:0005515	molecular_function	protein binding
SindChr8T01539.1	GO:0005515	molecular_function	protein binding
SindChr9T02294.1	GO:0005515	molecular_function	protein binding
SindChr9T01055.1	GO:0005515	molecular_function	protein binding
SindChr3T01991.1	GO:0005515	molecular_function	protein binding
SindChr3T01991.1	GO:0000155	molecular_function	phosphorelay sensor kinase activity
SindChr3T02515.1	GO:0005515	molecular_function	protein binding
SindChr3T02515.1	GO:0004672	molecular_function	protein kinase activity
SindChr3T02515.1	GO:0005524	molecular_function	ATP binding
SindChr1T00252.1	GO:0005515	molecular_function	protein binding
SindChr1T00252.1	GO:0004672	molecular_function	protein kinase activity
SindChr1T00252.1	GO:0005524	molecular_function	ATP binding
SindChr7T01601.1	GO:0005515	molecular_function	protein binding
SindChr7T01601.1	GO:0046872	molecular_function	metal ion binding
SindChr6T00083.1	GO:0005524	molecular_function	ATP binding
SindChr6T00083.1	GO:0016887	molecular_function	ATP hydrolysis activity
SindChr9T00304.1	GO:0005524	molecular_function	ATP binding
SindChr9T00304.1	GO:0016887	molecular_function	ATP hydrolysis activity
SindChr2T01107.1	GO:0005524	molecular_function	ATP binding
SindChr2T01107.1	GO:0016887	molecular_function	ATP hydrolysis activity
SindChr9T00224.1	GO:0005524	molecular_function	ATP binding
SindChr9T00224.1	GO:0140359	molecular_function	ABC-type transporter activity
SindChr10T01363.1	GO:0008061	molecular_function	chitin binding
SindChr10T01363.1	GO:0004568	molecular_function	chitinase activity
SindChr10T00277.1	GO:0008083	molecular_function	growth factor activity
SindChr3T02600.1	GO:0008236	molecular_function	serine-type peptidase activity
SindChr6T02881.1	GO:0008270	molecular_function	zinc ion binding
SindChr6T02881.1	GO:0005515	molecular_function	protein binding
SindChr9T00274.1	GO:0008270	molecular_function	zinc ion binding
SindChr9T00274.1	GO:0046872	molecular_function	metal ion binding
SindChr2T01128.1	GO:0008661	molecular_function	1-deoxy-D-xylulose-5-phosphate synthase activity
SindChr2T01128.1	GO:0016624	molecular_function	oxidoreductase activity, acting on the aldehyde or oxo group of donors, disulfide as acceptor
SindChr8T02284.1	GO:0009055	molecular_function	electron transfer activity
SindChr2T02072.1	GO:0016757	molecular_function	glycosyltransferase activity
SindChr2T01836.1	GO:0016787	molecular_function	hydrolase activity
SindChr3T02646.1	GO:0016787	molecular_function	hydrolase activity
SindChr6T03039.1	GO:0016788	molecular_function	hydrolase activity, acting on ester bonds
SindChr6T01837.1	GO:0022857	molecular_function	transmembrane transporter activity
SindChr10T01674.1	GO:0022857	molecular_function	transmembrane transporter activity
SindChr8T02851.1	GO:0022857	molecular_function	transmembrane transporter activity
SindChr13T01493.1	GO:0030247	molecular_function	polysaccharide binding
SindChr13T01493.1	GO:0004672	molecular_function	protein kinase activity
SindChr13T01493.1	GO:0005524	molecular_function	ATP binding
SindChr8T02362.1	GO:0042393	molecular_function	histone binding
SindChr1T00259.1	GO:0046872	molecular_function	metal ion binding
SindChr4T01250.1	GO:0046872	molecular_function	metal ion binding
SindChr13T01882.1	GO:0046872	molecular_function	metal ion binding
SindChr10T00730.1	GO:0046872	molecular_function	metal ion binding
SindChr10T00730.1	GO:0008270	molecular_function	zinc ion binding
SindChr9T01384.1	GO:0046872	molecular_function	metal ion binding
SindChr9T01384.1	GO:0008270	molecular_function	zinc ion binding
SindChr9T01384.1	GO:0061630	molecular_function	ubiquitin protein ligase activity
SindChr9T01384.1	GO:0097602	molecular_function	cullin family protein binding
SindChr12T00694.1	GO:0046873	molecular_function	metal ion transmembrane transporter activity
SindChr6T01667.1	GO:0046983	molecular_function	protein dimerization activity
SindChr6T00456.1	GO:0046983	molecular_function	protein dimerization activity
SindChr8T00217.1	GO:0046983	molecular_function	protein dimerization activity
SindChr8T00217.1	GO:0008171	molecular_function	O-methyltransferase activity
SindChr8T01228.1	GO:0004672	molecular_function	protein kinase activity
SindChr8T01228.1	GO:0005524	molecular_function	ATP binding
SindChr3T02806.1	GO:0071949	molecular_function	FAD binding
