# Supplementary material for: Comparative Transcriptomics Analysis Reveals Genes Associated with a Dehiscent-Corolla Mutant in Sesame (Sesamum indicum L.)
Source: Int J Mol Sci. 2025 Dec 8;26(24):11841. doi: 10.3390/ijms262411841 (PMC12732340; doi:10.3390/ijms262411841)
Supplement: Supplementary file 1 [file ijms-26-11841-s001.zip › table s9 GO terms of network genes in magenta modoule.xlsx]

## Sheet: Sheet1
Table S9 GO terms of network genes in magenta modoule
Gene ID	GO ID	Category	GO term
SindChr10T00105.1	GO:1902600	biological_process	proton transmembrane transport
SindChr10T00105.1	GO:0033177	cellular_component	proton-transporting two-sector ATPase complex, proton-transporting domain
SindChr10T00105.1	GO:0015078	molecular_function	proton transmembrane transporter activity
SindChr1T00271.1	GO:0051536	molecular_function	iron-sulfur cluster binding
SindChr3T02940.1	GO:0003676	molecular_function	nucleic acid binding
SindChr3T02940.1	GO:0008270	molecular_function	zinc ion binding
